# Supplementary material for: A lanthanum coordination polymer with 3,6-di­chloro­phthalate and 2,4-di­chloro-6-(eth­oxy­carbon­yl)benzoate as ligands
Source: Acta Crystallogr E Crystallogr Commun. 2025 Nov 6;81(Pt 12):1106–10. doi: 10.1107/S2056989025009508 (PMC12810302; doi:10.1107/S2056989025009508)
Supplement: Supplementary file 1 [file e-81-01106-sup1.cif]

##############################################################################
#                                                                            #
# This CIF contains the data in a paper accepted for publication in          #
# Acta Crystallographica Section E. It conforms to the requirements of       #
# Notes for Authors for Acta Crystallographica Section E, and has been       #
# peer reviewed under the auspices of the IUCr Commission on Journals.       #
#                                                                            #
# Full details of the Crystallographic Information File format               #
# are given in the paper "The Crystallographic Information File (CIF):       #
# a New Standard Archive File for Crystallography" by S. R. Hall, F. H.      #
# Allen and I. D. Brown [Acta Cryst. (1991), A47, 655-685].                  #
#                                                                            #
# The current version of the core CIF dictionary is obtainable from          #
# ftp://ftp.iucr.org/pub/cif_core.dic.                                       #
#                                                                            #
# Software is freely available for graphical display of the structure(s)     #
# in this CIF. For information consult the CIF software page                 #
# http://www.iucr.org/resources/cif/software.                                #
#                                                                            #
# This file may be used for bona fide research purposes within the           #
# scientific community so long as proper attribution is given to the journal # 
# article from which it was obtained.                                        #
#                                                                            #
##############################################################################
data_I
_journal_date_recd_electronic     2025-09-10
_journal_date_accepted     2025-10-29
_journal_name_full     'Acta Crystallographica, Section E'
_journal_year     2025
_journal_volume     81
_journal_issue     12
_journal_page_first     0
_journal_page_last     0
_journal_paper_category     GM
_journal_paper_doi     10.1107/S2056989025009508
_journal_coeditor_code     EE2020
_publ_contact_author_name     'Christine H\'enaff'
_publ_contact_author_address
;
Univ Rennes, INSA Rennes, CNRS UMR 6226 "Institut des Sciences Chimiques de
Rennes", 35708 Rennes,
France
;
_publ_contact_author_email     'christine.henaff@insa-rennes.fr'
_publ_contact_author_fax     ?
_publ_contact_author_phone     ?
_publ_section_title
;
A lanthanum coordination polymer with 3,6-dichlorophthalate and
2,4-dichloro-6-(ethoxycarbonyl)benzoate as ligands
;
loop_
    _publ_author_name
    _publ_author_footnote
    _publ_author_address
    'H\'enaff, Christine' .
;
Univ Rennes, INSA Rennes, CNRS UMR 6226 "Institut des Sciences Chimiques de
Rennes", 35708 Rennes,
France
;
    'Roisnel, Thierry' .
;
Univ Rennes, CNRS UMR 6226 "Institut des Sciences Chimiques de
Rennes", 35042 Rennes,
France
;
    'Blais, Chlo\'e' .
;
Univ Rennes, INSA Rennes, CNRS UMR 6226 "Institut des Sciences Chimiques de
Rennes", 35708 Rennes,
France
;
    'Guillou, Olivier' .
;
Univ Rennes, INSA Rennes, CNRS UMR 6226 "Institut des Sciences Chimiques de
Rennes", 35708 Rennes,
France
Institut Universitaire de France, 1 rue Descartes, 75005 Paris,
France
;
    'Daiguebonne, Carole' .
;
Univ Rennes, INSA Rennes, CNRS UMR 6226 "Institut des Sciences Chimiques de
Rennes", 35708 Rennes,
France
;
_publ_section_synopsis
;
A one-dimensional lanthanum coordination polymer based on 3,6-dichlorophthalate
has been prepared by microwaves-assisted synthesis and structurally described.
;
_chemical_name_systematic
;\
Poly[[tetraaqua[2,4-dichloro-6-(ethoxycarbonyl)benzoato](\m~3~-3,6-\
dichlorophthalato)lanthanum(III)] monohydrate]
;
_chemical_formula_moiety     'C18 H17 Cl4 La O12, H2 O'
_chemical_formula_sum     'C18 H19 Cl4 La O13'
_chemical_formula_iupac     '[La(C8 H2 Cl2 O4) (C10 H7 Cl2 O4) (H2 O)4], H2 O'
_chemical_formula_weight     724.04
_chemical_compound_source     'synthesis as described'
_space_group_crystal_system     monoclinic
_space_group_name_H-M_alt     'P 21/c'
_space_group_name_Hall     '-P 2ybc'
loop_
    _space_group_symop_operation_xyz
    'x, y, z'
    '-x, y+1/2, -z+1/2'
    '-x, -y, -z'
    'x, -y-1/2, z-1/2'
_cell_length_a     6.8045(7)
_cell_length_b     32.376(3)
_cell_length_c     11.5188(12)
_cell_angle_alpha     90
_cell_angle_beta     100.862(4)
_cell_angle_gamma     90
_cell_volume     2492.2(4)
_cell_formula_units_Z     4
_cell_measurement_reflns_used     9930
_cell_measurement_theta_min     2.6084
_cell_measurement_theta_max     27.4988
_cell_measurement_temperature     150(2)
_exptl_crystal_description     stick
_exptl_crystal_colour     colourless
_exptl_crystal_size_max     0.440
_exptl_crystal_size_mid     0.070
_exptl_crystal_size_min     0.030
_exptl_crystal_density_diffrn     1.930
_exptl_crystal_density_meas     ?
_exptl_crystal_density_method     ?
_exptl_crystal_F_000     1424
_exptl_absorpt_coefficient_mu     2.207
_exptl_absorpt_correction_type     multi-scan
_exptl_absorpt_process_details
;
(SADABS; Krause <i>et al.</i>,  2015)
;
_exptl_absorpt_correction_T_min     0.777
_exptl_absorpt_correction_T_max     0.936
_exptl_special_details
;
A suitable crystal for X-ray diffraction single crystal experiment
(colourless stick, dimensions = 0.030 x 0.070 x 0.440 mm) was selected and
mounted with a cryoloop on the goniometer head of a D8 Venture (Bruker-AXS)
diffractometer equipped with a CMOS-PHOTON70 detector, using Mo-K~\a~
radiation (\l = 0.71073 \%A, multilayer monochromator) at T = 150 (2) K.
Crystal structure has been described in monoclinic symmetry and <i>P</i>
2~1~/<i>c</i> (I.T.#14) centric space group (R~int~=0.0280; R~sigma~=0.0262 ).
Cell parameters have been refined as follows: <i>a</i> = 6.8045 (7) \%A,
<i>b</i> = 32.376 (3) \%A, <i>c</i>=11.5188(12) \%A, <i>\b</i> = 100.862 (4)
\%, <i>V</i> = 2492.2 (4) \%A^3^. Number of formula unit Z is equal to 4 and
calculated density d and absorption coefficient \m values are 1.930 g.cm^-3^
and 2.207mm^-1^ respectively. Crystal structure was solved by dual-space
algorithm using <i>SHELXT</i> program and then refined with full-matrix
least-squares methods based on F^2^ (<i>SHELXL</i> program). All non-Hydrogen
atoms were refined with anisotropic atomic displacement parameters. Except
Hydrogen atoms linked to Oxygen atoms that were introduced in the structural
model through Fourier difference maps analysis, H atoms were finally included
in their calculated positions and treated as riding on their parent atom with
constrained thermal parameters. A final refinement on F^2^ with 5674 unique
intensities and 355 parameters converged at \wR(F^2^)=0.0678 (R~F~ = 0.0325)
for 5503 observed reflections with I > 2\s.
;
_diffrn_ambient_temperature     150(2)
_diffrn_source_power     50.0
_diffrn_source_voltage     50.00
_diffrn_source_current     1.00
_diffrn_radiation_type     MoK\a
_diffrn_radiation_wavelength     0.71073
_diffrn_radiation_source     'Incoatec microfocus sealed tube'
_diffrn_radiation_monochromator     'multilayer monochromator'
_diffrn_measurement_device_type     'D8 VENTURE Bruker AXS'
_diffrn_measurement_method     'rotation images'
_diffrn_detector     CMOS-PHOTON70
_diffrn_detector_area_resol_mean     7.39
_diffrn_reflns_number     19761
_diffrn_reflns_av_R_equivalents     0.0280
_diffrn_reflns_av_unetI/netI     0.0262
_diffrn_reflns_theta_min     1.907
_diffrn_reflns_theta_max     27.503
_diffrn_reflns_theta_full     25.242
_diffrn_measured_fraction_theta_max     0.993
_diffrn_measured_fraction_theta_full     0.999
_diffrn_reflns_limit_h_min     -8
_diffrn_reflns_limit_h_max     8
_diffrn_reflns_limit_k_min     -41
_diffrn_reflns_limit_k_max     41
_diffrn_reflns_limit_l_min     -14
_diffrn_reflns_limit_l_max     14
_diffrn_radiation_probe     x-ray
_refine_special_details
;
Refinement of F^2^ against ALL reflections.  The weighted R-factor wR and
goodness of fit S are based on F^2^, conventional R-factors R are based
on F, with F set to zero for negative F^2^. The threshold expression of
F^2^ > 2sigma(F^2^) is used only for calculating R-factors(gt) etc. and is
not relevant to the choice of reflections for refinement.  R-factors based
on F^2^ are statistically about twice as large as those based on F, and R-
factors based on ALL data will be even larger.
;
_reflns_number_total     5674
_reflns_number_gt     5503
_reflns_threshold_expression     >2sigma(I)
_refine_ls_structure_factor_coef     Fsqd
_refine_ls_matrix_type     full
_refine_ls_R_factor_all     0.0336
_refine_ls_R_factor_gt     0.0325
_refine_ls_wR_factor_gt     0.0678
_refine_ls_wR_factor_ref     0.0682
_refine_ls_goodness_of_fit_ref     1.273
_refine_ls_restrained_S_all     1.273
_refine_ls_number_reflns     5674
_refine_ls_number_parameters     355
_refine_ls_number_restraints     0
_refine_ls_hydrogen_treatment     mixed
_refine_ls_weighting_scheme     calc
_refine_ls_weighting_details
                           'w=1/[\s^2^(Fo^2^)+7.1260P] where P=(Fo^2^+2Fc^2^)/3'
_atom_sites_solution_hydrogens     mixed
_atom_sites_solution_primary     dual
_atom_sites_solution_secondary     ?
_refine_ls_shift/su_max     0.002
_refine_ls_shift/su_mean     0.000
_refine_diff_density_max     0.720
_refine_diff_density_min     -1.051
_refine_ls_extinction_method     none
_refine_ls_extinction_coef     .
loop_
    _atom_type_symbol
    _atom_type_description
    _atom_type_scat_dispersion_real
    _atom_type_scat_dispersion_imag
    _atom_type_scat_source
    C C 0.0033 0.0016 'International Tables Vol C Tables 4.2.6.8 and 6.1.1.4'
    H H 0.0000 0.0000 'International Tables Vol C Tables 4.2.6.8 and 6.1.1.4'
    Cl Cl 0.1484 0.1585 'International Tables Vol C Tables 4.2.6.8 and 6.1.1.4'
    La La -0.2871 2.4523 'International Tables Vol C Tables 4.2.6.8 and 6.1.1.4'
    O O 0.0106 0.0060 'International Tables Vol C Tables 4.2.6.8 and 6.1.1.4'
_computing_data_collection
;
APEX3 (Bruker, 2015)
;
_computing_cell_refinement
;
APEX3 (Bruker, 2015\\bbr00)
;
_computing_data_reduction
;
SAINT (Bruker, 2014)
;
_computing_structure_solution
;
<i>SHELXT</i> (Sheldrick, 2015a)
;
_computing_structure_refinement
;
<i>SHELXL2019/2</i> (Sheldrick, 2015b)
;
_computing_molecular_graphics
;
<i>SXGRAPH</i> (Farrugia, 1999), Mercury (Macrae et al., 2020)
;
_computing_publication_material
;
<i>CRYSCALC</i> (T. Roisnel, local program, 2024)
;
loop_
    _atom_site_type_symbol
    _atom_site_label
    _atom_site_fract_x
    _atom_site_fract_y
    _atom_site_fract_z
    _atom_site_U_iso_or_equiv
    _atom_site_adp_type
    _atom_site_calc_flag
    _atom_site_occupancy
    _atom_site_disorder_assembly
    _atom_site_disorder_group
    La La1 0.15728(3) 0.49053(2) 0.77186(2) 0.01071(6) Uani d 1 . .
    Cl Cl1 0.52632(12) 0.57653(3) 0.57191(7) 0.02214(17) Uani d 1 . .
    Cl Cl2 0.86113(15) 0.66386(3) 1.04825(9) 0.0310(2) Uani d 1 . .
    Cl Cl3 0.35058(15) 0.65895(3) 1.01756(8) 0.0320(2) Uani d 1 . .
    Cl Cl4 0.1852(2) 0.74928(3) 0.62045(10) 0.0402(3) Uani d 1 . .
    O O1 -0.1375(4) 0.45586(8) 0.6315(2) 0.0190(5) Uani d 1 . .
    H H1A -0.216(7) 0.4425(13) 0.666(4) 0.023 Uiso d 1 . .
    H H1B -0.111(6) 0.4389(13) 0.586(4) 0.023 Uiso d 1 . .
    O O2 0.2230(4) 0.48617(8) 0.5597(2) 0.0201(5) Uani d 1 . .
    H H2A 0.195(7) 0.4665(14) 0.522(4) 0.024 Uiso d 1 . .
    H H2B 0.227(6) 0.5050(14) 0.515(4) 0.024 Uiso d 1 . .
    O O3 0.2806(4) 0.41711(8) 0.7131(2) 0.0214(5) Uani d 1 . .
    H H3A 0.234(7) 0.4074(13) 0.648(4) 0.026 Uiso d 1 . .
    H H3B 0.390(7) 0.4112(14) 0.728(4) 0.026 Uiso d 1 . .
    O O4 0.5011(3) 0.51206(7) 0.7824(2) 0.0185(5) Uani d 1 . .
    O O5 0.0711(4) 0.55684(7) 0.6732(2) 0.0187(5) Uani d 1 . .
    O O6 0.2443(4) 0.53789(8) 0.9496(2) 0.0162(5) Uani d 1 . .
    H H6A 0.172(6) 0.5421(13) 0.994(4) 0.019 Uiso d 1 . .
    H H6B 0.365(7) 0.5414(13) 0.985(4) 0.019 Uiso d 1 . .
    O O7 0.8332(3) 0.51060(7) 0.8259(2) 0.0175(5) Uani d 1 . .
    O O8 0.6424(3) 0.55065(7) 1.05147(19) 0.0160(5) Uani d 1 . .
    O O9 0.9632(3) 0.56660(7) 1.08782(19) 0.0163(5) Uani d 1 . .
    O O10 -0.0218(4) 0.59396(8) 0.5099(2) 0.0203(5) Uani d 1 . .
    O O11 0.1928(5) 0.66501(9) 0.4265(2) 0.0350(7) Uani d 1 . .
    O O12 -0.1099(4) 0.68329(9) 0.4598(2) 0.0321(6) Uani d 1 . .
    O O13 -0.3045(4) 0.39310(9) 0.7472(3) 0.0286(6) Uani d 1 . .
    H H13A -0.272(7) 0.3738(15) 0.711(4) 0.034 Uiso d 1 . .
    H H13B -0.220(7) 0.3931(15) 0.814(4) 0.034 Uiso d 1 . .
    C C1 0.6686(5) 0.52900(10) 0.8040(3) 0.0139(6) Uani d 1 . .
    C C2 0.6774(4) 0.57584(10) 0.8076(3) 0.0135(6) Uani d 1 . .
    C C3 0.6275(5) 0.59966(11) 0.7059(3) 0.0158(6) Uani d 1 . .
    C C4 0.6544(5) 0.64206(11) 0.7079(3) 0.0208(7) Uani d 1 . .
    H H4 0.622165 0.657699 0.637085 0.025 Uiso calc 1 . .
    C C5 0.7287(5) 0.66131(11) 0.8138(3) 0.0215(7) Uani d 1 . .
    H H5 0.747350 0.690401 0.816744 0.026 Uiso calc 1 . .
    C C6 0.7758(5) 0.63795(11) 0.9160(3) 0.0192(7) Uani d 1 . .
    C C7 0.7527(5) 0.59551(10) 0.9149(3) 0.0138(6) Uani d 1 . .
    C C8 0.7894(5) 0.56959(9) 1.0260(3) 0.0128(6) Uani d 1 . .
    C C9 0.0562(5) 0.59016(10) 0.6172(3) 0.0140(6) Uani d 1 . .
    C C10 0.1326(5) 0.62886(10) 0.6833(3) 0.0153(6) Uani d 1 . .
    C C11 0.1994(5) 0.62682(10) 0.8049(3) 0.0163(6) Uani d 1 . .
    H H11 0.203366 0.601080 0.844882 0.020 Uiso calc 1 . .
    C C12 0.2599(5) 0.66250(11) 0.8673(3) 0.0192(7) Uani d 1 . .
    C C13 0.2529(6) 0.70049(11) 0.8124(3) 0.0235(7) Uani d 1 . .
    H H13 0.290133 0.724962 0.856623 0.028 Uiso calc 1 . .
    C C14 0.1899(6) 0.70185(11) 0.6906(3) 0.0227(7) Uani d 1 . .
    C C15 0.1311(5) 0.66659(11) 0.6241(3) 0.0184(7) Uani d 1 . .
    C C16 0.0752(6) 0.67031(11) 0.4919(3) 0.0235(7) Uani d 1 . .
    C C17 -0.1740(9) 0.69157(16) 0.3343(4) 0.0497(13) Uani d 1 . .
    H H17A -0.180144 0.665521 0.288787 0.060 Uiso calc 1 . .
    H H17B -0.078142 0.710400 0.306355 0.060 Uiso calc 1 . .
    C C18 -0.3711(10) 0.7106(2) 0.3177(6) 0.076(2) Uani d 1 . .
    H H18A -0.418000 0.716488 0.233614 0.114 Uiso calc 1 . .
    H H18B -0.464813 0.691644 0.345401 0.114 Uiso calc 1 . .
    H H18C -0.363204 0.736350 0.362901 0.114 Uiso calc 1 . .
loop_
    _atom_site_aniso_label
    _atom_site_aniso_U_11
    _atom_site_aniso_U_22
    _atom_site_aniso_U_33
    _atom_site_aniso_U_12
    _atom_site_aniso_U_13
    _atom_site_aniso_U_23
    La1 0.00833(9) 0.01307(9) 0.01034(8) -0.00037(7) 0.00073(6) -0.00107(7)
    Cl1 0.0187(4) 0.0346(5) 0.0126(3) 0.0022(3) 0.0016(3) 0.0008(3)
    Cl2 0.0370(5) 0.0243(4) 0.0304(5) -0.0050(4) 0.0029(4) -0.0104(4)
    Cl3 0.0349(5) 0.0384(5) 0.0217(4) -0.0004(4) 0.0030(4) -0.0065(4)
    Cl4 0.0657(8) 0.0160(4) 0.0377(5) -0.0049(5) 0.0063(5) 0.0054(4)
    O1 0.0181(12) 0.0223(13) 0.0159(11) -0.0045(10) 0.0018(9) -0.0044(10)
    O2 0.0268(13) 0.0183(13) 0.0158(12) -0.0007(11) 0.0057(10) -0.0012(10)
    O3 0.0206(13) 0.0244(13) 0.0177(12) 0.0044(11) -0.0003(10) -0.0039(10)
    O4 0.0123(11) 0.0225(12) 0.0204(11) -0.0030(10) 0.0023(9) -0.0013(10)
    O5 0.0223(12) 0.0144(11) 0.0197(11) 0.0004(10) 0.0046(10) 0.0012(9)
    O6 0.0098(11) 0.0244(13) 0.0144(11) 0.0002(10) 0.0024(9) -0.0049(9)
    O7 0.0120(11) 0.0191(12) 0.0216(11) 0.0032(9) 0.0039(9) 0.0006(10)
    O8 0.0115(11) 0.0222(12) 0.0133(10) -0.0031(9) -0.0001(8) 0.0017(9)
    O9 0.0108(10) 0.0227(12) 0.0148(11) 0.0010(9) 0.0009(9) 0.0008(9)
    O10 0.0220(12) 0.0208(12) 0.0163(11) 0.0026(10) -0.0007(9) -0.0006(9)
    O11 0.0485(18) 0.0363(16) 0.0247(14) -0.0026(14) 0.0189(13) 0.0013(12)
    O12 0.0415(17) 0.0302(15) 0.0211(13) 0.0112(13) -0.0028(12) 0.0021(11)
    O13 0.0266(15) 0.0311(15) 0.0281(15) -0.0008(12) 0.0054(12) -0.0013(12)
    C1 0.0136(15) 0.0200(16) 0.0089(13) -0.0008(12) 0.0040(11) -0.0007(12)
    C2 0.0081(13) 0.0184(15) 0.0148(14) 0.0017(12) 0.0039(11) 0.0001(12)
    C3 0.0109(14) 0.0231(17) 0.0138(14) 0.0035(13) 0.0034(12) 0.0009(12)
    C4 0.0173(16) 0.0215(17) 0.0248(17) 0.0072(14) 0.0073(14) 0.0098(14)
    C5 0.0194(17) 0.0165(16) 0.0293(18) 0.0016(14) 0.0065(14) 0.0035(14)
    C6 0.0167(16) 0.0195(17) 0.0213(16) -0.0018(13) 0.0034(13) -0.0037(13)
    C7 0.0105(14) 0.0173(15) 0.0142(14) 0.0004(12) 0.0041(11) 0.0019(12)
    C8 0.0153(15) 0.0129(14) 0.0100(13) 0.0010(12) 0.0022(11) -0.0010(11)
    C9 0.0112(14) 0.0148(15) 0.0172(15) -0.0007(12) 0.0058(12) -0.0017(12)
    C10 0.0152(15) 0.0146(15) 0.0177(15) 0.0006(12) 0.0069(12) -0.0011(12)
    C11 0.0159(15) 0.0167(15) 0.0172(15) -0.0009(13) 0.0058(12) 0.0012(12)
    C12 0.0174(16) 0.0247(18) 0.0151(15) 0.0001(14) 0.0024(12) -0.0034(13)
    C13 0.0258(18) 0.0191(17) 0.0254(18) -0.0032(15) 0.0039(15) -0.0057(14)
    C14 0.0292(19) 0.0148(16) 0.0252(18) 0.0003(14) 0.0078(15) 0.0024(14)
    C15 0.0190(16) 0.0192(16) 0.0175(16) 0.0013(13) 0.0050(13) 0.0019(13)
    C16 0.035(2) 0.0151(16) 0.0211(17) 0.0008(15) 0.0069(15) 0.0030(13)
    C17 0.071(4) 0.046(3) 0.023(2) 0.011(3) -0.013(2) 0.0057(19)
    C18 0.065(4) 0.086(5) 0.063(4) 0.016(4) -0.022(3) 0.019(4)
_geom_special_details
;
 All esds (except the esd in the dihedral angle between two l.s. planes)
 are estimated using the full covariance matrix.  The cell esds are taken
 into account individually in the estimation of esds in distances, angles
 and torsion angles; correlations between esds in cell parameters are only
 used when they are defined by crystal symmetry.  An approximate (isotropic)
 treatment of cell esds is used for estimating esds involving l.s. planes.
;
loop_
    _geom_bond_atom_site_label_1
    _geom_bond_atom_site_label_2
    _geom_bond_site_symmetry_2
    _geom_bond_distance
    _geom_bond_publ_flag
    La1 O4 . 2.422(2) ?
    La1 O5 . 2.448(2) ?
    La1 O7 1_455 2.488(2) ?
    La1 O6 . 2.537(2) ?
    La1 O2 . 2.570(2) ?
    La1 O1 . 2.584(2) ?
    La1 O8 3_667 2.595(2) ?
    La1 O3 . 2.651(3) ?
    La1 O9 3_667 2.684(2) ?
    La1 C8 3_667 3.004(3) ?
    Cl1 C3 . 1.737(3) ?
    Cl2 C6 . 1.740(4) ?
    Cl3 C12 . 1.729(3) ?
    Cl4 C14 . 1.733(4) ?
    O1 H1A . 0.84(4) ?
    O1 H1B . 0.80(4) ?
    O2 H2A . 0.77(5) ?
    O2 H2B . 0.80(5) ?
    O3 H3A . 0.82(5) ?
    O3 H3B . 0.76(5) ?
    O4 C1 . 1.247(4) ?
    O5 C9 . 1.251(4) ?
    O6 H6A . 0.78(4) ?
    O6 H6B . 0.85(4) ?
    O7 C1 . 1.252(4) ?
    O8 C8 . 1.255(4) ?
    O9 C8 . 1.263(4) ?
    O10 C9 . 1.257(4) ?
    O11 C16 . 1.210(5) ?
    O12 C16 . 1.313(5) ?
    O12 C17 . 1.454(5) ?
    O13 H13A . 0.81(5) ?
    O13 H13B . 0.87(5) ?
    C1 C2 . 1.518(5) ?
    C2 C3 . 1.390(4) ?
    C2 C7 . 1.398(4) ?
    C3 C4 . 1.385(5) ?
    C4 C5 . 1.379(5) ?
    C4 H4 . 0.9500 ?
    C5 C6 . 1.385(5) ?
    C5 H5 . 0.9500 ?
    C6 C7 . 1.383(5) ?
    C7 C8 . 1.511(4) ?
    C9 C10 . 1.507(4) ?
    C10 C11 . 1.390(5) ?
    C10 C15 . 1.398(5) ?
    C11 C12 . 1.381(5) ?
    C11 H11 . 0.9500 ?
    C12 C13 . 1.379(5) ?
    C13 C14 . 1.388(5) ?
    C13 H13 . 0.9500 ?
    C14 C15 . 1.391(5) ?
    C15 C16 . 1.504(5) ?
    C17 C18 . 1.455(8) ?
    C17 H17A . 0.9900 ?
    C17 H17B . 0.9900 ?
    C18 H18A . 0.9800 ?
    C18 H18B . 0.9800 ?
    C18 H18C . 0.9800 ?
loop_
    _geom_contact_atom_site_label_1
    _geom_contact_atom_site_label_2
    _geom_contact_distance
    _geom_contact_site_symmetry_1
    _geom_contact_publ_flag
    Cl2 Cl3 3.4185(16) 1_655 yes
    Cl2 Cl3 3.4287(15) 1_555 yes
    Cl3 Cl4 3.4645(15) 4_576 yes
loop_
    _geom_angle_atom_site_label_1
    _geom_angle_atom_site_label_2
    _geom_angle_atom_site_label_3
    _geom_angle_site_symmetry_1
    _geom_angle_site_symmetry_3
    _geom_angle
    _geom_angle_publ_flag
    O4 La1 O5 . . 85.14(8) ?
    O4 La1 O7 . 1_455 143.67(8) ?
    O5 La1 O7 . 1_455 75.00(8) ?
    O4 La1 O6 . . 73.11(8) ?
    O5 La1 O6 . . 81.00(8) ?
    O7 La1 O6 1_455 . 73.93(8) ?
    O4 La1 O2 . . 73.96(8) ?
    O5 La1 O2 . . 71.11(8) ?
    O7 La1 O2 1_455 . 125.01(8) ?
    O6 La1 O2 . . 138.13(8) ?
    O4 La1 O1 . . 141.71(8) ?
    O5 La1 O1 . . 90.05(8) ?
    O7 La1 O1 1_455 . 69.51(8) ?
    O6 La1 O1 . . 143.43(8) ?
    O2 La1 O1 . . 68.58(8) ?
    O4 La1 O8 . 3_667 75.46(7) ?
    O5 La1 O8 . 3_667 149.22(8) ?
    O7 La1 O8 1_455 3_667 107.29(7) ?
    O6 La1 O8 . 3_667 70.69(8) ?
    O2 La1 O8 . 3_667 123.90(8) ?
    O1 La1 O8 . 3_667 119.92(8) ?
    O4 La1 O3 . . 85.50(8) ?
    O5 La1 O3 . . 136.70(8) ?
    O7 La1 O3 1_455 . 129.51(8) ?
    O6 La1 O3 . . 135.31(8) ?
    O2 La1 O3 . . 65.67(8) ?
    O1 La1 O3 . . 72.34(8) ?
    O8 La1 O3 3_667 . 66.07(8) ?
    O4 La1 O9 . 3_667 124.74(7) ?
    O5 La1 O9 . 3_667 144.12(7) ?
    O7 La1 O9 1_455 3_667 69.12(7) ?
    O6 La1 O9 . 3_667 88.95(7) ?
    O2 La1 O9 . 3_667 131.49(8) ?
    O1 La1 O9 . 3_667 77.78(7) ?
    O8 La1 O9 3_667 3_667 49.35(7) ?
    O3 La1 O9 . 3_667 71.52(7) ?
    O4 La1 C8 . 3_667 99.99(8) ?
    O5 La1 C8 . 3_667 155.69(8) ?
    O7 La1 C8 1_455 3_667 87.61(8) ?
    O6 La1 C8 . 3_667 77.89(8) ?
    O2 La1 C8 . 3_667 133.19(8) ?
    O1 La1 C8 . 3_667 99.77(8) ?
    O8 La1 C8 3_667 3_667 24.53(8) ?
    O3 La1 C8 . 3_667 67.60(8) ?
    O9 La1 C8 3_667 3_667 24.86(8) ?
    La1 O1 H1A . . 114(3) ?
    La1 O1 H1B . . 118(3) ?
    H1A O1 H1B . . 101(4) ?
    La1 O2 H2A . . 120(3) ?
    La1 O2 H2B . . 127(3) ?
    H2A O2 H2B . . 108(4) ?
    La1 O3 H3A . . 120(3) ?
    La1 O3 H3B . . 121(3) ?
    H3A O3 H3B . . 107(4) ?
    C1 O4 La1 . . 167.0(2) ?
    C9 O5 La1 . . 169.9(2) ?
    La1 O6 H6A . . 123(3) ?
    La1 O6 H6B . . 122(3) ?
    H6A O6 H6B . . 109(4) ?
    C1 O7 La1 . 1_655 151.1(2) ?
    C8 O8 La1 . 3_667 96.32(18) ?
    C8 O9 La1 . 3_667 91.88(18) ?
    C16 O12 C17 . . 115.5(3) ?
    H13A O13 H13B . . 105(5) ?
    O4 C1 O7 . . 125.5(3) ?
    O4 C1 C2 . . 118.4(3) ?
    O7 C1 C2 . . 116.1(3) ?
    C3 C2 C7 . . 118.9(3) ?
    C3 C2 C1 . . 121.9(3) ?
    C7 C2 C1 . . 119.0(3) ?
    C4 C3 C2 . . 121.7(3) ?
    C4 C3 Cl1 . . 118.1(3) ?
    C2 C3 Cl1 . . 120.2(3) ?
    C5 C4 C3 . . 119.2(3) ?
    C5 C4 H4 . . 120.4 ?
    C3 C4 H4 . . 120.4 ?
    C4 C5 C6 . . 119.5(3) ?
    C4 C5 H5 . . 120.2 ?
    C6 C5 H5 . . 120.2 ?
    C7 C6 C5 . . 121.8(3) ?
    C7 C6 Cl2 . . 120.4(3) ?
    C5 C6 Cl2 . . 117.8(3) ?
    C6 C7 C2 . . 118.9(3) ?
    C6 C7 C8 . . 122.9(3) ?
    C2 C7 C8 . . 118.0(3) ?
    O8 C8 O9 . . 122.2(3) ?
    O8 C8 C7 . . 117.2(3) ?
    O9 C8 C7 . . 120.5(3) ?
    O8 C8 La1 . 3_667 59.15(16) ?
    O9 C8 La1 . 3_667 63.26(16) ?
    C7 C8 La1 . 3_667 173.1(2) ?
    O5 C9 O10 . . 124.8(3) ?
    O5 C9 C10 . . 118.0(3) ?
    O10 C9 C10 . . 117.2(3) ?
    C11 C10 C15 . . 120.2(3) ?
    C11 C10 C9 . . 119.1(3) ?
    C15 C10 C9 . . 120.7(3) ?
    C12 C11 C10 . . 119.5(3) ?
    C12 C11 H11 . . 120.2 ?
    C10 C11 H11 . . 120.2 ?
    C13 C12 C11 . . 121.8(3) ?
    C13 C12 Cl3 . . 119.5(3) ?
    C11 C12 Cl3 . . 118.7(3) ?
    C12 C13 C14 . . 117.9(3) ?
    C12 C13 H13 . . 121.0 ?
    C14 C13 H13 . . 121.0 ?
    C13 C14 C15 . . 122.2(3) ?
    C13 C14 Cl4 . . 118.3(3) ?
    C15 C14 Cl4 . . 119.5(3) ?
    C14 C15 C10 . . 118.3(3) ?
    C14 C15 C16 . . 118.9(3) ?
    C10 C15 C16 . . 122.7(3) ?
    O11 C16 O12 . . 125.6(4) ?
    O11 C16 C15 . . 123.2(4) ?
    O12 C16 C15 . . 110.9(3) ?
    O12 C17 C18 . . 107.8(5) ?
    O12 C17 H17A . . 110.2 ?
    C18 C17 H17A . . 110.2 ?
    O12 C17 H17B . . 110.2 ?
    C18 C17 H17B . . 110.2 ?
    H17A C17 H17B . . 108.5 ?
    C17 C18 H18A . . 109.5 ?
    C17 C18 H18B . . 109.5 ?
    H18A C18 H18B . . 109.5 ?
    C17 C18 H18C . . 109.5 ?
    H18A C18 H18C . . 109.5 ?
    H18B C18 H18C . . 109.5 ?
loop_
    _geom_torsion_atom_site_label_1
    _geom_torsion_atom_site_label_2
    _geom_torsion_atom_site_label_3
    _geom_torsion_atom_site_label_4
    _geom_torsion_site_symmetry_1
    _geom_torsion_site_symmetry_2
    _geom_torsion_site_symmetry_3
    _geom_torsion_site_symmetry_4
    _geom_torsion
    _geom_torsion_publ_flag
    La1 O4 C1 O7 . . . . 133.7(9) ?
    La1 O4 C1 C2 . . . . -44.7(11) ?
    La1 O7 C1 O4 1_655 . . . 111.9(4) ?
    La1 O7 C1 C2 1_655 . . . -69.7(5) ?
    O4 C1 C2 C3 . . . . -70.8(4) ?
    O7 C1 C2 C3 . . . . 110.6(3) ?
    O4 C1 C2 C7 . . . . 114.2(3) ?
    O7 C1 C2 C7 . . . . -64.3(4) ?
    C7 C2 C3 C4 . . . . 1.4(5) ?
    C1 C2 C3 C4 . . . . -173.6(3) ?
    C7 C2 C3 Cl1 . . . . -178.0(2) ?
    C1 C2 C3 Cl1 . . . . 7.0(4) ?
    C2 C3 C4 C5 . . . . -1.4(5) ?
    Cl1 C3 C4 C5 . . . . 178.0(3) ?
    C3 C4 C5 C6 . . . . 0.3(5) ?
    C4 C5 C6 C7 . . . . 0.8(5) ?
    C4 C5 C6 Cl2 . . . . -177.9(3) ?
    C5 C6 C7 C2 . . . . -0.8(5) ?
    Cl2 C6 C7 C2 . . . . 177.9(2) ?
    C5 C6 C7 C8 . . . . -175.7(3) ?
    Cl2 C6 C7 C8 . . . . 3.0(4) ?
    C3 C2 C7 C6 . . . . -0.3(4) ?
    C1 C2 C7 C6 . . . . 174.8(3) ?
    C3 C2 C7 C8 . . . . 174.9(3) ?
    C1 C2 C7 C8 . . . . -10.0(4) ?
    La1 O8 C8 O9 3_667 . . . -4.8(3) ?
    La1 O8 C8 C7 3_667 . . . 173.3(2) ?
    La1 O9 C8 O8 3_667 . . . 4.7(3) ?
    La1 O9 C8 C7 3_667 . . . -173.4(2) ?
    C6 C7 C8 O8 . . . . 116.1(3) ?
    C2 C7 C8 O8 . . . . -58.8(4) ?
    C6 C7 C8 O9 . . . . -65.7(4) ?
    C2 C7 C8 O9 . . . . 119.3(3) ?
    La1 O5 C9 O10 . . . . 90.4(13) ?
    La1 O5 C9 C10 . . . . -91.1(13) ?
    O5 C9 C10 C11 . . . . -5.8(4) ?
    O10 C9 C10 C11 . . . . 172.9(3) ?
    O5 C9 C10 C15 . . . . 176.1(3) ?
    O10 C9 C10 C15 . . . . -5.2(4) ?
    C15 C10 C11 C12 . . . . 1.5(5) ?
    C9 C10 C11 C12 . . . . -176.6(3) ?
    C10 C11 C12 C13 . . . . 1.1(5) ?
    C10 C11 C12 Cl3 . . . . -177.7(2) ?
    C11 C12 C13 C14 . . . . -2.4(5) ?
    Cl3 C12 C13 C14 . . . . 176.4(3) ?
    C12 C13 C14 C15 . . . . 1.2(6) ?
    C12 C13 C14 Cl4 . . . . -178.8(3) ?
    C13 C14 C15 C10 . . . . 1.2(5) ?
    Cl4 C14 C15 C10 . . . . -178.7(3) ?
    C13 C14 C15 C16 . . . . -176.8(3) ?
    Cl4 C14 C15 C16 . . . . 3.2(5) ?
    C11 C10 C15 C14 . . . . -2.6(5) ?
    C9 C10 C15 C14 . . . . 175.5(3) ?
    C11 C10 C15 C16 . . . . 175.4(3) ?
    C9 C10 C15 C16 . . . . -6.5(5) ?
    C17 O12 C16 O11 . . . . 0.2(6) ?
    C17 O12 C16 C15 . . . . 174.7(3) ?
    C14 C15 C16 O11 . . . . 93.0(5) ?
    C10 C15 C16 O11 . . . . -85.0(5) ?
    C14 C15 C16 O12 . . . . -81.6(4) ?
    C10 C15 C16 O12 . . . . 100.4(4) ?
    C16 O12 C17 C18 . . . . -172.7(4) ?
loop_
    _geom_hbond_atom_site_label_D
    _geom_hbond_atom_site_label_H
    _geom_hbond_atom_site_label_A
    _geom_hbond_site_symmetry_A
    _geom_hbond_distance_DH
    _geom_hbond_distance_HA
    _geom_hbond_distance_DA
    _geom_hbond_angle_DHA
    _geom_hbond_publ_flag
    O1 H1A O13 . 0.84(4) 2.00(4) 2.787(4) 155(4) yes
    O1 H1B O10 3_566 0.80(4) 1.89(5) 2.663(4) 164(4) yes
    O2 H2A O10 3_566 0.77(5) 2.28(5) 2.972(4) 150(4) yes
    O2 H2B O1 3_566 0.80(5) 2.11(5) 2.868(4) 159(4) yes
    O3 H3A O10 3_566 0.82(5) 2.10(5) 2.850(4) 152(4) yes
    O3 H3B O13 1_655 0.76(5) 2.13(5) 2.883(4) 174(5) yes
    O6 H6A O9 1_455 0.78(4) 2.10(4) 2.864(3) 166(4) yes
    O6 H6B O8 . 0.85(4) 1.92(4) 2.772(3) 175(4) yes
    O13 H13A O11 3_566 0.81(5) 2.16(5) 2.948(4) 164(5) yes
    O13 H13B O9 3_667 0.87(5) 2.30(5) 3.008(4) 139(4) yes
_shelx_hkl_file
;
  -1   0   0 2807.00 224.244   2
   1   0   0 2940.22 105.222   1
  -1   0   0 2711.64 103.461   1
   2   0   0 5069.88 192.789   1
  -2   0   0 4459.66 402.566   2
  -2   0   0 5328.49 195.401   1
   2   0   0 5124.68 423.069   2
   3   0   0 3611.15 494.205   2
   3   0   0 3763.90 172.694   1
  -3   0   0 3562.35 514.512   2
  -3   0   0 3799.84 174.429   1
   4   0   0 698.177 22.6812   3
  -4   0   0 680.037 22.6863   3
  -5   0   0 16.7707 2.62046   4
   5   0   0 25.5981 3.37139   3
  -5   0   0  20.868  3.1507   3
   6   0   0 1687.09 51.5724   3
  -6   0   0 1640.52 50.4656   4
  -6   0   0 1656.45 51.7467   3
  -7   0   0 130.781 7.44152   4
  -7   0   0  132.01 8.27477   3
   7   0   0 130.819  8.0195   3
   8   0   0 33.5952 5.32387   3
  -8   0   0 40.3412 4.98756   4
  -1  -1   0  60.079 2.64025   3
   1  -1   0 62.2425 2.43215   3
  -1   1   0   62.60 2.43831   3
  -2  -1   0 148.995 6.09043   3
   2  -1   0 156.484 5.88793   3
   2   1   0 163.341 6.19409   3
  -2   1   0 154.933 5.86705   3
   3  -1   0 136.534  6.0632   3
  -3   1   0 141.802 6.14211   3
   3   1   0 137.726  6.3714   3
  -4  -1   0 3.50166 1.44298   3
  -4  -1   0 1.53522   0.914   4
   4  -1   0 2.39016 1.19547   3
   4   1   0 4.02608 1.54357   3
  -4   1   0 1.96898 1.14818   3
  -5  -1   0 1.06441 0.83038   4
   5  -1   0  1.0038 1.17612   3
  -5  -1   0 1.42124 1.13536   3
   5   1   0  3.8507 1.60171   3
  -5   1   0 0.70159 1.02376   4
  -5   1   0 2.15347 1.13018   3
  -6  -1   0  83.342 5.80174   3
  -6  -1   0 66.0963 4.69823   4
   6  -1   0 68.6797 5.23218   3
   6   1   0 58.7521  5.1677   3
  -6   1   0 63.3238 4.69573   4
  -6   1   0 58.8105 5.00377   3
   7  -1   0   4.286 2.04246   3
  -7  -1   0 1.23523 1.42863   4
  -7  -1   0 2.87909 1.60221   3
  -7   1   0 2.08503 1.95365   3
  -7   1   0 1.03479 1.41748   4
   7   1   0 1.87163 1.85988   3
  -8  -1   0   5.491 2.13512   3
  -8  -1   0  2.3933  1.9321   4
   8  -1   0 3.06507  2.4122   3
  -8   1   0 5.04317 2.29901   4
   8   1   0 1.96058 2.73041   3
   1  -2   0 211.969 6.59641   3
  -1  -2   0  212.25 6.46177   4
  -1   2   0 215.237 6.59049   3
   1   2   0 217.566 7.12882   3
  -2  -2   0 2.29938 0.76232   4
   2  -2   0 1.17763 0.70013   3
  -2  -2   0 1.20695 0.87059   3
   2   2   0 0.89202 0.78418   3
  -2   2   0 1.70415 0.67234   3
  -3  -2   0 1254.76  39.045   3
  -3  -2   0 1331.88 38.0207   4
   3  -2   0 1294.75 38.4767   3
   3   2   0 1278.83 39.0047   3
  -3   2   0 1327.79 38.5509   3
  -4  -2   0 89.1565  4.5829   4
  -4  -2   0 91.7302 5.41481   3
   4  -2   0 86.8482 4.95902   3
   4   2   0 89.9711 5.31559   3
  -4   2   0  96.842 5.17771   3
  -5  -2   0 0.85842 1.14228   3
   5  -2   0 2.01153 1.30447   3
  -5  -2   0 2.99616 1.26179   4
  -5   2   0 1.61851  0.9265   3
   5   2   0 0.37923 1.03784   3
   6  -2   0 890.998 29.7444   3
  -6  -2   0 895.678 28.9152   4
  -6  -2   0  883.71 30.6576   3
  -6   2   0  886.39 29.8793   3
   6   2   0 905.633 30.4376   3
  -6   2   0 916.911 29.5662   4
  -7  -2   0 223.778 11.9013   3
   7  -2   0 237.519 11.4456   3
  -7  -2   0 252.909 10.8176   4
  -7   2   0 243.538 11.7243   3
   7   2   0 225.647 11.7247   3
  -7   2   0 252.709 11.2495   4
  -8  -2   0 0.65562 1.72423   3
  -8  -2   0 4.14475 1.74409   4
   8  -2   0 -2.4392 1.75372   3
  -8   2   0 0.10901 1.56839   4
   8   2   0 -1.8154 2.03481   3
  -1  -3   0 1579.48 178.683   2
  -1  -3   0 1435.88 66.6089   1
   1  -3   0 1601.16 68.4585   1
   1   3   0 1499.17 68.7487   1
  -1   3   0 1377.73 66.3379   1
  -1   3   0 1715.22 180.539   2
   2  -3   0 77.7682 3.44278   3
  -2  -3   0 80.5275 3.21565   4
  -2  -3   0 77.8127 4.04295   3
   2   3   0 76.3801 3.98123   3
  -2   3   0 81.2105 3.44553   3
   3  -3   0  73.539 3.86648   3
  -3  -3   0 72.3423 4.39865   3
  -3  -3   0 76.2581 3.55379   4
   3   3   0 62.1064 4.12563   3
  -3   3   0 70.4333 3.78396   3
   4  -3   0 210.279 8.45521   3
  -4  -3   0 202.733 9.12138   3
  -4  -3   0 196.859 7.80052   4
   4   3   0 199.827 8.95067   3
  -4   3   0 198.397 8.30491   3
   5  -3   0 1.05275 1.24871   3
  -5  -3   0 -0.0446  0.8966   3
  -5  -3   0 0.21137 0.67167   4
   5   3   0 2.12883 1.42666   3
  -5   3   0 1.00339 0.97102   3
  -6  -3   0 5.56465 1.85737   4
   6  -3   0 8.18565 2.32488   3
  -6  -3   0 8.21963 2.05423   3
  -6   3   0 11.9419 2.59153   3
  -6   3   0  8.0551 2.17229   4
   6   3   0 11.7465 2.83772   3
   7  -3   0 121.596 7.65097   3
  -7  -3   0 140.491 7.30045   4
  -7  -3   0 128.046 8.50018   3
  -7   3   0 132.037 7.76009   4
   7   3   0 149.271 8.83459   3
   8  -3   0 1.42718  2.3808   3
  -8  -3   0 -0.9581 1.87167   3
  -8  -3   0 0.93616 1.60764   4
  -8   3   0 -2.4049 1.27477   4
   8   3   0 0.88816 2.16464   3
   0  -4   0 438.952 12.9424   3
   0   4   0  446.49 12.9229   3
  -1  -4   0 639.088 19.5976   3
  -1  -4   0 654.182 18.4399   4
   1   4   0 648.419 18.5007   4
   1   4   0 663.949 19.5868   3
   2  -4   0 319.992 10.0989   3
  -2  -4   0 322.328 11.1428   3
  -2  -4   0 305.128 9.73998   4
   2   4   0  319.19  11.026   3
   3  -4   0 3523.16 513.946   2
  -3  -4   0 3716.19 553.268   2
  -3  -4   0 3861.19  176.25   1
   3  -4   0 4047.51 177.999   1
  -3   4   0 4346.69 492.797   2
   3   4   0 4065.56 465.434   2
  -3   4   0 3566.34 176.082   1
   3   4   0 3886.41 181.301   1
  -4  -4   0  484.20  17.095   3
  -4  -4   0 441.092 15.0668   4
   4  -4   0 444.927  15.667   3
  -4   4   0 478.474 15.7986   3
   4   4   0 470.472 16.7499   3
  -5  -4   0 200.817 8.27062   4
  -5  -4   0 202.783 9.88998   3
   5  -4   0 208.506 8.99712   3
  -5   4   0 207.944 8.96577   3
   5   4   0 186.518 9.46516   3
  -6  -4   0 782.331 25.0225   4
  -6  -4   0 759.957  27.372   3
   6  -4   0 770.652 25.8867   3
   6   4   0 757.051  26.807   3
  -6   4   0 758.936 26.0301   4
   7  -4   0 325.202 13.6579   3
  -7  -4   0 296.812 16.2772   3
  -7  -4   0 322.689 12.7671   4
   8  -4   0 13.6183 3.36158   3
  -8  -4   0 15.5219 2.97462   4
  -8  -4   0 18.0498 3.94604   3
   8   4   0 11.8701 3.40382   3
  -8   4   0 21.6861 3.90295   4
   0  -5   0 1.64867 0.44789   3
  -1  -5   0 352.834  10.212   4
  -1  -5   0 358.952  11.583   3
   1   5   0 356.038 10.2864   4
  -2  -5   0 675.207 21.4709   3
  -2  -5   0 680.453 19.7983   4
   2  -5   0 683.609 20.1327   3
   2   5   0 684.525 21.3782   3
  -3  -5   0 28.1467 2.93818   3
  -3  -5   0 27.3883 1.93288   4
   3  -5   0 26.7593 2.20542   3
   3   5   0  31.218 2.96691   3
  -4  -5   0 3.81365 1.11773   4
   4  -5   0 3.14142 1.26497   3
  -4  -5   0 6.42384 1.99582   3
  -4   5   0 5.40651  1.2732   3
   4   5   0  8.3764 2.10932   3
  -5  -5   0 82.0637  4.5364   4
   5  -5   0 90.7013 5.21754   3
  -5  -5   0 81.9856 5.91333   3
   5   5   0 84.8052 5.77258   3
  -6  -5   0 5.83368 1.67223   4
  -6  -5   0 9.81616 2.64012   3
   6  -5   0 7.49967 2.11878   3
   6   5   0 10.1041  2.3865   3
   7  -5   0 166.239 8.62969   3
  -7  -5   0 173.798 8.06399   4
  -7  -5   0 163.382 11.3578   3
   7   5   0 150.157 9.54959   3
  -7   5   0  153.12 8.71655   4
  -8  -5   0 0.63074 2.16402   3
  -8   5   0 3.79777 1.97935   4
   8   5   0 -0.3163 1.99235   3
   0  -6   0 4039.15 283.298   2
   0  -6   0 3868.34 137.843   1
   0   6   0 3927.75 279.397   2
   0   6   0 3810.69 137.608   1
  -1  -6   0 1252.99 35.2602   4
  -1  -6   0 1254.42 36.8139   3
   1   6   0 1241.72 35.2999   4
   1   6   0 1283.21 36.7474   3
  -2  -6   0 1755.41  51.986   3
   2  -6   0 1795.68 50.1487   3
  -2  -6   0 1733.18 49.7491   4
   2   6   0 1775.64 49.9269   4
   3  -6   0 3336.63 96.5382   3
  -3  -6   0 3357.12 96.0006   4
  -3  -6   0 3525.65 98.6045   3
   3   6   0 3423.24 98.1871   3
  -4  -6   0 2072.69 60.2109   4
  -4  -6   0 2145.06 63.0758   3
   4   6   0 2066.52 62.5359   3
  -5  -6   0 19.7074 2.51036   4
  -5  -6   0 24.8538 4.07261   3
   5  -6   0 20.3717 2.82955   3
   5   6   0 16.2365 3.08274   3
  -6  -6   0 740.825 23.7157   4
  -6  -6   0 715.113 26.6833   3
   6  -6   0 745.995 24.6335   3
   6   6   0 725.844 26.2428   3
   7  -6   0 453.381 17.2795   3
  -7  -6   0 453.446 16.2839   4
  -7  -6   0 439.097 19.2816   3
   7   6   0 471.049 19.0767   3
  -7   6   0  437.97 17.9263   4
  -8  -6   0  39.151 6.24568   3
  -8   6   0 42.3556 5.73737   4
   8   6   0 40.8416 6.14106   3
   0   7   0 6.45338 0.94758   3
  -1  -7   0 687.121 19.5849   4
  -1  -7   0  668.00  21.117   3
   1   7   0 689.044 21.0574   3
   1   7   0 710.624 19.6029   4
  -2  -7   0 1076.31 30.8215   4
  -2  -7   0 1054.74  33.227   3
   2  -7   0 1102.61 31.2248   3
   2   7   0 1100.94 31.0485   4
   2   7   0 1089.52 32.9223   3
  -3  -7   0 21.7876 2.95974   3
  -3  -7   0 24.2163 1.69432   4
   3  -7   0 22.8584 1.96088   3
   3   7   0 21.7218 2.89066   3
   4  -7   0 308.297 11.0908   3
  -4  -7   0 318.675 12.9447   3
   4   7   0 288.111 12.3116   3
   5  -7   0 607.462 20.0087   3
  -5  -7   0 613.192 22.2832   3
  -5  -7   0 596.861 19.1334   4
   5   7   0 572.116 21.5054   3
  -6  -7   0 54.9279 5.27066   3
  -6  -7   0 53.4547 3.72089   4
   6  -7   0 54.4088 4.41171   3
   6   7   0 56.5153 5.27735   3
  -7  -7   0  146.72 9.63616   3
  -7  -7   0 154.744 7.27446   4
   7  -7   0 154.794 8.04982   3
   7   7   0  142.71  9.1451   3
  -7   7   0  141.89  8.5244   4
  -8  -7   0 122.411 9.43553   3
  -8   7   0  124.06  8.2821   4
   8   7   0 125.836 9.08516   3
   0   8   0 123.016 4.62396   3
   1  -8   0 197.908  6.2423   3
   1   8   0 204.447 7.62007   3
   1   8   0 206.861 6.16873   4
  -2  -8   0 1121.50 32.2934   4
  -2  -8   0 1131.04 34.8001   3
   2  -8   0 1184.43 32.7622   3
   2   8   0 1112.93 34.5233   3
   2   8   0 1152.69 32.5583   4
  -3  -8   0 2115.25 62.0886   3
  -3  -8   0 2083.39 59.0316   4
   3  -8   0 2078.44 59.6061   3
   3   8   0 2062.32 61.6682   3
  -4  -8   0 416.309 15.6153   3
  -4  -8   0 382.194 12.6577   4
   4  -8   0 385.639 13.1966   3
   4   8   0 370.411 14.8322   3
  -5  -8   0  289.92 13.2386   3
  -5  -8   0 285.877 10.3204   4
   5  -8   0 296.906 11.1926   3
   5   8   0 293.278  12.846   3
  -6  -8   0 772.738 24.3045   4
  -6  -8   0 785.861 28.3122   3
   6  -8   0  751.66 25.1111   3
   6   8   0 754.484 27.4001   3
   7  -8   0  327.37 13.2536   3
  -7  -8   0 305.039 15.4657   3
  -7  -8   0 314.824 12.1508   4
   7   8   0 337.007 15.3297   3
  -7   8   0 329.704  14.518   4
  -8  -8   0 11.3477 3.55859   3
  -8   8   0 12.7289 3.30193   4
   8   8   0 10.5991 3.88401   3
   0  -9   0 1.19264 1.00421   3
   0   9   0 1.77792 0.91874   3
   1  -9   0  68.824 2.67289   3
   1   9   0 69.6745 3.71415   3
   1   9   0 74.5106  2.5809   4
  -2  -9   0 219.521 9.05811   3
  -2  -9   0 223.776 6.77763   4
   2   9   0 219.984 6.99816   4
  -3  -9   0 2.73788 1.38503   3
   3  -9   0  4.0816 0.97177   3
  -3  -9   0 5.00124  0.8494   4
   3   9   0 4.24532 1.57953   3
  -4  -9   0  31.498 2.11469   4
   4  -9   0 36.7696 2.69189   3
  -4  -9   0 39.7038 3.95867   3
   4   9   0 33.9869 4.21041   3
  -5  -9   0 404.605 16.6357   3
   5  -9   0 394.743 13.9004   3
  -5  -9   0 365.331 12.8968   4
   5   9   0 408.251 16.0657   3
  -6  -9   0 4.65021 2.40547   3
   6  -9   0 3.39121 1.61081   3
  -6  -9   0 3.20883 1.34746   4
   6   9   0 3.08677 1.90308   3
   7  -9   0 24.3397 3.51156   3
  -7  -9   0 22.8236 2.89686   4
  -7  -9   0 32.9293 5.26115   3
   7   9   0 17.0909 3.86096   3
  -7   9   0 20.8893 3.64815   4
  -8  -9   0 136.452 10.0509   3
   0 -10   0 322.684 10.7661   3
   0  10   0 334.033  10.611   3
  -1 -10   0 115.513 5.41179   3
   1 -10   0 118.583 4.16634   3
   1  10   0 119.065 3.97364   4
  -2 -10   0 3.79581 0.57253   4
  -2 -10   0 3.51358 1.27299   3
   2  10   0 6.17965 1.55781   3
   2  10   0 2.40872 0.57336   4
  -3 -10   0 985.812 27.9474   4
  -3 -10   0 957.211  31.279   3
   3 -10   0 960.201 28.5227   3
   3  10   0  979.97 31.0092   3
  -4 -10   0 5.35315 0.98885   4
  -4 -10   0  3.4845 1.81178   3
   4 -10   0 5.69183 1.20396   3
   4  10   0 4.88324 1.99679   3
  -5 -10   0 28.4743 4.45534   3
   5 -10   0 28.6807  2.6898   3
  -5 -10   0 33.3527 2.31747   4
   5  10   0 29.0576 4.44617   3
  -6 -10   0 352.068 15.8062   3
   6 -10   0 324.325 12.4733   3
  -6 -10   0  332.87 11.6466   4
   6  10   0 307.136 14.6344   3
   7 -10   0 361.537 13.8373   3
  -7 -10   0 337.433 16.7172   3
  -7 -10   0 341.252 12.6579   4
   7  10   0 375.277  16.625   3
  -8 -10   0 9.53436 2.91003   3
   8  10   0 8.13832  3.4501   3
  -8  10   0 8.35299 3.42205   4
   0 -11   0 2.74413 0.89637   3
   0  11   0 2.84326 0.86158   3
   1 -11   0 730.936 21.4696   3
  -1 -11   0 697.935 23.9428   3
   1  11   0 762.747 21.1757   4
  -2 -11   0  767.93 21.7702   4
  -2 -11   0 785.216 24.8258   3
   2  11   0 741.201 21.9387   4
   2  11   0 746.332 24.3707   3
   3 -11   0 70.3435 3.34643   3
  -3 -11   0 83.1617 5.38729   3
  -3 -11   0 77.3459 2.96835   4
   3  11   0 74.0173 3.25105   4
   3  11   0 78.3497 5.09675   3
  -4 -11   0 266.086 12.1014   3
  -4 -11   0 265.871 8.68712   4
   4 -11   0 263.741 9.34414   3
   4  11   0  258.29 11.5557   3
  -5 -11   0 768.835 27.9999   3
   5 -11   0 769.663 24.4673   3
  -5 -11   0 789.731 23.6061   4
   5  11   0 790.857 27.5251   3
   6 -11   0 56.5735 3.94513   3
  -6 -11   0 47.8205 3.16041   4
  -7 -11   0   48.63 6.74899   3
  -7 -11   0 40.2775 3.07511   4
   7 -11   0 36.8888  3.6083   3
   7  11   0 39.7192 5.83814   3
  -8 -11   0 121.269  9.6311   3
   8  11   0 126.978 9.70036   3
  -8  11   0 121.379 8.86706   4
   0 -12   0 8595.30 598.209   2
   0 -12   0 8301.87 292.541   1
   0  12   0 8436.65 294.494   1
   0  12   0 7725.60 570.143   2
   1 -12   0 527.277 16.1678   3
  -1 -12   0 547.915 17.7776   3
   1  12   0 532.713 17.4259   3
   1  12   0 538.775 15.8087   4
  -2 -12   0 108.824 5.94353   3
  -2 -12   0 99.9682 3.61599   4
   2  12   0 109.672 5.71344   3
   2  12   0 104.895 3.75457   4
  -3 -12   0 1658.77 51.8056   3
   3 -12   0 1726.78 48.5338   3
  -3 -12   0 1717.30  47.872   4
   3  12   0 1678.52 48.3113   4
   3  12   0 1685.97 51.4399   3
  -4 -12   0 162.103 5.65263   4
   4 -12   0 163.081 6.32831   3
  -4 -12   0 152.664 8.68578   3
   4  12   0 161.849 8.58108   3
  -5 -12   0 6.25078 2.22941   3
  -5 -12   0  2.1091 0.92953   4
   5  12   0 2.45018 1.61751   3
  -6 -12   0 746.516  22.789   4
  -6 -12   0 756.454 28.2703   3
   6 -12   0 739.014 23.7563   3
   6  12   0 714.964 26.9793   3
  -7 -12   0 225.118 13.0761   3
   7 -12   0  238.02 9.67952   3
  -7 -12   0 212.298 8.51563   4
   7  12   0 216.275 12.0587   3
  -8 -12   0 4.74318  3.0138   3
   8  12   0 3.35581 2.96631   3
  -8  12   0 1.58881 2.14903   4
   0 -13   0 14.7778 12.1352   1
   0 -13   0 -0.2575 76.6422   2
   0  13   0 88.5096 121.614   2
   0  13   0 8.39467 8.54708   1
  -1 -13   0 861.868 27.1765   3
   1 -13   0 831.789 25.5446   3
   1  13   0 878.282 26.9131   3
   1  13   0 903.443 25.1852   4
  -2 -13   0 1743.83 52.7236   3
   2 -13   0 1740.66 49.5282   3
   2  13   0 1727.50  52.234   3
   2  13   0 1793.43 49.5673   4
   3 -13   0 23.9055 1.77344   3
  -3 -13   0 26.4325  1.4477   4
  -3 -13   0 23.0154 3.44748   3
   3  13   0 23.9083 1.64202   4
   3  13   0 31.6928 3.99016   3
  -4 -13   0 440.273  12.924   4
  -4 -13   0 411.066  17.002   3
   4 -13   0 419.369 13.6251   3
   4  13   0 411.412 16.5107   3
  -5 -13   0 401.891  12.654   4
   5 -13   0 386.898 13.4139   3
  -5 -13   0 417.115 17.4821   3
   5  13   0 386.016 16.4628   3
   6 -13   0 219.012 8.86944   3
  -6 -13   0 232.178 8.21673   4
  -6 -13   0 237.826  12.769   3
   6  13   0 197.285 11.3653   3
  -7 -13   0 34.4445 3.93034   4
   7 -13   0 31.2733 4.79018   3
  -7 -13   0 29.8076 5.42547   3
   7  13   0 31.2217 5.23362   3
  -8 -13   0 325.154 17.4308   3
  -8  13   0 336.077 16.2681   4
   8  13   0 341.347 16.9008   3
   0 -14   0 635.632 19.6964   3
   0  14   0 607.418 19.2009   3
  -1 -14   0 20.9297 2.64126   3
   1 -14   0 18.1363 1.60319   3
   1  14   0 17.0643 2.31787   3
   1  14   0 17.4168  1.3348   4
  -2 -14   0 36.5299 3.49981   3
   2 -14   0 33.0029  1.8487   3
   2  14   0 38.5303 1.90668   4
   2  14   0 36.5366 3.33097   3
  -3 -14   0 518.383 15.0198   4
  -3 -14   0 506.019 18.9121   3
   3 -14   0 503.315 15.5313   3
   3  14   0  511.95 15.4141   4
   3  14   0 504.907 18.4438   3
   4 -14   0 18.0297 1.76779   3
  -4 -14   0 22.7284 3.68809   3
  -4 -14   0 17.2305 1.32691   4
   4  14   0 19.4524 3.39903   3
  -5 -14   0 11.5549 3.01211   3
   5 -14   0 6.52848 1.42493   3
   5  14   0 9.46583  2.7643   3
   6 -14   0 408.172 13.7728   3
  -6 -14   0 396.554 12.8559   4
  -6 -14   0 392.855 18.2513   3
   6  14   0 388.391 17.2419   3
  -7 -14   0 49.2814  7.4053   3
   7  14   0 58.0205 7.03964   3
  -8 -14   0 11.0452 3.85469   3
   8  14   0 8.67701 3.85274   3
  -8  14   0 13.4726 3.34039   4
   0 -15   0 3.46817 1.15606   3
  -1 -15   0 3806.31 108.017   3
   1 -15   0 3722.10  106.24   3
   2 -15   0 1785.59 50.5288   3
  -2 -15   0 1758.67 53.7639   3
   2  15   0 1813.92 50.3875   4
   2  15   0 1745.74 53.1861   3
  -3 -15   0 13.3979 2.83565   3
  -3 -15   0  13.805 1.11501   4
   3 -15   0 15.2766 1.35269   3
   3  15   0 15.5639 1.31033   4
   3  15   0 11.9026 2.54683   3
   4 -15   0 815.518 24.3353   3
  -4 -15   0 809.787 23.6175   4
  -4 -15   0 812.953 28.8124   3
   4  15   0 818.791 28.0568   3
  -5 -15   0 278.145 9.02383   4
  -5 -15   0 266.386 13.5621   3
   5 -15   0 275.392 9.71691   3
   5  15   0 278.845 13.0922   3
   6 -15   0 154.917 7.46953   3
  -6 -15   0 140.704 9.87151   3
  -6 -15   0 154.365  5.7638   4
   6  15   0 150.558 9.50524   3
  -7 -15   0 238.636 14.2715   3
   7  15   0 269.927 14.0837   3
  -8 -15   0  255.62 18.1667   3
   8  15   0 248.033 19.7988   3
   0 -16   0 253.045  9.4457   3
   0  16   0 240.889 8.89453   3
  -1 -16   0  621.08 20.4541   3
   1 -16   0 607.198 18.8401   3
   1  16   0 595.103 18.1721   4
   1  16   0 604.931 19.9246   3
   2 -16   0 2.62179 0.76344   3
  -2 -16   0 3.71097 1.52297   3
   2  16   0 3.41698  1.5389   3
   2  16   0 3.41227 0.69549   4
   3 -16   0 1755.45  49.392   3
  -3 -16   0 1752.38 54.0962   3
   3  16   0 1719.13  53.292   3
   3  16   0 1749.36 49.7143   4
   4 -16   0 111.903 4.51807   3
  -4 -16   0 119.411 7.79693   3
  -4 -16   0 105.838 3.97779   4
   4  16   0  111.94 7.14579   3
  -5 -16   0 65.3603 6.27618   3
   5 -16   0 62.3526 3.43406   3
  -5 -16   0 69.2646 2.98573   4
   5  16   0 81.8524 6.38867   3
   6 -16   0 243.274 8.97487   3
  -6 -16   0  245.58 8.12137   4
  -6 -16   0 239.638 13.4682   3
   6  16   0 217.191 12.1363   3
  -7 -16   0 71.6719 7.39366   3
  -8 -16   0 54.0689 8.90911   3
  -8  16   0 67.0313 8.14508   4
   8  16   0  58.687 8.10012   3
   0 -17   0 3.63956 1.21652   3
   0  17   0 2.84829 0.99973   3
   1 -17   0 1898.60 54.8307   3
  -1 -17   0 1897.19 56.5171   3
   1  17   0 1893.16  54.064   4
   1  17   0 1889.70 55.9011   3
   2 -17   0 519.816 15.9787   3
  -2 -17   0 524.859 19.0062   3
   2  17   0 530.622 15.6837   4
   2  17   0 506.033 18.2806   3
  -3 -17   0 22.8706 3.84311   3
   3 -17   0  16.154 1.33169   3
   3  17   0 20.6569 3.33687   3
   3  17   0 20.9846 1.51192   4
   4 -17   0 199.848 6.90616   3
  -4 -17   0 192.011 6.42255   4
  -4 -17   0 189.008 10.5705   3
   4  17   0 202.059 10.1874   3
   5 -17   0 264.874 9.01038   3
  -5 -17   0 260.689 8.44564   4
   5  17   0 277.519 17.6687   3
  -6 -17   0 91.6437 5.03694   4
  -6 -17   0 74.3746 7.16916   3
   6 -17   0 91.0505 4.19902   3
   6  17   0 92.4815 7.36114   3
  -7 -17   0 307.435 16.7129   3
   7  17   0 305.742 15.5582   3
   0 -18   0 418.826  14.655   3
   0  18   0 420.655 14.0573   3
  -1 -18   0 354.708 13.4434   3
   1 -18   0 354.034 12.0181   3
   1  18   0 339.332  11.264   4
   1  18   0  349.28 12.8648   3
  -2 -18   0 17.6165 3.25089   3
   2 -18   0 14.4755 1.46758   3
   2  18   0 16.4808 2.87332   3
   2  18   0 13.0087 1.24752   4
   3 -18   0 98.1292 3.83299   3
  -3 -18   0 97.3738 6.71808   3
   3  18   0 96.0249 6.27008   3
   3  18   0 100.941 3.97349   4
  -4 -18   0 635.903 24.7129   3
   4 -18   0 669.988 19.7346   3
   4 -18   0 666.098 19.2186   3
   4  18   0 651.635 23.8768   3
   5 -18   0 2.79918  0.7974   3
  -5 -18   0 2.68272 0.74721   4
   5  18   0 3.14489 2.03684   3
  -6 -18   0 101.686 4.18332   4
  -6 -18   0 99.5387 8.24838   3
   6 -18   0 105.137 4.27334   3
   6  18   0 101.734 7.90309   3
  -7 -18   0 120.611  9.8822   3
   7  18   0 134.919 9.66089   3
   0 -19   0 5.10641 1.46678   3
   0  19   0 4.91531 1.28285   3
   1 -19   0 1589.97 51.1756   3
  -1 -19   0 1703.98 49.9784   3
   1  19   0 1633.39   49.09   3
   1  19   0 1626.52 47.2539   4
  -2 -19   0 2094.90 64.7816   3
   2 -19   0 2182.20 61.5181   3
   2  19   0 2176.03 61.0105   4
   2  19   0 2129.50 64.0112   3
  -3 -19   0 0.18424 1.03422   3
   3 -19   0 1.72256  0.7032   3
   3  19   0 2.03508 1.39656   3
   3  19   0 1.80386 0.58238   4
  -4 -19   0 1065.57 36.5152   3
   4 -19   0 1065.17 30.7092   3
   4 -19   0 1033.22 30.2474   3
   4  19   0 1068.49 35.3898   3
   5 -19   0 558.109 17.0306   3
  -5 -19   0 591.501 17.0041   4
  -5 -19   0 569.035 23.4331   3
   5  19   0 572.397 22.3594   3
  -6 -19   0  59.597 2.66234   4
  -6 -19   0 62.9491  8.0772   3
   6  19   0 65.7396 6.25975   3
  -7 -19   0 238.557 14.7117   3
   7  19   0 261.707 14.0817   3
   0 -20   0 567.817 19.2495   3
   0  20   0 573.678 18.5422   3
   1 -20   0  181.33 7.45867   3
  -1 -20   0 183.924 8.70253   3
   1  20   0 168.044 6.53837   4
   1  20   0  188.74 8.17729   3
  -2 -20   0 271.207  12.134   3
   2 -20   0 270.697 9.53499   3
   2  20   0 268.335 11.4523   3
   2  20   0 278.941 9.04613   4
  -3 -20   0 19.7533 3.83929   3
   3 -20   0 18.8917 1.58288   3
   3  20   0 24.0805 1.65511   4
   3  20   0 20.7753 3.52514   3
   4 -20   0 180.293  6.2377   3
  -4 -20   0 190.389 10.7088   3
   4 -20   0 176.622 5.97231   3
   4  20   0 187.144 9.95002   3
  -5 -20   0  134.27 9.37423   3
   5  20   0 129.012 8.65473   3
  -6 -20   0  66.829  8.5033   3
   6  20   0 57.3019 7.12584   3
  -7 -20   0 24.0639 5.27097   3
   7  20   0 34.2275 6.11995   3
   0 -21   0 6.26503 1.67045   3
   0  21   0 4.05523 1.09476   3
   1 -21   0 305.962 11.3582   3
  -1 -21   0 325.196 12.9479   3
   1  21   0 323.388 12.1704   3
   1  21   0 299.671  10.427   4
   2 -21   0 1454.42 42.3148   3
  -2 -21   0 1402.31 45.5182   3
   2  21   0 1435.75 41.6244   4
   2  21   0 1472.83 44.8112   3
   3 -21   0 61.3488 3.00036   3
  -3 -21   0 60.0857 5.53068   3
   3  21   0 62.1642 2.96064   4
   3  21   0 57.9304 4.88795   3
  -4 -21   0  516.66 21.4752   3
   4 -21   0 541.386 15.8642   3
   4 -21   0 521.357 15.6096   3
   4  21   0 523.849 20.4943   3
   4  21   0 533.365 16.1536   4
  -5 -21   0 571.024 24.1022   3
   5  21   0 606.444 23.2418   3
  -6 -21   0 26.0775  5.6133   3
   6  21   0 31.7555 5.72646   3
  -7 -21   0 43.2453  7.7053   3
   7  21   0 47.7227  6.8276   3
   0 -22   0 129.385 6.62551   3
   0  22   0 124.094 5.94691   3
   1 -22   0  70.384  4.3012   3
  -1 -22   0 76.4503  5.3649   3
   1  22   0 73.2097 3.63424   4
   1  22   0 72.0824 4.68066   3
  -2 -22   0 46.1541 4.59664   3
   2 -22   0  46.829 3.00549   3
   2  22   0 53.5364 4.37517   3
   2  22   0 44.2864 3.19664   4
  -3 -22   0 4.99606 2.70485   3
   3 -22   0 3.60325 0.89115   3
   3  22   0 3.44365 0.88016   4
   3  22   0 3.31937 1.63634   3
  -4 -22   0 37.8615 9.09407   3
   4 -22   0 23.0415 1.41883   3
   4 -22   0 21.2758 1.43409   3
   4  22   0  20.974 1.66694   4
  -5 -22   0 6.59889 2.85906   3
   5  22   0 4.26684  2.1238   3
  -6 -22   0 6.28939 3.49915   3
   7  22   0  54.088  10.961   3
   0 -23   0 3.01154 1.41372   3
   0  23   0 2.04209 1.04602   3
   1 -23   0 2181.81 63.7231   3
  -1 -23   0 2155.05 65.4565   3
   1  23   0 2173.16 64.3482   3
   1  23   0 2182.82  62.455   4
  -2 -23   0 1017.44 33.9214   3
   2  23   0 1019.33 32.9056   3
   2  23   0 987.372 29.7083   4
   3 -23   0 21.7925 1.87519   3
  -3 -23   0 16.5684 3.63317   3
   3  23   0 20.5946 3.76472   3
   3  23   0 21.9326 1.70183   4
  -4 -23   0 698.048 26.9555   3
   4  23   0  695.61 25.5463   3
   4  23   0  690.79 20.7399   4
  -5 -23   0 825.807 31.5484   3
   5  23   0  815.85 29.8892   3
  -6 -23   0 43.2787 6.99755   3
   6  23   0 35.9723 6.01839   3
  -7 -23   0 57.5532 8.29423   3
   7  23   0 63.6375 8.12471   3
   0 -24   0 908.275 29.6824   3
   0  24   0 920.782  28.633   3
  -1 -24   0  95.474 6.09394   3
   1 -24   0 77.2392 4.72517   3
   1  24   0 72.9923 4.88287   3
   1  24   0 68.0691 3.74272   4
  -2 -24   0 189.218 9.80336   3
   2 -24   0 168.379 7.18114   3
   2  24   0 166.519 6.48944   4
   2  24   0 179.383 8.89693   3
  -3 -24   0  371.91 16.7273   3
   3 -24   0 387.142 12.5542   3
   3  24   0 389.935 15.9153   3
   3  24   0 381.591 12.3125   4
  -4 -24   0 33.3389 5.67778   3
   4  24   0 36.2502   2.138   4
   4  24   0 35.3998 5.16687   3
  -5 -24   0 7.51397 3.20454   3
   5  24   0 6.55098 2.38516   3
  -6 -24   0  49.508 7.41702   3
   6  24   0 44.8987 6.55955   3
  -7 -24   0 44.0634 7.66606   3
   7  24   0 56.9748 7.78196   3
   0 -25   0 10.5397 2.28468   3
  -1 -25   0 372.508 15.2564   3
   1 -25   0 375.766   13.89   3
   1  25   0 366.658 14.1298   3
   1  25   0 379.822 12.6342   4
   2 -25   0 208.083 8.30544   3
  -2 -25   0 222.447 11.0787   3
   2  25   0 198.236 7.52469   4
   2  25   0 198.734 9.79124   3
   3 -25   0 0.80589 0.82998   3
  -3 -25   0 2.42187 1.91349   3
   3  25   0 3.52988 1.85396   3
   3  25   0 2.05992 0.78295   4
  -4 -25   0 265.888 14.1147   3
   4  25   0 263.758 13.0084   3
   4  25   0 266.009 8.80664   4
  -5 -25   0 616.264  26.108   3
   5  25   0 646.252 24.9502   3
  -6 -25   0 75.9997 9.21292   3
   6  25   0 63.8565 7.74663   3
   0 -26   0 50.7383 4.22788   3
   0  26   0 43.3508 3.34842   3
   1 -26   0 228.302 9.85388   3
  -1 -26   0 233.829 11.1821   3
   1  26   0 231.025 10.1203   3
   1  26   0 246.232 8.84344   4
   2 -26   0 5.16151 1.26673   3
  -2 -26   0 5.06106 2.31712   3
   2  26   0 5.44336 1.98067   3
   2  26   0 2.80733  0.8831   4
  -3 -26   0 8.81063 3.12309   3
   3 -26   0 8.25622 1.44165   3
   3  26   0 12.6862 3.84606   3
  -4 -26   0 13.6756 3.87388   3
   4  26   0 13.3618 3.30156   3
   4  26   0 11.4771 1.36424   4
  -5 -26   0 85.4067 8.02937   3
   5  26   0  84.746 7.26771   3
  -6 -26   0 14.0794 4.38849   3
   6  26   0 15.5977 4.07404   3
   0 -27   0 2.82715 1.61423   3
   1 -27   0 670.119  23.174   3
  -1 -27   0 730.573  25.204   3
   1  27   0 727.882 21.8972   4
   1  27   0 652.304 23.2899   3
  -2 -27   0 1188.08 38.9282   3
   2 -27   0 1183.53 35.3115   3
   2  27   0 1053.17 33.9844   4
   2  27   0 1184.32 37.2968   3
   3 -27   0   9.116 1.50019   3
  -3 -27   0 4.95923 2.90824   3
   3  27   0 5.74043 1.14185   4
   3  27   0 6.94873 2.64566   3
  -4 -27   0 578.658 24.5192   3
   4  27   0 605.317 23.1369   3
   4  27   0 576.597 17.7428   4
  -5 -27   0 426.171 20.5326   3
  -6 -27   0 205.067 16.0293   3
   6  27   0 255.651 18.6308   3
   0 -28   0 131.325 7.51018   3
  -1 -28   0 64.1882 5.59445   3
   1 -28   0  68.432 4.73121   3
   1  28   0 65.9756  4.7611   3
   1  28   0 58.6597 3.64759   4
   2  28   0 10.5488 2.60656   3
   2  28   0 5.71951 1.29746   4
  -3 -28   0 -1.3276 1.69296   3
   3 -28   0  -0.663 0.85582   3
   3  28   0 1.14943 0.78731   4
   3  28   0 1.36521 1.67241   3
  -4 -28   0 63.0851 7.88555   3
   4  28   0 40.1425 2.37725   4
   4  28   0 57.8391 5.51253   3
  -5 -28   0 2.00681 2.53851   3
   5  28   0 2.82114 2.36401   3
  -6 -28   0 2.79202 2.77778   3
   6  28   0 -2.0515 2.12806   3
   0 -29   0 4.45011  1.9399   3
   1 -29   0 584.247 20.7028   3
  -1 -29   0 604.374 22.4515   3
   1  29   0 562.442 20.6334   3
   1  29   0 611.013 19.1388   4
   2 -29   0 326.316 12.4989   3
  -2 -29   0 348.326 15.7252   3
   2  29   0 312.051 11.4225   4
   2  29   0 348.791 14.1992   3
  -3 -29   0 49.4891 6.63747   3
   3  29   0 48.2011 4.83766   3
   3  29   0 44.0194 2.82211   4
  -4 -29   0 188.588 12.3948   3
   4  29   0 219.415 11.6335   3
   4  29   0 205.581 7.16664   4
  -5 -29   0 310.547 16.9771   3
   5  29   0 313.007 15.7213   3
  -6 -29   0 47.9907 7.66981   3
   6  29   0 49.4112 7.04668   3
   0 -30   0 1.80805 1.52212   3
   1 -30   0 20.4359 3.05269   3
  -1 -30   0 17.3168 3.42744   3
   1  30   0 17.0367 2.83796   3
   1  30   0 25.1392 2.40012   4
  -2 -30   0 6.10731  2.6981   3
   2 -30   0 2.86478 1.29383   3
   2  30   0 2.58366  2.0828   3
   2  30   0 3.86573 1.08815   4
  -3 -30   0 42.1791 6.03909   3
   3  30   0 39.8621  2.7061   4
   3  30   0  45.334 5.65999   3
  -4 -30   0 13.9881 3.93089   3
   4  30   0 21.6375 4.39219   3
  -5 -30   0 6.12575 3.23285   3
   5  30   0 7.15416  3.0444   3
  -6 -30   0 43.4426 7.59807   3
   6  30   0 36.2105 6.26454   3
   0 -31   0 2.53725 2.04488   3
   0  31   0 1.45251 1.07478   4
   1 -31   0 645.722 22.1259   3
  -1 -31   0 631.626 23.6929   3
   1  31   0 596.068 21.7935   3
   1  31   0 611.975 20.1143   4
  -2 -31   0 605.825 24.1077   3
   2 -31   0 609.265 20.6548   3
   2  31   0  611.99 22.1624   3
   2  31   0 586.393 19.2662   4
   3 -31   0 50.6662 3.49517   3
  -3 -31   0 59.6296 7.39108   3
   3  31   0 46.4522 3.04651   4
   3  31   0 51.4539  5.1118   3
  -4 -31   0 456.752 21.0342   3
   4  31   0 427.974 20.0553   3
  -5 -31   0 420.059 20.9584   3
   5  31   0  394.36 18.5462   3
   0 -32   0  37.649 5.13652   3
   0  32   0 40.3224 3.32099   4
   1 -32   0 41.5846 4.19598   3
  -1 -32   0 33.5976 5.00039   3
   1  32   0 36.0689 2.97761   4
   1  32   0 37.3411  3.8257   3
  -2 -32   0 10.1538    3.00   3
  -3 -32   0 137.389 10.0633   3
   3 -32   0 148.789 6.57999   3
   3  32   0 130.651 5.86744   4
   3  32   0 148.615  9.0292   3
  -4 -32   0 9.59663 3.60565   3
   4  32   0 4.83335 2.99217   3
   0 -33   0 9.09197 2.45884   3
   0  33   0 8.98712 1.87268   4
   1 -33   0 169.689 8.90357   3
  -1 -33   0  164.17 9.89547   3
   1  33   0 167.206 8.60669   3
   1  33   0 170.079 7.43943   4
  -2 -33   0 679.079 26.7562   3
   2 -33   0 679.699 23.3454   3
   2  33   0 689.939 24.9398   3
   2  33   0 707.909 22.0772   4
  -3 -33   0 62.8371 7.99456   3
   3  33   0 54.9699  5.4771   3
   3  33   0 51.8058 3.61513   4
  -4 -33   0 141.525 10.7711   3
   4  33   0  143.14 9.50691   3
  -5 -33   0 124.173 10.6616   3
   5  33   0 135.805 9.70813   3
   0 -34   0 1070.90 36.0096   3
   0  34   0 1051.60 33.1908   4
   1 -34   0 23.7376 3.80926   3
   1  34   0 24.0533 2.84629   4
   2 -34   0 163.339 8.06093   3
  -2 -34   0 167.459 10.6267   3
   2  34   0 142.947 6.76122   4
   2  34   0 164.839 8.94105   3
  -3 -34   0 458.302  20.931   3
   3  34   0 441.341 18.6179   3
  -4 -34   0 56.8484 7.74286   3
   4  34   0 62.7773 6.41796   3
  -5 -34   0 6.18424 3.29762   3
   5  34   0 4.23045 2.86271   3
   0 -35   0 21.2958 3.68506   3
   0  35   0 22.4599 3.01489   4
   1 -35   0 350.479 14.7712   3
  -1 -35   0 327.043 15.8726   3
   1  35   0  352.25 12.7676   4
   2 -35   0 433.316 16.2965   3
  -2 -35   0 447.638 19.7291   3
   2  35   0 432.531 14.9721   4
   2  35   0 415.475 17.4506   3
  -3 -35   0 7.96188  2.9796   3
   3  35   0 3.64339 2.86246   3
  -4 -35   0 163.574 11.7935   3
   4  35   0 157.094  10.188   3
   0 -36   0 53.0117 6.37074   3
   0  36   0 51.7503  4.1386   4
   1 -36   0  14.791 3.09394   3
  -1 -36   0 19.3901 4.07497   3
   1  36   0 20.3837 2.77067   4
  -2 -36   0 6.35137  2.8428   3
   2  36   0 2.65248 1.74707   3
   2  36   0 3.79442 1.27658   4
  -3 -36   0 85.0658 8.19359   3
   3  36   0 95.3451 7.30325   3
   0 -37   0 8.75115 2.90063   3
  -1 -37   0 121.312 8.78045   3
   1 -37   0 114.492 7.67251   3
   1  37   0 119.661 6.19687   4
  -2 -37   0 181.269 11.5856   3
   2  37   0 145.621 8.92421   3
  -3 -37   0 6.88758 3.65113   3
   3  37   0 5.55014 2.64864   3
  -4 -37   0 100.686 9.68998   3
   4  37   0 99.9091 7.94347   3
   0 -38   0 272.728  15.294   3
   0  38   0 265.614 11.0747   4
   1 -38   0 275.398 13.2214   3
  -1 -38   0 281.347   14.68   3
   1  38   0  298.58 11.4372   4
  -2 -38   0 62.2483 7.91642   3
   2  38   0 61.6129 5.50025   3
  -3 -38   0 392.202 19.5992   3
   3  38   0 354.976 16.6822   3
   0 -39   0 15.6649 3.73517   3
   0  39   0 12.4054 2.61468   4
  -1 -39   0 270.192 14.6385   3
  -1  39   0 289.663 12.2562   4
  -2 -39   0 468.237 21.5636   3
   2  39   0 443.095 20.4352   3
  -3 -39   0 6.17054 3.47275   3
   3  39   0   4.313 2.39804   3
   0 -40   0 235.012 12.7387   3
   0  40   0 234.226 10.3069   4
  -1 -40   0 133.915  9.8354   3
  -1  40   0 136.337 7.74069   4
  -2 -40   0 46.5525 7.38621   3
   0  41   0 13.2493 3.15263   4
  -1 -41   0 8.34059 4.20736   3
  -1  41   0 5.96447 2.35429   4
  -8   0   1  8.1999  2.2655   4
   8   0  -1 9.29781 2.74157   3
   7   0  -1 2.82952 1.72992   3
  -7   0   1 2.68214 1.64263   4
  -6   0   1 2.04934 1.58833   4
   6   0  -1 1.50167 1.66642   3
  -6   0   1 0.33845 1.33298   3
   5   0  -1 3.45047 1.57524   3
  -5   0   1 2.79429  1.3653   4
  -5   0   1 3.16953 1.41558   3
  -4   0   1  1.5045 1.04004   4
   4   0  -1 0.41376 0.96799   3
  -4   0   1 0.53291 0.93093   3
  -3   0   1 0.11162 0.93763   3
   3   0  -1 0.20391 0.92288   3
  -3   0   1 1.04899 0.72188   4
   2   0  -1 5.99623 1.32373   3
  -2   0   1 3.53816 1.07817   3
   1   0  -1 0.28028  0.4084   4
   1   0  -1 0.73623 0.49111   3
  -1   0   1 0.48307 0.43639   4
   1   0   1 0.24258 0.42581   3
  -1   0  -1 1.77793 0.60114   3
   2   0   1  1.4088 0.74095   3
  -2   0  -1 3.27679 0.98175   3
  -3   0  -1 -0.3835 0.66767   3
   3   0   1 1.40059 0.94513   3
  -4   0  -1 1.64132 1.02028   3
   4   0   1 3.73301 1.10187   3
  -5   0  -1 1.95767 0.97967   3
   5   0   1 1.41646 1.12918   3
  -6   0  -1 1.62338 1.19269   4
   6   0   1 -1.3224 1.18984   3
  -6   0  -1 0.63339  1.4174   3
  -7   0  -1 1.45156 1.35847   4
   7   0   1 1.87731 1.53896   3
  -7   0  -1 0.37005 1.41358   3
  -8   0  -1  10.074 2.79273   3
   8   0   1 9.28849 2.66422   3
  -8   0  -1 9.06598 2.15517   4
  -8  -1   1  529.85 19.7434   4
   8  -1  -1 511.554 20.7557   3
  -8   1   1  532.34 20.0688   4
   8   1  -1 493.107 20.8375   3
  -7  -1   1  69.064 5.99088   3
   7  -1  -1 91.8498 6.59202   3
  -7  -1   1 72.8141 5.41147   4
   7   1  -1 82.0364 6.48192   3
  -7   1   1 77.2936  5.6865   4
  -6  -1   1 102.172 5.93772   4
  -6  -1   1 97.2338 6.57443   3
   6  -1  -1 96.7562 6.54816   3
  -6   1   1 101.259  6.1046   4
   6   1  -1  107.44 6.95034   3
  -6   1   1 88.9472 6.23103   3
  -5  -1   1 894.031 28.2173   4
  -5  -1   1 887.625   29.40   3
   5  -1  -1 873.691 29.1104   3
  -5   1   1 897.629 28.4812   4
  -5   1   1 885.396 29.0499   3
   5   1  -1 879.199 29.3532   3
   4  -1  -1 300.575 11.5666   3
  -4  -1   1  298.74 11.7205   3
  -4  -1   1 287.046 10.7704   4
   4   1  -1 293.366 11.6779   3
  -4   1   1  290.87 11.0017   4
  -4   1   1 291.424 11.4007   3
  -3  -1   1 1.00655 0.85785   4
  -3  -1   1 3.05255  1.1889   3
   3   1  -1 0.46433 1.02368   3
  -3   1   1   2.062  1.0134   3
  -2  -1   1 9271.97 330.699   1
   2  -1  -1 9264.86 329.607   1
  -2  -1   1 9290.60 660.935   2
   2   1  -1 9999.99 335.039   1
  -2   1   1 9991.43 673.102   2
  -2   1   1 9705.27 334.304   1
  -1  -1   1 1587.91 236.283   2
  -1  -1   1 2166.11 93.4019   1
   1  -1  -1 2342.08 95.7821   1
   1  -1  -1 2470.06 244.917   2
   1   1  -1 2068.88 92.5699   1
  -1   1   1 2006.99 223.942   2
  -1   1   1 1896.80 90.0925   1
   1   1  -1 1574.62 224.938   2
   0  -1  -1  143.94 4.76293   4
   1  -1   1 1216.99 113.017   2
   1  -1   1 1179.07 46.2321   1
  -1  -1  -1 1156.60 113.788   2
  -1  -1  -1 1161.00 46.2099   1
   1   1   1 1055.79 103.382   2
  -1   1  -1 1164.85 106.054   2
   1   1   1 1200.92 48.0478   1
  -1   1  -1 1191.84 47.5294   1
   2  -1   1 1061.37 30.7131   3
  -2  -1  -1 1031.10 31.1114   3
  -2   1  -1 1062.91  30.825   3
   2   1   1 1045.87 30.9933   3
   3  -1   1 283.047 9.95421   3
  -3   1  -1 278.254 10.0952   3
   3   1   1 273.066  10.302   3
   4  -1   1 1058.17 32.5187   3
  -4  -1  -1 1051.37 33.1635   3
  -4   1  -1 1071.83  32.873   3
   4   1   1 1047.27 32.8393   3
  -5  -1  -1 281.463 11.7489   3
   5  -1   1 271.335 11.0972   3
   5   1   1 284.158  11.476   3
  -5   1  -1 249.521 11.1034   3
   6  -1   1 2.68361 1.56174   3
  -6  -1  -1 2.68822 1.45352   4
  -6  -1  -1 0.14867 1.24944   3
  -6   1  -1 1.94553  1.4638   3
   6   1   1 1.52275 1.44704   3
  -6   1  -1 1.38915 1.18663   4
  -7  -1  -1 131.507 8.31099   3
   7  -1   1 137.817 7.72823   3
  -7  -1  -1 116.196 6.80929   4
  -7   1  -1 126.854 7.94349   3
  -7   1  -1 115.327 7.03614   4
   7   1   1  125.69  7.7085   3
  -8  -1  -1 681.655 24.4158   4
  -8  -1  -1 646.016 26.0376   3
   8  -1   1 688.387 25.1625   3
   8   1   1 705.073 25.6608   3
  -8   1  -1 755.502 26.6258   3
  -8   1  -1 691.683 24.8276   4
   8  -2  -1 23.0645 4.42207   3
  -8  -2   1 28.0455 4.21812   4
   8   2  -1 24.2805 4.33887   3
  -8   2   1 21.8053 3.62563   4
  -7  -2   1  24.091 4.32833   3
   7  -2  -1 30.9441 4.52764   3
  -7  -2   1 29.0689 3.91473   4
  -7   2   1 29.4325 4.17879   4
   7   2  -1 26.2823 4.33645   3
  -6  -2   1 25.9386 3.41264   4
  -6  -2   1 28.2281 4.36204   3
   6  -2  -1 34.0366 4.67505   3
   6   2  -1 27.0803 3.98502   3
  -6   2   1 28.1094  3.8021   4
  -5  -2   1 14.6007  2.5037   4
  -5  -2   1 12.3972 2.85974   3
   5  -2  -1 14.0079 2.73481   3
  -5   2   1 16.6872 2.65653   4
  -5   2   1 15.3043 2.48354   3
   5   2  -1 12.1684 2.62731   3
  -4  -2   1  79.646 4.30089   4
  -4  -2   1 80.1951 5.07534   3
   4  -2  -1 81.6536 4.90183   3
   4   2  -1 80.8485 5.10595   3
  -4   2   1 72.6199 4.43657   4
  -4   2   1 77.4647 4.66278   3
  -3  -2   1 0.76462 0.70739   4
   3  -2  -1 -0.8483 0.72335   3
  -3  -2   1 0.69446 1.04655   3
  -3   2   1 1.30115 0.95339   3
   3   2  -1 -0.0782 0.84625   3
  -2  -2   1 1281.37 37.9787   4
   2  -2  -1 1326.84  38.521   3
  -2  -2   1 1328.73 38.9234   3
   2   2  -1 1347.21 38.9627   3
   2   2  -1 1314.72 38.0979   4
  -1  -2   1 499.722 14.8696   4
  -1  -2   1 511.284 15.4848   3
   1   2  -1 507.431 14.9232   4
   1   2  -1  516.33 15.5118   3
   1  -2   1 34.0775 1.42631   3
  -1   2  -1 34.9772 1.52777   3
   1   2   1 34.5563 1.91083   3
   2  -2   1 1412.60 41.1481   3
  -2  -2  -1 1470.89 42.0512   3
  -2   2  -1 1429.87 41.2663   3
   2   2   1 1424.30 41.7797   3
   3  -2   1 6.05461 1.33746   3
  -3  -2  -1 5.07224 1.43365   3
  -3   2  -1 6.38125 1.29356   3
   3   2   1 6.34206 1.50154   3
  -4  -2  -1 23.0394  3.2876   3
   4  -2   1 26.1053 2.50194   3
   4   2   1 24.9599 3.10657   3
  -4   2  -1 27.5669 2.65804   3
  -5  -2  -1 32.9496 4.23662   3
   5  -2   1 23.7488 3.10671   3
  -5  -2  -1 21.2097 2.75052   4
   5   2   1 30.1253 3.85816   3
  -5   2  -1 27.0903 3.47799   3
  -6  -2  -1 14.2752 2.55741   4
  -6  -2  -1 18.4676 3.42035   3
   6  -2   1 15.5158 2.90856   3
  -6   2  -1 18.7282 3.04472   3
   6   2   1 14.2302 3.03851   3
  -7  -2  -1 123.504 6.93924   4
   7  -2   1 129.541 7.50202   3
  -7  -2  -1 112.215 7.90602   3
   7   2   1 126.537 7.89854   3
  -7   2  -1 131.814 7.88554   3
  -7   2  -1 123.585 7.34537   4
  -8  -2  -1 58.9688 7.19257   3
   8   2   1 56.3897   5.699   3
  -8   2  -1 57.1068 5.15078   4
   8  -3  -1 522.818 20.8788   3
  -8  -3   1 529.125 21.8499   3
  -8  -3   1 511.453 19.1857   4
  -8   3   1 488.248 19.8961   4
   8   3  -1 510.927 21.3878   3
  -7  -3   1 113.361  8.0102   3
   7  -3  -1 125.426 7.82471   3
  -7  -3   1 138.012  7.2682   4
   7   3  -1 130.087 8.81608   3
  -6  -3   1 39.4518 3.60053   4
   6  -3  -1   41.21 4.16654   3
  -6  -3   1 47.8278 5.73798   3
  -6   3   1 41.5586 4.00198   4
   6   3  -1  46.389 5.67801   3
  -5  -3   1 669.658 21.4272   4
   5  -3  -1 664.432 22.4092   3
  -5  -3   1  631.16 22.9541   3
   5   3  -1 657.062 23.0568   3
  -5   3   1 635.063   21.98   4
   4  -3  -1 192.925 8.15264   3
  -4  -3   1 185.611 7.41607   4
  -4  -3   1 179.279 8.51089   3
   4   3  -1 178.029 8.46202   3
  -4   3   1 181.911 7.90219   3
  -4   3   1 166.814 7.73913   4
   3  -3  -1 84.7984 4.40885   3
  -3  -3   1   81.72 3.89154   4
  -3  -3   1 78.1435 4.69973   3
   3   3  -1 77.1409 4.62711   3
   2  -3  -1 83.7612 3.87895   3
  -2  -3   1 84.3257 3.51963   4
  -2  -3   1 89.2344 4.39045   3
   2   3  -1 80.3761 4.21796   3
   2   3  -1 87.2785  3.6381   4
  -1  -3   1 153.637 5.71544   3
   1   3  -1 155.198 5.73715   3
   1   3  -1 158.276 5.09087   4
   0  -3   1 23.5821 1.13166   4
   0  -3  -1  23.159  1.0689   4
   0  -3   1 24.5556  1.1872   3
   0   3  -1 24.5115 1.20739   3
  -1  -3  -1 1757.11 66.9099   1
   1  -3   1 1634.36 156.355   2
   1  -3   1 1862.82 68.0211   1
  -1  -3  -1 1491.22 149.018   2
  -1   3  -1 1965.68  163.88   2
  -1   3  -1 1572.98 66.4996   1
  -2  -3  -1  919.85 27.8067   3
   2  -3   1 915.066  26.645   3
  -2   3  -1 925.256 26.7694   3
   2   3   1  907.80  27.571   3
   3  -3   1 24.6581 2.01307   3
  -3  -3  -1 27.6537  2.6583   3
   3   3   1 25.2981 2.89576   3
  -3   3  -1 21.8184 1.97268   3
   4  -3   1 364.493 12.8233   3
  -4  -3  -1  363.27 13.9566   3
   4   3   1 354.309 13.5808   3
  -4   3  -1 375.606  13.118   3
  -5  -3  -1 425.411 15.0705   4
   5  -3   1 435.972 15.6609   3
  -5  -3  -1 451.132 17.0364   3
   5   3   1 446.642 16.5339   3
  -5   3  -1 437.711 15.9083   3
  -6  -3  -1 6.94445 1.79453   4
   6  -3   1 7.68478 2.20466   3
  -6  -3  -1 6.67736 2.34376   3
  -6   3  -1 7.71669  2.1055   3
   6   3   1 7.81341 2.72793   3
  -7  -3  -1 228.344 11.9527   3
  -7  -3  -1 216.941 9.90993   4
   7  -3   1 219.076 10.4096   3
   7   3   1 231.288 11.3807   3
  -7   3  -1 229.247  10.823   4
  -7   3  -1 236.157  11.144   3
  -8  -3  -1 215.773 12.2142   3
  -8   3  -1 224.001   11.10   4
   8   3   1 221.922 11.8127   3
  -8  -4   1 10.7049 2.61455   4
  -8  -4   1 12.6177 3.66257   3
   8   4  -1 8.39602 3.21894   3
  -8   4   1 12.4096 3.02983   4
  -7  -4   1 101.032 6.12296   4
   7  -4  -1 111.138 7.20496   3
   7   4  -1  103.66 13.1702   3
  -7   4   1 110.576  7.2492   4
  -6  -4   1  180.94 9.82445   3
  -6  -4   1 168.002 7.88157   4
   6  -4  -1 159.944 8.62589   3
  -6   4   1 171.356 8.68094   4
   6   4  -1 170.656 9.37283   3
  -5  -4   1 25.2155 2.54508   4
  -5  -4   1 25.7696 3.91949   3
   5  -4  -1 31.9723 3.88226   3
  -5   4   1 28.7244 3.61805   4
   5   4  -1 35.7653  4.6191   3
  -4  -4   1 297.983 10.6754   4
  -4  -4   1 316.197 12.4572   3
   4  -4  -1  294.02 11.3963   3
   4   4  -1 293.612 12.1393   3
  -3  -4   1 9.02961 2.02132   3
  -3  -4   1 9.00667 1.45238   4
   3  -4  -1 6.48667 1.47217   3
   3   4  -1 6.19976 1.59041   3
   2  -4  -1 1709.00 48.6704   3
  -2  -4   1 1677.22 48.1698   4
  -2  -4   1 1701.07 49.5432   3
   2   4  -1 1699.24 48.3138   4
   2   4  -1 1672.29 49.4561   3
  -1  -4   1 503.247  14.989   4
   1   4  -1 528.588 15.9739   3
   1   4  -1 517.551 15.0734   4
   0  -4   1 51.4742 2.04542   3
   0   4  -1  46.074 2.00124   3
   0   4  -1 51.2294 1.98554   4
  -1  -4  -1 20.9369 1.77737   3
  -1   4  -1  17.486 0.76934   3
   1   4   1 16.9728 1.61797   3
  -2  -4  -1 161.504 6.66344   3
   2  -4   1 160.807 5.46779   3
  -2   4  -1 160.719 5.54461   3
   2   4   1 161.262 6.50959   3
  -3  -4  -1 120.304 6.03182   3
   3  -4   1 115.728 4.91377   3
  -3   4  -1 119.492 5.03943   3
   3   4   1 115.725 5.73873   3
  -4  -4  -1  260.08 9.39109   4
   4  -4   1 256.746 9.74652   3
  -4  -4  -1 259.583 11.0735   3
   4   4   1 268.774 10.8226   3
  -4   4  -1 266.047 10.1086   3
  -5  -4  -1 146.674 8.19386   3
   5  -4   1 155.155 7.19279   3
  -5  -4  -1 142.989 6.54663   4
   5   4   1 155.997 7.96301   3
  -5   4  -1 143.626 7.04912   3
   6  -4   1 53.1506 4.32007   3
  -6  -4  -1  55.682 4.08064   4
  -6  -4  -1 64.1949 5.50427   3
  -6   4  -1  52.765  4.2861   3
   6   4   1  56.928 4.93472   3
  -7  -4  -1 141.924 9.87597   3
   7  -4   1 128.381 7.22958   3
  -7  -4  -1 115.821 6.62767   4
   7   4   1 134.883 10.3999   3
  -8  -4  -1 4.18811 2.17394   3
  -8   4  -1 4.47968 2.09647   4
   8   4   1 4.31693 2.43497   3
   8  -5  -1 233.647 11.6523   3
  -8  -5   1 220.313 12.8276   3
  -8   5   1 213.959 11.5179   4
   8   5  -1 242.043 12.9923   3
  -7  -5   1 52.7914 5.55991   3
   7  -5  -1 58.6396 5.14502   3
  -7  -5   1  54.996 4.24502   4
   7   5  -1 61.7073 5.82831   3
  -7   5   1 54.3367 4.86973   4
   6  -5  -1 453.428  17.204   3
  -6  -5   1 449.474  18.465   3
  -6  -5   1 460.545 16.1443   4
  -6   5   1 451.066 17.2853   4
   6   5  -1  443.14 18.1059   3
  -5  -5   1 678.128 23.7977   3
  -5  -5   1 656.997 21.2879   4
   5  -5  -1 651.805 22.2853   3
   5   5  -1 655.609 23.4128   3
  -5   5   1 657.567 22.5362   4
  -4  -5   1  771.76 25.1946   3
  -4  -5   1 736.978 22.8981   4
   4  -5  -1 725.822 23.7297   3
   4   5  -1 726.597 24.8069   3
  -3  -5   1 21.5433 2.95634   3
   3  -5  -1 20.5763 2.38435   3
  -3  -5   1 18.3742 1.64355   4
   3   5  -1  18.733 2.71385   3
  -2  -5   1 99.4612 3.81589   4
   2   5  -1 94.6027 4.85272   3
   2   5  -1 103.272 3.98694   4
  -1  -5   1 4580.47 173.281   1
  -1  -5   1 5225.91 402.465   2
   1  -5  -1 4482.25 374.961   2
   1  -5  -1 4974.37 176.552   1
   1   5  -1 4303.14 361.993   2
  -1   5   1 4529.02 369.675   2
   1   5  -1 4786.62 177.383   1
  -1   5   1 4598.64 175.606   1
   0  -5  -1 161.447 5.33415   3
   0  -5   1 156.917 5.24321   3
   0   5  -1 161.219   5.167   4
   0   5  -1 157.354   5.234   3
  -1  -5  -1 2323.02 91.9577   1
  -1  -5  -1 2641.42 229.071   2
   1  -5   1 2106.13 189.965   2
   1  -5   1 3050.68  256.00   2
  -1   5  -1 2457.50 96.3923   1
   1   5   1 2222.29 93.4633   1
   1   5   1 2788.89 223.005   2
  -1   5  -1 2335.05  90.249   1
  -2  -5  -1 1901.74 55.5095   4
  -2  -5  -1 2062.70 57.6455   3
   2  -5   1 1963.45 55.6762   3
   2   5   1 1991.42 57.5089   3
  -2   5  -1 1964.85 55.7395   3
  -3  -5  -1 18.3761 2.80277   3
  -3  -5  -1 14.9739 1.37394   4
   3  -5   1 16.2416 1.59184   3
   3   5   1 20.6326 2.76601   3
  -3   5  -1 14.5422 1.71191   3
  -4  -5  -1  723.07  24.798   3
   4   5   1 715.396 24.3078   3
  -4   5  -1 765.213 23.3879   3
   5  -5   1 1157.91 36.0617   3
  -5  -5  -1 1240.01 38.5527   3
  -5  -5  -1 1129.73  35.452   4
  -5   5  -1 1216.99 36.4174   3
   5   5   1 1157.53 37.5698   3
  -6  -5  -1 -0.0192 0.90626   4
   6  -5   1 0.43801 1.38234   3
  -6  -5  -1 -0.5387 1.34348   3
   6   5   1 1.77502 1.53242   3
  -6   5  -1 2.52755 1.12199   3
  -7  -5  -1 291.437  15.891   3
  -7  -5  -1 293.487 11.5732   4
   7  -5   1 289.553 12.1082   3
   7   5   1 274.315 13.4698   3
  -7   5  -1 284.908 12.9136   4
  -8  -5  -1 338.782 17.1004   3
  -8   5  -1 391.953 16.1904   4
   8   5   1 361.932 16.4861   3
  -8  -6   1 20.7044 4.61815   3
   8  -6  -1 17.8666 3.79388   3
  -8  -6   1 25.6747 3.64121   4
   8   6  -1 33.2607 5.79868   3
  -8   6   1 32.5677 5.09925   4
  -7  -6   1 193.328 11.0098   3
  -7  -6   1 186.023 8.54942   4
   7  -6  -1 174.158 9.28803   3
  -7   6   1 172.041 9.55573   4
   7   6  -1 173.568 10.3481   3
  -6  -6   1 196.009 8.45282   4
  -6  -6   1 201.668 10.7651   3
   6  -6  -1 188.273 9.24598   3
   6   6  -1 182.007 10.1512   3
  -6   6   1 195.092 9.69705   4
  -5  -6   1 3.81276 1.22027   4
  -5  -6   1 6.89373 2.00611   3
   5  -6  -1 3.21735 1.58807   3
   5   6  -1 5.42535  2.1351   3
   4  -6  -1 173.779 7.68941   3
  -4  -6   1 198.319 9.07593   3
  -4  -6   1 176.012 7.03295   4
   4   6  -1 178.885 8.77554   3
   3  -6  -1 21.6515 2.09196   3
  -3  -6   1 25.1268 3.14458   3
  -3  -6   1 23.7343 1.78801   4
   3   6  -1 27.0868 3.36602   3
   3   6  -1 23.8959 1.91973   4
  -2  -6   1 97.7284 5.74534   3
  -2  -6   1 107.897 3.90616   4
   2   6  -1 101.718 4.01192   4
  -1  -6   1 254.302 8.77061   3
  -1  -6   1 253.776 7.59853   4
   1   6  -1 245.797 7.64261   4
   1   6  -1 239.498 8.62235   3
   0  -6  -1 592.291 18.0242   3
   0  -6   1 617.668 17.9957   3
   0   6  -1 624.711 17.9718   3
  -1  -6  -1  288.65 9.88688   3
   1   6   1 288.576 9.73818   3
  -2  -6  -1  5.8971 1.76423   3
  -2  -6  -1  2.9752  0.5192   4
   2   6   1 2.69825 1.09923   3
  -3  -6  -1  844.11 26.2351   3
  -3  -6  -1 804.254  23.619   4
   3  -6   1  784.46 23.8697   3
   3   6   1 798.077 25.6682   3
  -3   6  -1 796.851 23.9472   3
  -4  -6  -1 583.801 18.2343   4
  -4  -6  -1 621.673 21.0664   3
   4  -6   1 573.129 18.5929   3
  -4   6  -1 580.165 18.6942   3
   4   6   1 578.346 20.2736   3
   5  -6   1 397.344 13.8131   3
  -5  -6  -1 376.497 13.1676   4
  -5  -6  -1 402.863 16.0312   3
   5   6   1 377.036 15.2086   3
  -5   6  -1 378.531 13.8368   3
  -6  -6  -1 21.6297 2.88159   4
  -6  -6  -1 27.9909  4.7408   3
   6  -6   1  26.321  3.3553   3
   6   6   1 20.1158  3.6268   3
  -7  -6  -1 6.12716  2.1823   3
   7  -6   1 4.76352 1.75082   3
  -7  -6  -1 5.85774 1.55519   4
   7   6   1 4.84145 2.31905   3
  -8  -6  -1 2.86793 2.42518   3
   8   6   1 7.33404 3.10436   3
  -8   6  -1 8.76956  2.2777   4
   8  -7  -1 202.876 15.0867   3
  -8  -7   1 218.433 11.4939   4
  -8  -7   1 217.587 12.7975   3
  -8   7   1 209.115 11.4677   4
   8   7  -1 227.513 12.7558   3
  -7  -7   1 108.341 5.96843   4
   7  -7  -1 101.788 6.55686   3
  -7  -7   1 96.6357 7.80009   3
  -7   7   1 98.8148 6.87049   4
   7   7  -1 113.285 8.05514   3
  -6  -7   1  675.44  22.195   4
   6  -7  -1 669.547 23.3433   3
  -6  -7   1  666.55 25.3422   3
  -6   7   1 695.202 24.1935   4
   6   7  -1 689.894 25.1619   3
  -5  -7   1 590.813 19.2756   4
  -5  -7   1  599.97 22.2103   3
   5  -7  -1 622.401 20.4551   3
   5   7  -1 572.624 21.6741   3
  -4  -7   1 694.665 23.1553   3
  -4  -7   1 648.867 20.3219   4
   4  -7  -1 653.968 21.2459   3
   4   7  -1 626.371 22.5732   3
  -3  -7   1 527.126 17.9402   3
  -3  -7   1 493.402 15.5183   4
   3  -7  -1 517.868 16.3139   3
   3   7  -1  499.77 15.8254   4
   3   7  -1 486.556 17.4984   3
  -2  -7   1 868.723 27.4447   3
  -2  -7   1 879.845 25.3111   4
   2   7  -1 849.403 27.0989   3
   2   7  -1 898.194 25.5619   4
  -1  -7   1 601.231 17.5173   4
  -1  -7   1 588.251 18.8054   3
   1   7  -1 620.514 17.6053   4
   1   7  -1 606.551 18.7937   3
   0  -7  -1 1087.63 32.1801   3
   0  -7   1 1149.93 32.1695   3
   0   7  -1 1109.72 32.0775   3
  -1  -7  -1 145.948  5.8453   3
   1   7   1 135.935 5.63094   3
  -2  -7  -1 2586.11 75.4731   3
   2  -7   1 2600.46 72.9341   3
  -2  -7  -1 2643.66 72.8224   4
   2   7   1 2611.04 75.1851   3
   3  -7   1 31.4687 1.92646   3
  -3  -7  -1 26.5933 1.63749   4
  -3  -7  -1 20.1183 2.97991   3
   3   7   1 22.2303 2.84195   3
  -4  -7  -1 1318.28 41.3711   3
  -4  -7  -1 1308.13 38.1515   4
   4  -7   1 1303.09 38.5777   3
   4   7   1 1309.63 40.7526   3
   5  -7   1 1346.96 40.7689   3
  -5  -7  -1 1304.45 40.1309   4
  -5  -7  -1 1400.36 43.9612   3
   5   7   1 1398.62 43.1438   3
  -6  -7  -1 47.5988 3.45998   4
  -6  -7  -1 49.2654 5.09312   3
   6  -7   1 47.0074 3.79003   3
   6   7   1 46.6925 4.55907   3
   7  -7   1 213.712 9.71918   3
  -7  -7  -1 215.888 9.16834   4
  -7  -7  -1 217.847 12.2097   3
   7   7   1 227.039 11.6418   3
  -8  -7  -1 360.984 17.5657   3
   8   7   1 341.946 16.3024   3
  -8   7  -1 383.078 16.4447   4
  -8  -8   1 23.3914 4.66531   3
   8   8  -1 15.5831 3.73936   3
  -8   8   1 27.7176 4.84483   4
   7  -8  -1  120.93 7.32985   3
  -7  -8   1 118.511 6.28351   4
  -7  -8   1 129.359 8.97814   3
   7   8  -1 122.828 8.65506   3
  -7   8   1  124.44 7.88019   4
   6  -8  -1 4.95881 1.87632   3
  -6  -8   1 4.05415 1.48952   4
  -6  -8   1 7.40588 2.68364   3
   6   8  -1 6.87943 2.75095   3
  -6   8   1 6.70419 2.34754   4
   5  -8  -1 16.5047 2.79983   3
  -5  -8   1 22.3062 4.05147   3
  -5  -8   1   12.92 1.96562   4
   5   8  -1 15.0437 3.33238   3
  -4  -8   1 691.247 23.6696   3
   4  -8  -1 679.562 21.6627   3
  -4  -8   1 665.018 20.6541   4
   4   8  -1  651.39  23.184   3
  -3  -8   1 124.247 6.69138   3
   3  -8  -1 128.093 5.50825   3
  -3  -8   1 130.012  4.9187   4
   3   8  -1 129.171 5.19537   4
   3   8  -1 125.351 6.63632   3
  -2  -8   1 614.703 18.0049   4
  -2  -8   1  599.77 20.0453   3
   2   8  -1 617.615 19.9998   3
   2   8  -1 618.767 18.2551   4
  -1  -8   1 752.836 21.8431   4
  -1  -8   1 762.047  23.289   3
   1   8  -1 762.197  23.192   3
   1   8  -1 754.704 21.8867   4
   0  -8  -1 144.056 5.31234   3
   0  -8   1 141.377 5.20355   3
   0   8  -1 145.624 5.17395   3
   0   8   1 137.691 5.16663   3
   1  -8   1  220.74 6.65415   3
  -1  -8  -1 218.829 8.32245   3
   1   8   1 225.674 8.23565   3
   1   8   1 236.628 6.52695   4
  -2  -8  -1 501.672 14.1761   4
  -2  -8  -1  497.62 16.9318   3
   2   8   1 501.803 16.6778   3
  -3  -8  -1 1972.26  58.321   3
  -3  -8  -1 1953.36 54.9539   4
   3  -8   1 1924.05 55.2198   3
   3   8   1 1936.19 57.7467   3
   4  -8   1 57.5247 3.21852   3
  -4  -8  -1 57.4513 4.75678   3
  -4  -8  -1 59.3674 2.98017   4
   4   8   1 53.3407 4.44143   3
  -5  -8  -1  220.62 11.2676   3
   5  -8   1 236.021  9.0262   3
  -5  -8  -1 235.032 8.55313   4
   5   8   1 232.717 10.9242   3
  -6  -8  -1 475.421 20.0534   3
  -6  -8  -1 523.897 16.6357   4
   6  -8   1 481.428 16.9809   3
   6   8   1 494.019 19.3753   3
  -7  -8  -1 10.5495 3.10786   3
  -7  -8  -1 7.83619 1.87241   4
   7  -8   1 10.8516 2.37127   3
   7   8   1 8.41298 2.97957   3
  -8  -8  -1 30.9629 5.34839   3
  -8   8  -1 26.4098 4.80553   4
   8   8   1 19.5685 4.42927   3
  -8  -9   1 390.982 18.7797   3
  -8   9   1  396.38 22.8531   4
  -7  -9   1 95.7906 5.29134   4
   7  -9  -1  89.549 6.07181   3
  -7  -9   1 98.2854 7.59924   3
  -7   9   1 94.6542 6.92195   4
   7   9  -1 97.5418 7.63082   3
  -6  -9   1 64.9186 5.87611   3
   6  -9  -1 44.3529  4.2009   3
  -6  -9   1 54.8452 3.63054   4
   6   9  -1 57.8932 5.43601   3
  -5  -9   1 503.414 19.1154   3
   5  -9  -1 473.917 16.5679   3
  -5  -9   1 428.847 15.2814   4
   5   9  -1 491.262  18.622   3
  -4  -9   1 930.484 30.3216   3
   4  -9  -1 888.833 27.9793   3
  -4  -9   1 906.386 26.8865   4
   4   9  -1 870.888 29.6551   3
  -3  -9   1 676.697 19.8389   4
  -3  -9   1 662.278 22.5554   3
   3  -9  -1 665.748 20.5961   3
   3   9  -1 651.059 22.3194   3
   3   9  -1 659.712 20.2037   4
  -2  -9   1 507.179 16.8119   3
  -2  -9   1 494.559 14.4568   4
   2   9  -1 470.123 14.6499   4
   2   9  -1 470.588 16.4585   3
  -1  -9   1 519.487  16.811   3
  -1  -9   1 518.241 15.3853   4
   1   9  -1 520.394 15.3893   4
   1   9  -1 527.682 16.7391   3
   0  -9  -1 306.592 10.2453   3
   0  -9   1 313.792 10.1576   3
   0   9   1 325.158 10.1414   3
   0   9  -1 308.986 10.0432   3
  -1  -9  -1 1408.41 41.2309   3
   1  -9   1 1392.46 39.2702   3
   1   9   1 1350.70 40.9073   3
   1   9   1 1427.08 39.0604   4
  -2  -9  -1 1556.63 46.7779   3
   2   9   1 1571.45 46.4668   3
  -3  -9  -1 525.439 18.6196   3
  -3  -9  -1 518.919 15.2586   4
   3  -9   1  527.01 15.5483   3
   3   9   1 513.896 18.0725   3
  -4  -9  -1 722.264 24.5545   3
   4  -9   1 702.664 21.1745   3
  -4  -9  -1 670.192 20.7059   4
   4   9   1 693.329 23.7887   3
  -5  -9  -1 983.881 28.9418   4
   5  -9   1 962.615 29.5521   3
  -5  -9  -1 966.373 33.1302   3
   5   9   1 955.079 32.2103   3
  -6  -9  -1 77.9449 6.68119   3
   6  -9   1 85.5174 4.76962   3
  -6  -9  -1 80.2694 4.35817   4
   6   9   1 81.4091 6.38934   3
   7  -9   1 265.407 10.7521   3
  -7  -9  -1 257.793 10.1585   4
  -7  -9  -1 265.789 14.0985   3
   7   9   1 282.555 13.4689   3
  -8  -9  -1 131.701 9.90121   3
  -8   9  -1  120.70 12.0239   4
  -8 -10   1 13.7353 3.85301   3
   8  10  -1  17.007 4.43472   3
  -8  10   1 24.4921 5.01914   4
  -7 -10   1 262.722  10.581   4
  -7 -10   1 278.756 14.4985   3
   7 -10  -1 295.937 12.1922   3
   7  10  -1 266.648 13.8819   3
  -7  10   1 280.051 13.3695   4
  -6 -10   1 12.7365 3.48919   3
  -6 -10   1 10.6554 1.88449   4
   6 -10  -1 11.0537 2.52825   3
   6  10  -1  6.8396 2.67054   3
  -5 -10   1  24.113 4.13202   3
  -5 -10   1 20.6294 1.97512   4
   5 -10  -1 19.4567 2.86245   3
   5  10  -1 21.1504 3.81751   3
  -4 -10   1 199.659 7.20878   4
  -4 -10   1 206.039 10.0115   3
   4  10  -1 190.023 9.52534   3
  -3 -10   1 56.3489 2.69555   4
  -3 -10   1 62.0402 4.58958   3
   3 -10  -1 61.8348 3.31617   3
   3  10  -1 54.3004 2.95553   4
   3  10  -1 63.2714 4.47729   3
  -2 -10   1 367.825 13.1572   3
  -2 -10   1  348.80 10.7098   4
   2  10  -1 349.953 10.9427   4
   2  10  -1 339.006 12.7176   3
  -1 -10   1 16.9018 2.19701   3
  -1 -10   1 10.4407 0.99649   4
   1  10  -1 11.9297 1.78082   3
   1  10  -1 11.6197 1.01356   4
   0 -10   1 190.656 6.80262   3
   0 -10  -1 183.556 6.88513   3
   0  10  -1 189.581 6.68312   3
   0  10   1 190.993 6.70762   3
   1 -10   1 264.768 8.13696   3
   1  10   1 258.666 10.0913   3
   1  10   1 271.941 7.87405   4
  -2 -10  -1 186.942 8.02291   3
   2  10   1 170.993  7.5978   3
  -3 -10  -1 406.985 15.3794   3
  -3 -10  -1 410.559 11.8377   4
   3 -10   1 403.926 12.0742   3
   3  10   1 388.091 14.7578   3
  -4 -10  -1 71.7698 5.39608   3
   4 -10   1 72.8114 3.42948   3
  -4 -10  -1 74.4115 3.13578   4
   4  10   1 74.5103 5.31822   3
  -5 -10  -1 15.5156 2.11163   4
  -5 -10  -1 18.0965 3.76398   3
   5 -10   1 15.9529 2.26668   3
   5  10   1 12.3532 2.83167   3
   6 -10   1 311.883 11.3506   3
  -6 -10  -1 300.279 10.7923   4
  -6 -10  -1 319.634 15.2033   3
   6  10   1 307.626 14.4463   3
   7 -10   1 40.7774 3.48702   3
  -7 -10  -1 42.8002 6.23768   3
  -7 -10  -1 42.2881 3.11776   4
   7  10   1 42.4832 5.81234   3
  -8 -10  -1 7.06776 3.07763   3
   8  10   1 2.08211 2.78779   3
  -8  10  -1 9.17344 2.97401   4
  -8 -11   1 340.354 17.5773   3
  -8  11   1 342.769 16.1544   4
   8  11  -1 339.568 17.0972   3
   7 -11  -1 7.24483  2.3584   3
  -7 -11   1 4.00719 2.55071   3
  -7 -11   1 6.74361 1.61523   4
   7  11  -1 6.48333 2.49671   3
  -7  11   1 7.85815 2.56378   4
   6 -11  -1 179.334  8.3613   3
  -6 -11   1 171.487 7.23496   4
  -5 -11   1 537.165 21.0192   3
   5 -11  -1 542.917 18.3266   3
  -5 -11   1 540.102 17.1247   4
   5  11  -1 531.049 20.5526   3
  -4 -11   1 53.9912 4.81613   3
  -4 -11   1  54.099 2.88284   4
   4  11  -1 55.7394 4.60899   3
  -3 -11   1 131.415 7.21844   3
  -3 -11   1 133.577 4.89055   4
   3  11  -1 132.901 7.02232   3
   3  11  -1 137.265 5.30546   4
  -2 -11   1 1721.18 49.3084   4
  -2 -11   1 1802.29 52.2025   3
   2  11  -1 1715.57 51.7318   3
   2  11  -1 1728.64 49.5514   4
  -1 -11   1  788.62 24.5835   3
   1 -11  -1 805.793 23.1782   3
   1  11  -1 803.447 22.9794   4
   1  11  -1 751.555 24.4631   3
   0 -11   1 574.974 17.6273   3
   0 -11  -1 570.355 17.7376   3
   0  11   1 557.403 17.4185   3
   0  11  -1 571.882 17.4383   3
  -1 -11  -1 892.618 27.8021   3
   1 -11   1 906.377  25.923   3
  -2 -11  -1 771.931 25.0695   3
   2  11   1 779.962 24.6995   3
   2  11   1 767.232 21.8138   4
  -3 -11  -1 38.0896 1.54734   4
  -3 -11  -1 39.7076 3.73008   3
   3 -11   1 40.3847 1.71898   3
   3  11   1 35.7841 3.40512   3
  -4 -11  -1  725.75 21.3652   4
  -4 -11  -1 755.009 25.9235   3
   4 -11   1 722.097  21.744   3
   4  11   1 729.948 25.0456   3
  -5 -11  -1 674.271 24.6863   3
   5 -11   1 643.276 20.2128   3
  -5 -11  -1 671.277 19.8596   4
   5  11   1 619.999 23.3185   3
   6 -11   1 28.8026 2.53518   3
  -6 -11  -1 28.7815 2.35412   4
   6  11   1 32.7528 6.10445   3
   7 -11   1 301.877 13.3742   3
  -7 -11  -1 341.231 16.5711   3
  -7 -11  -1 325.923 14.0704   4
   7  11   1 330.083  15.392   3
  -8 -11  -1 285.014 15.8566   3
   8  11   1 302.694 15.2125   3
  -8  11  -1 287.021 14.5384   4
  -8 -12   1   19.37   4.844   3
  -8  12   1 22.5645 4.63595   4
   8  12  -1 16.4363 4.54371   3
  -7 -12   1  320.25 11.3606   4
  -7 -12   1 291.482 15.5255   3
   7 -12  -1  307.23 12.4941   3
   7  12  -1 289.102 14.9165   3
  -7  12   1 298.143 14.2303   4
  -6 -12   1 71.0624 6.65151   3
   6 -12  -1 81.9676 5.11011   3
  -6 -12   1 75.1344 4.10865   4
   6  12  -1 69.5765 6.23215   3
  -5 -12   1 38.5729 2.57057   4
  -5 -12   1  49.606  6.0584   3
   5 -12  -1 41.9669 3.39302   3
   5  12  -1 41.9435 5.31663   3
   4 -12  -1 305.461 11.1895   3
  -4 -12   1 309.319 13.5546   3
  -4 -12   1 297.614  10.012   4
   4  12  -1 316.099 13.2437   3
  -3 -12   1  457.94 13.6302   4
  -3 -12   1 434.929 16.6933   3
   3  12  -1 438.646 16.4068   3
   3  12  -1 445.472 14.0571   4
  -2 -12   1 858.517 28.2748   3
  -2 -12   1 899.057  25.645   4
   2  12  -1 870.514 25.8249   4
   2  12  -1 910.213 28.1632   3
   1 -12  -1 51.1843 2.64878   3
   1  12  -1 56.6009 2.52771   4
   1  12  -1 53.4152 3.51791   3
   0 -12  -1 855.075 25.9499   3
   0 -12   1 856.471  25.794   3
   0  12   1  867.45 25.6255   3
   0  12  -1 849.624 25.5639   3
   1 -12   1 751.469 21.8634   3
  -1 -12  -1 749.773 23.7504   3
   1  12   1 739.821 23.3021   3
  -2 -12  -1 8.18709 1.89098   3
   2  12   1 6.16597 0.53524   4
   2  12   1 7.12253 1.75104   3
  -3 -12  -1 471.249  17.598   3
  -3 -12  -1 473.023 13.4687   4
   3  12   1 463.419 16.9578   3
  -4 -12  -1 149.526 8.53779   3
  -4 -12  -1  145.82 5.01748   4
   4 -12   1 152.497 5.37714   3
   4  12   1 160.783 8.29174   3
  -5 -12  -1 49.3449 6.36266   3
   5 -12   1 37.3775 2.54196   3
  -5 -12  -1 41.4894 2.25874   4
   5  12   1 46.2066 5.70311   3
  -6 -12  -1 365.119 17.2794   3
  -6 -12  -1 388.245  12.478   4
   6 -12   1 383.888 12.9393   3
   6  12   1 384.999 16.5928   3
  -7 -12  -1 89.8939 7.86318   3
   7  12   1 83.7479 7.32554   3
  -8 -12  -1 35.9741 6.29713   3
   8  12   1 18.6454  4.7771   3
  -8  12  -1 29.7373 5.30274   4
  -8 -13   1 335.245 17.5401   3
  -8  13   1 312.915 15.6574   4
   8  13  -1 317.193 16.5414   3
   7 -13  -1 2.37957 1.63369   3
  -7 -13   1  6.4244 1.44503   4
  -7 -13   1 1.86155 2.57062   3
   7  13  -1  6.2313 3.00105   3
  -7  13   1   15.62 3.50775   4
  -6 -13   1 194.623 11.5371   3
   6 -13  -1 204.403  9.0459   3
  -6 -13   1 211.506 7.98821   4
   6  13  -1 215.468 11.5268   3
  -5 -13   1 489.585 15.6052   4
  -5 -13   1 522.862 20.4413   3
   5 -13  -1 474.871 16.7574   3
   5  13  -1 495.306 19.5423   3
  -4 -13   1 110.811  6.9755   3
   4 -13  -1 105.337  5.0371   3
  -4 -13   1 94.3037 4.08491   4
   4  13  -1 95.5441 6.41338   3
  -3 -13   1 37.3868 4.71393   3
  -3 -13   1 35.7874 1.96489   4
   3  13  -1 34.4072 2.20501   4
   3  13  -1  31.875 3.36072   3
  -2 -13   1 1198.01 33.9619   4
  -2 -13   1 1169.07 36.7933   3
   2  13  -1 1163.16 36.4314   3
   2  13  -1 1192.64 34.1484   4
   1 -13  -1 15.2259 1.47044   3
  -1 -13   1 17.7171 2.49461   3
   1  13  -1  17.162 2.28133   3
   1  13  -1 22.7716 1.49609   4
   0 -13  -1 133.946 5.70557   3
   0 -13   1 132.452 5.56434   3
   0  13   1  129.06 5.95533   3
   0  13  -1 129.522 5.32372   3
   1 -13   1 1519.24 43.8488   3
  -1 -13  -1 1530.47  45.784   3
   1  13   1 1552.03 45.3451   3
  -2 -13  -1 339.553 13.3113   3
   2  13   1 354.456 10.1925   4
   2  13   1 349.192 12.9608   3
  -3 -13  -1 31.9682 4.45628   3
   3  13   1 28.4149 3.68739   3
  -4 -13  -1 757.186 21.6936   4
   4 -13   1 755.685 21.9147   3
  -4 -13  -1 754.656 26.8011   3
   4  13   1 753.804 25.9965   3
  -5 -13  -1 394.705 12.1045   4
   5 -13   1 381.504 12.4275   3
  -5 -13  -1  409.12 17.4023   3
   5  13   1 394.892 16.3519   3
   6 -13   1 10.2332  2.1744   3
  -6 -13  -1  11.022 1.50808   4
  -6 -13  -1  7.7806 2.74449   3
   6  13   1 8.71686  3.1011   3
  -7 -13  -1 145.053 10.2229   3
   7  13   1 127.014 9.17783   3
  -8 -13  -1 341.453 17.9119   3
   8  13   1 330.444 16.5825   3
  -8 -14   1 15.9281 4.08294   3
  -8  14   1 22.7863  4.6081   4
   8  14  -1 19.8146 4.79843   3
  -7 -14   1 149.297 6.35402   4
   7 -14  -1 151.457 7.54097   3
  -7 -14   1 134.566 10.2421   3
  -7  14   1 145.752 9.31594   4
   7  14  -1 133.817 9.56109   3
  -6 -14   1 47.2037 3.01755   4
   6 -14  -1 45.8514 3.72545   3
  -6 -14   1 61.6862  7.4671   3
   6  14  -1 60.4559 5.94692   3
  -5 -14   1 25.9014 4.40419   3
   5 -14  -1 24.5855 2.57456   3
  -5 -14   1  25.579 2.00782   4
   5  14  -1 32.1679 4.63899   3
   4 -14  -1 646.384 20.7631   3
  -4 -14   1 687.397 24.2967   3
  -4 -14   1 629.922 19.7138   4
   4  14  -1 673.136 23.6554   3
  -3 -14   1  856.89 29.0282   3
  -3 -14   1 894.512  25.264   4
   3  14  -1 842.551 28.4896   3
   3  14  -1 857.325 25.7019   4
  -2 -14   1 46.2947 3.82075   3
  -2 -14   1 43.5219 2.23671   4
   2  14  -1 44.9799 3.70349   3
   2  14  -1 45.4197 2.34518   4
  -1 -14   1 889.195 28.5278   3
   1 -14  -1  900.64 27.1441   3
   1  14  -1 930.902 26.7824   4
   1  14  -1  935.07 28.3834   3
   0 -14   1 709.568 21.7722   3
   0 -14  -1 692.167 22.0173   3
   0  14   1 703.028  21.466   3
   0  14  -1 689.313 21.3993   3
   1 -14   1 655.933 19.9123   3
  -1 -14  -1 653.795 21.6903   3
   1  14   1 685.763 21.3201   3
  -2 -14  -1 2200.37  64.699   3
   2 -14   1 2120.96 60.8108   3
   2  14   1 2171.28 64.0597   3
   2  14   1 2199.37 60.8193   4
  -3 -14  -1 711.786 24.8312   3
   3  14   1 711.737 24.1379   3
  -4 -14  -1 86.4564  6.4492   3
  -4 -14  -1 84.0798 2.91582   4
   4  14   1 81.7576 5.90057   3
  -5 -14  -1 156.043 9.63162   3
   5 -14   1 159.924  5.6331   3
  -5 -14  -1 160.192 5.40826   4
   5  14   1 161.809 9.10746   3
  -6 -14  -1 464.316 20.3705   3
   6 -14   1 454.752 14.5951   3
   6  14   1 477.433 19.3582   3
  -7 -14  -1 257.297 14.3407   3
   7  14   1 233.105 12.8306   3
  -8 -14  -1 99.9816  9.3405   3
   8  14   1 109.802 9.31945   3
  -8 -15   1 355.592 19.8041   3
  -8  15   1  352.56 20.5637   4
   8  15  -1  347.05 19.6157   3
  -7 -15   1 64.7465 8.41984   3
   7  15  -1 74.0601 8.52966   3
   6 -15  -1 5.43531 1.72827   3
  -6 -15   1 8.95251 3.11706   3
  -6 -15   1 6.49915 1.33929   4
   6  15  -1  7.1987 2.94494   3
  -5 -15   1 714.506 27.2347   3
  -5 -15   1 731.962 22.0364   4
   5 -15  -1 752.657 23.3943   3
   5  15  -1 716.252 26.4828   3
   4 -15  -1 209.997 8.13313   3
  -4 -15   1 207.341 7.26967   4
  -4 -15   1 208.834 10.8088   3
   4  15  -1 216.914 10.5775   3
  -3 -15   1 7.70647 2.06408   3
  -3 -15   1 6.97854 1.08716   4
   3  15  -1 6.38091 1.16695   4
   3  15  -1 10.8686 2.46341   3
  -2 -15   1 222.866 10.0598   3
   2  15  -1  234.81 9.93509   3
   2  15  -1 242.413 7.92596   4
   1 -15  -1 231.706 8.25358   3
  -1 -15   1 226.588 9.38358   3
   1  15  -1 232.634 9.19671   3
   1  15  -1 230.421 7.82523   4
   0 -15   1 11.0996 1.74197   3
   0 -15  -1 9.93252   1.742   3
   0  15  -1 14.9899 1.88566   3
   0  15   1 15.3077 1.90259   3
  -1 -15  -1 2738.35  78.884   3
   1 -15   1 2643.34 76.8357   3
   1  15   1 2753.10 78.2757   3
  -2 -15  -1 840.658 27.4943   3
   2 -15   1 808.016 23.7955   3
   2  15   1 828.146 23.6946   4
   2  15   1 853.685 26.9301   3
  -3 -15  -1 14.0865 3.07616   3
   3  15   1 13.7079 2.58013   3
  -4 -15  -1 81.2784 6.35323   3
  -4 -15  -1  83.082 2.82796   4
   4  15   1 90.7692 6.13229   3
  -5 -15  -1 92.4398 7.33767   3
  -5 -15  -1 86.9528 3.17511   4
   5 -15   1  87.422 3.22626   3
   5  15   1 81.6903 6.46201   3
  -6 -15  -1 5.37738  0.8937   4
   6 -15   1 2.51002 0.86644   3
  -6 -15  -1  3.0269 2.09505   3
   6  15   1  2.7798 2.04912   3
  -7 -15  -1 77.1676 7.41082   3
   7  15   1 78.7413 7.14993   3
  -8 -16   1 21.5445 7.92347   3
   8  16  -1 18.6407 5.21691   3
  -8  16   1 22.6221 5.11181   4
  -7 -16   1 268.698 15.3285   3
   7  16  -1 296.945 20.1691   3
  -6 -16   1 250.209 8.86797   4
  -6 -16   1 268.498 14.0642   3
   6 -16  -1 250.768 10.0547   3
   6  16  -1 245.338 13.0415   3
  -5 -16   1 50.0524  2.7724   4
  -5 -16   1 54.5195 5.64951   3
   5 -16  -1 50.7756 3.56781   3
   5  16  -1 51.3734 5.21552   3
  -4 -16   1 219.705 7.74772   4
  -4 -16   1 229.585 11.6196   3
   4 -16  -1 233.842 8.72366   3
   4  16  -1  233.45 11.1441   3
  -3 -16   1 706.379  25.012   3
  -3 -16   1 727.318 21.0307   4
   3  16  -1 683.805 24.2954   3
   3  16  -1 710.119 21.4386   4
   2 -16  -1 165.525 6.10742   3
  -2 -16   1 154.175 8.00605   3
   2  16  -1 174.224 6.03635   4
   2  16  -1 159.437 7.81537   3
  -1 -16   1 357.268 13.3076   3
   1 -16  -1 358.667 12.2247   3
   1  16  -1 360.601 12.9696   3
   0 -16  -1 121.708 5.92451   3
   0 -16   1 129.624 5.90316   3
   0  16   1 141.127 5.74232   3
   0  16  -1 129.642 5.73024   3
  -1 -16  -1 872.596 27.5059   3
   1 -16   1 859.307 25.5591   3
   1  16   1 831.287 26.7179   3
  -2 -16  -1 111.897 6.42968   3
   2 -16   1 101.654 3.74674   3
   2  16   1  91.368 5.59258   3
   2  16   1 109.509 3.60849   4
  -3 -16  -1 94.9854 6.51649   3
   3  16   1 101.029 6.14206   3
  -4 -16  -1 305.895 14.1037   3
   4  16   1 305.282  13.286   3
  -5 -16  -1 128.226 9.81527   3
  -5 -16  -1 130.143 4.26494   4
   5  16   1 145.482 12.0881   3
  -6 -16  -1 14.5682 1.11183   4
  -6 -16  -1  22.168 4.54054   3
   6  16   1 10.6987 3.02357   3
  -7 -16  -1 262.489 14.7635   3
   7  16   1 209.385 14.2524   3
  -8 -17   1 63.3977 8.86558   3
   8  17  -1 68.7737 8.65379   3
  -8  17   1 86.7277 9.35468   4
  -7 -17   1  45.784 7.19509   3
   7  17  -1 37.5031 6.24967   3
   6 -17  -1 113.868 5.84832   3
  -6 -17   1 124.992 9.19713   3
  -6 -17   1 121.829 5.01421   4
   6  17  -1 121.565 8.76462   3
  -5 -17   1 454.389 21.9183   3
   5 -17  -1 456.081  15.837   3
  -5 -17   1 463.658 14.3432   4
  -4 -17   1 85.1039 6.61105   3
   4 -17  -1 83.9297 4.37982   3
  -4 -17   1 89.1168 3.73407   4
   4  17  -1 80.6681 6.12483   3
  -3 -17   1 105.361 4.30677   4
  -3 -17   1 113.251  7.1685   3
   3  17  -1 105.096 4.52123   4
   3  17  -1 108.127 6.61125   3
  -2 -17   1 64.6927 4.86884   3
   2 -17  -1 64.7978  3.2969   3
   2  17  -1 76.1774 3.34658   4
   2  17  -1 69.7843 4.76722   3
   1 -17  -1 334.817 11.8909   3
  -1 -17   1 361.612 13.1942   3
   1  17  -1 342.857 12.6558   3
   1  17  -1 342.783 11.2142   4
   0 -17   1 6.23599 1.78927   3
   0 -17  -1 9.66063 1.77672   3
   0  17   1  6.3556 1.40259   3
   0  17  -1  8.0187 1.48472   3
   1 -17   1 323.153 11.1159   3
  -1 -17  -1 336.982 12.8239   3
   1  17   1 337.056 12.2366   3
  -2 -17  -1 696.606 24.4167   3
   2 -17   1  706.56 20.9591   3
   2  17   1 717.485 23.9181   3
   2  17   1  738.67 20.6902   4
  -3 -17  -1  93.239 6.46092   3
   3  17   1 92.7584 5.98486   3
  -4 -17  -1 88.0884 6.76584   3
   4  17   1 74.6945 5.77476   3
  -5 -17  -1 153.682 10.2861   3
   5  17   1 162.711 9.49381   3
  -6 -17  -1 15.6475 4.32261   3
   6  17   1 22.3527 4.44661   3
  -7 -17  -1 116.025   9.436   3
   7  17   1 101.679 8.31259   3
  -7 -18   1 299.201 16.4551   3
   7  18  -1  296.58 15.5738   3
  -6 -18   1 371.305 17.9216   3
   6 -18  -1 367.395 13.0303   3
  -6 -18   1 360.759 11.8923   4
   6  18  -1 372.459 17.1362   3
  -5 -18   1 39.2746 2.30875   4
  -5 -18   1 42.7637 6.14241   3
   5  18  -1 34.6703 5.19232   3
   4 -18  -1 109.362 5.03027   3
  -4 -18   1 105.315 4.27701   4
  -4 -18   1 107.838 7.58588   3
   4  18  -1 104.522 5.68122   4
   4  18  -1 102.803 7.08762   3
  -3 -18   1 386.274 15.8237   3
   3  18  -1 367.597 15.0356   3
   3  18  -1 373.667 12.6945   4
  -2 -18   1 400.397  15.872   3
   2 -18  -1 407.021 13.4105   3
   2  18  -1 427.207 15.6542   3
   2  18  -1 427.345 14.3531   4
   1 -18  -1 782.213 24.3301   3
  -1 -18   1 764.122 25.5966   3
   1  18  -1 803.062 23.6245   4
   1  18  -1 786.971 25.1839   3
   0 -18   1 728.309 23.1942   3
   0 -18  -1 723.713 23.3611   3
   0  18  -1 729.393 22.6912   3
   0  18   1 720.026 22.6822   3
  -1 -18  -1 313.798 12.2908   3
   1 -18   1 304.757  10.573   3
   1  18   1 300.875 11.4855   3
   2 -18   1 225.735  7.6487   3
  -2 -18  -1 235.296 10.6448   3
   2  18   1  231.70 10.0818   3
   2  18   1 235.365 7.32063   4
  -3 -18  -1 298.099 13.2519   3
   3  18   1 283.013 12.3276   3
  -4 -18  -1 291.042  13.879   3
   4  18   1  282.28 12.8781   3
  -5 -18  -1 202.952 11.9417   3
   5  18   1 227.302 11.5487   3
  -6 -18  -1   40.87 6.33294   3
   6  18   1 46.1895 6.16171   3
  -7 -18  -1 130.193  10.538   3
   7  18   1 132.457 9.83953   3
  -7 -19   1 67.9794  8.7041   3
   7  19  -1 66.6617 8.26622   3
  -6 -19   1 90.5474 8.06756   3
  -6 -19   1 85.8363 3.91427   4
   6 -19  -1  90.423 4.82595   3
   6  19  -1 93.4982 7.57481   3
  -5 -19   1 15.4993 1.47799   4
  -5 -19   1 10.7253 3.71133   3
   5 -19  -1 17.4438 2.68146   3
   5  19  -1 16.4367 3.54651   3
   4 -19  -1 6.69779 1.32571   3
  -4 -19   1 3.42047 2.30818   3
  -4 -19   1 4.76137 0.99239   4
   4  19  -1 2.13374 1.64334   3
   4  19  -1  2.3065  1.1385   4
  -3 -19   1 163.243 9.04981   3
   3 -19  -1 154.532 5.93492   3
   3  19  -1 154.265 8.46952   3
  -2 -19   1  108.71 6.61224   3
   2  19  -1 100.478  6.0969   3
   2  19  -1 103.615 4.40787   4
  -1 -19   1  269.52  10.957   3
   1 -19  -1 268.979 9.81658   3
   1  19  -1 247.436 10.2637   3
   1  19  -1 251.941 8.96185   4
   0 -19   1  526.91 17.9356   3
   0 -19  -1 539.416  18.209   3
   0  19  -1 532.673 17.3883   3
   1 -19   1 1.11698 0.73814   3
  -1 -19  -1 4.67696 1.52704   3
   1  19   1 2.54167 1.09652   3
  -2 -19  -1 143.642 8.13426   3
   2 -19   1 151.877 5.61501   3
   2  19   1 156.077   5.232   4
   2  19   1 162.361 7.89313   3
  -3 -19  -1 31.1564 4.66531   3
   3  19   1 23.1991 3.52037   3
  -4 -19  -1 208.008 11.4493   3
   4  19   1 216.793 10.8334   3
  -5 -19  -1  291.00 15.0452   3
   5  19   1 299.633 14.0646   3
  -6 -19  -1 10.3653 3.80897   3
   6  19   1 4.89235 2.97819   3
  -7 -19  -1 50.8711 7.62574   3
   7  19   1 54.4118 7.19154   3
  -7 -20   1 233.533 14.6251   3
   7  20  -1 235.373 13.4826   3
  -6 -20   1  217.19 13.3985   3
  -6 -20   1 234.033  7.9926   4
   6  20  -1 234.379 12.8889   3
  -5 -20   1 53.8779 2.78496   4
  -5 -20   1 60.8527 6.16715   3
   5 -20  -1 52.8395  3.3684   3
   5  20  -1 58.1647 5.73485   3
   4 -20  -1 692.407 21.7123   3
  -4 -20   1 679.039 26.1582   3
   4  20  -1 671.688 21.4329   4
   4  20  -1 743.415 25.7147   3
  -3 -20   1 188.286 10.3138   3
   3 -20  -1 212.708 7.45185   3
   3  20  -1 199.817 7.43682   4
   3  20  -1 210.054 10.1487   3
   2 -20  -1  56.545 3.35429   3
  -2 -20   1 62.6289 4.92544   3
   2  20  -1 60.6295 3.13946   4
   2  20  -1 61.1335 4.64471   3
   1 -20  -1 814.982 25.2222   3
  -1 -20   1 772.574 26.3617   3
   1  20  -1 790.553  25.839   3
   1  20  -1  822.75  24.304   4
   0 -20  -1 1157.41  35.418   3
   0 -20   1 1126.51 35.0192   3
   0  20  -1 1131.22 34.3297   3
  -1 -20  -1 50.6184   4.187   3
   1 -20   1  59.277 3.49831   3
   1  20   1  51.402 2.73252   4
   1  20   1 58.8809 3.96567   3
  -2 -20  -1 1294.72 41.8296   3
   2 -20   1 1291.77 37.9762   3
   2  20   1 1350.62 37.5025   4
   2  20   1 1302.95 40.8268   3
  -3 -20  -1 794.768 28.8715   3
   3  20   1  844.68 28.1306   3
  -4 -20  -1 234.704 12.3374   3
   4  20   1 222.907 11.0979   3
  -5 -20  -1 162.033 10.5386   3
   5  20   1 150.533  9.4093   3
  -6 -20  -1  658.00 27.9886   3
   6  20   1 716.233 26.8006   3
  -7 -20  -1  104.43 9.56084   3
   7  20   1 109.105 8.79728   3
  -7 -21   1 99.0998 9.25635   3
   7  21  -1 122.104 9.35588   3
  -6 -21   1  9.2488 3.29136   3
  -6 -21   1 5.15653 1.54018   4
   6  21  -1 7.30363 3.26739   3
  -5 -21   1 15.2019 1.45985   4
  -5 -21   1 5.85209 2.81595   3
   5 -21  -1 15.2095 2.04821   3
   5  21  -1   12.19 3.43178   3
   4 -21  -1 97.3331  4.8255   3
  -4 -21   1 95.2526 7.57095   3
   4 -21  -1  107.19 4.39202   3
   4  21  -1 91.9328 4.56507   4
   4  21  -1 106.643 7.37902   3
   3 -21  -1  50.076 3.28301   3
  -3 -21   1 49.8002 4.98743   3
   3  21  -1 48.7345 2.92772   4
   3  21  -1 58.1661 4.91813   3
  -2 -21   1 35.6739 4.50189   3
   2 -21  -1 32.4026 2.56652   3
   2  21  -1 33.7563 4.17273   3
   2  21  -1 34.4158  2.3329   4
  -1 -21   1 394.186 14.6697   3
   1 -21  -1 375.247 13.3349   3
   1  21  -1 369.242 13.8205   3
   1  21  -1 357.012 12.3171   4
   0 -21  -1 68.9992 4.62527   3
   0 -21   1 70.7072 4.47924   3
   0  21  -1 73.6786 4.13207   3
   1 -21   1 52.8019  3.9576   3
  -1 -21  -1 50.9885 4.23397   3
   1  21   1  43.472 2.93878   4
   1  21   1 50.7802 3.76394   3
  -2 -21  -1 35.0491 4.77957   3
   2 -21   1 28.1403 2.06459   3
   2  21   1 37.5963 4.38141   3
   2  21   1 28.5593 1.73079   4
  -3 -21  -1 32.8409 4.99294   3
   3  21   1 32.5725 4.53449   3
   3  21   1 35.4426 1.63828   4
  -4 -21  -1 12.1968 3.69462   3
  -5 -21  -1 29.5988 5.28948   3
   5  21   1 23.1085 4.28303   3
  -6 -21  -1 51.0229 7.48044   3
   6  21   1 54.4435 8.45387   3
  -7 -21  -1 11.9643 5.20141   3
  -7 -22   1 377.343 26.3887   3
  -6 -22   1 417.149  19.994   3
   6  22  -1 417.491 21.2978   3
  -5 -22   1 78.0237  7.2493   3
   5 -22  -1 63.3667 3.59572   3
   5 -22  -1 63.4876  3.1055   3
   5  22  -1 58.8848 5.83057   3
  -4 -22   1  473.86 20.7158   3
   4 -22  -1 492.431 15.3263   3
   4  22  -1 501.771 15.7811   4
   4  22  -1 471.386 21.6067   3
  -3 -22   1 848.747 29.7338   3
   3  22  -1 793.994 28.4516   3
   3  22  -1 851.513 25.2667   4
   2 -22  -1 376.894 12.9355   3
  -2 -22   1 360.626 15.2763   3
   2  22  -1 375.598 14.7718   3
   2  22  -1 374.972 12.3665   4
  -1 -22   1 307.257 12.7025   3
   1 -22  -1 308.147 11.6099   3
   1  22  -1 305.637 10.6373   4
   1  22  -1 307.938 12.1138   3
   0 -22   1 873.299 28.3138   3
   0 -22  -1 870.783 28.5187   3
   0  22  -1 907.838 27.5583   3
   1 -22   1 207.433 8.44011   3
  -1 -22  -1 203.462  9.8182   3
   1  22   1 220.052 9.24975   3
   1  22   1 215.198  7.5923   4
   2 -22   1 72.4626 3.69809   3
  -2 -22  -1  81.714 6.12337   3
   2  22   1 76.1935 3.22802   4
   2  22   1 79.2671 5.32283   3
  -3 -22  -1 668.887 25.0128   3
   3  22   1 658.546 19.2539   4
   3  22   1 663.931 23.7388   3
  -4 -22  -1 169.884 10.7358   3
   4  22   1 182.276 9.95091   3
  -5 -22  -1 2.22709 2.18722   3
   5  22   1 4.67891  2.6148   3
  -6 -22  -1 479.091 22.2671   3
   6  22   1  483.83 21.2603   3
  -7 -22  -1 190.337 13.7578   3
   7  22   1  190.35 11.9451   3
  -7 -23   1 10.4903 3.75577   3
   7  23  -1 14.5813 4.28702   3
  -6 -23   1 15.1263 3.93183   3
   6  23  -1 15.1189 3.70979   3
  -5 -23   1 83.9695 7.80608   3
   5 -23  -1 90.7717 4.38817   3
   5 -23  -1 93.5576 3.92027   3
   5  23  -1  90.034  7.3032   3
  -4 -23   1 1.90272 2.27165   3
   4 -23  -1 3.87969 1.03505   3
   4  23  -1 3.83408 1.19012   4
   4  23  -1 5.06266  2.0535   3
  -3 -23   1 23.6751 4.14501   3
   3 -23  -1 24.6804 2.29625   3
   3  23  -1  29.553 4.46409   3
   3  23  -1 31.9331  2.3559   4
  -2 -23   1 51.0016 4.72296   3
   2 -23  -1 46.5722 3.32692   3
   2  23  -1 47.3867 2.95115   4
   2  23  -1 47.1794 4.17659   3
  -1 -23   1 221.493 10.1489   3
   1 -23  -1 213.703 9.11481   3
   1  23  -1 215.613  8.1355   4
   1  23  -1 217.059 9.46964   3
   0 -23   1 79.4372 4.95511   3
   0 -23  -1 70.9292   4.943   3
   0  23  -1  75.268 4.34808   3
   1 -23   1 21.1825 2.65391   3
  -1 -23  -1 22.8968 3.51708   3
   1  23   1 24.0875 3.07559   3
   1  23   1 22.9685 1.89696   4
   2 -23   1 50.6295 2.96745   3
  -2 -23  -1 45.4233 4.60339   3
   2  23   1 50.2077 4.22217   3
   2  23   1 41.7313 2.31154   4
  -3 -23  -1 23.4476 4.38594   3
   3  23   1 21.5923 3.46857   3
   3  23   1  24.109 1.43372   4
  -4 -23  -1 13.4146  3.8276   3
   4  23   1 11.4179 3.10913   3
  -5 -23  -1 27.4354  5.5388   3
   5  23   1 27.3945 4.71562   3
  -6 -23  -1 44.1693 6.59578   3
   6  23   1 31.3309 5.41866   3
  -7 -23  -1 10.2593 3.80139   3
   7  23   1 12.0982 3.87675   3
  -7 -24   1 325.643 18.3643   3
   7  24  -1 319.953 16.9886   3
  -6 -24   1  284.99 16.0751   3
   6  24  -1 269.317  14.632   3
   5 -24  -1 2.58207 0.80296   3
  -5 -24   1 3.77552 2.90739   3
   5 -24  -1 4.91726 1.24036   3
   5  24  -1 1.36463  2.5615   3
  -4 -24   1 263.223 13.8892   3
   4 -24  -1 265.303 9.22736   3
   4  24  -1 273.153 13.0497   3
   4  24  -1 251.294 9.34444   4
   3 -24  -1 467.933  15.672   3
  -3 -24   1 481.843 19.8068   3
   3  24  -1  473.23 18.6806   3
   3  24  -1 492.948 15.5642   4
  -2 -24   1 470.798 18.7679   3
   2 -24  -1 486.446 16.2437   3
   2  24  -1 480.787  17.948   3
   2  24  -1 463.374  15.367   4
   1 -24  -1 407.157 14.6813   3
  -1 -24   1 401.227 15.7427   3
   1  24  -1 397.119 13.4245   4
   1  24  -1 392.387 14.9246   3
   0 -24   1 811.973 26.4239   3
   0 -24  -1  798.58 26.6466   3
   0  24  -1 791.904 25.3028   3
  -1 -24  -1 12.9997 2.88954   3
   1 -24   1 14.2721 2.27633   3
   1  24   1 16.7946 1.93837   4
   1  24   1 21.2515 3.15016   3
  -2 -24  -1 136.194 8.34597   3
   2 -24   1 134.571 5.68756   3
   2  24   1 129.531 7.30718   3
   2  24   1 129.959 5.03399   4
  -3 -24  -1 776.104  28.316   3
   3  24   1 749.139 26.6496   3
   3  24   1 764.294 22.1865   4
  -4 -24  -1  174.52 11.0625   3
   4  24   1 183.514 10.1159   3
  -5 -24  -1 53.1619 7.57553   3
   5  24   1 45.9452 6.20004   3
  -6 -24  -1 428.454 21.0366   3
   6  24   1 427.788 19.3981   3
  -7 -25   1 5.86165 3.12498   3
   7  25  -1 10.5991 4.06525   3
  -6 -25   1 2.92518 2.72923   3
   6  25  -1 3.09843 2.50614   3
  -5 -25   1 9.52631 3.19004   3
   5 -25  -1 10.3403  1.5893   3
   5 -25  -1 12.2777 1.52734   3
   5  25  -1 10.8427 3.34507   3
   4 -25  -1 23.3665 2.18406   3
  -4 -25   1 33.1504 5.46522   3
   4  25  -1 23.7495 4.32035   3
   4  25  -1  26.568 2.25707   4
   3 -25  -1 177.863 7.45106   3
  -3 -25   1 174.094 10.4351   3
   3  25  -1 186.502 9.90862   3
   3  25  -1  196.03 7.37326   4
  -2 -25   1 60.9555 5.37293   3
   2 -25  -1  62.117 3.99237   3
   2  25  -1 52.9147 4.63489   3
   2  25  -1 55.4067 3.31232   4
  -1 -25   1 39.0139 3.90418   3
   1 -25  -1 32.1917 3.17643   3
   1  25  -1  24.088 2.18291   4
   1  25  -1 23.2343 3.17579   3
   0 -25  -1 90.3396 5.70121   3
   0 -25   1 75.8925 5.15434   3
   0  25  -1  82.615 4.72321   3
  -1 -25  -1 205.948   10.34   3
   1 -25   1 211.753 8.93212   3
   1  25   1 204.787 9.33301   3
   1  25   1  221.72 7.92075   4
  -2 -25  -1 24.1461 4.20685   3
   2 -25   1 21.2257 2.05289   3
   2  25   1 18.9557 3.31353   3
   2  25   1 19.0345 1.89211   4
  -3 -25  -1 10.8433 3.04553   3
   3  25   1 5.78551 2.35615   3
   3  25   1 7.32333   0.957   4
  -4 -25  -1 103.176 8.28607   3
   4  25   1 112.213 7.58142   3
  -5 -25  -1 24.7425  5.0067   3
   5  25   1 18.1305 3.80174   3
  -6 -25  -1 12.0556 3.88995   3
   6  25   1 6.06134  2.8149   3
  -6 -26   1 184.918 12.6489   3
   6  26  -1  176.30 11.4745   3
  -5 -26   1 25.7458 5.52433   3
   5  26  -1 22.2547 4.38112   3
   4 -26  -1 810.388 26.5345   3
  -4 -26   1 848.872 31.7612   3
   4  26  -1 856.513 30.3997   3
   4  26  -1 860.002 25.8674   4
  -3 -26   1 155.067 9.81597   3
   3 -26  -1 157.102 6.81063   3
   3  26  -1 157.436 6.51259   4
   3  26  -1 165.392 9.22997   3
  -2 -26   1 25.8164 4.29544   3
   2 -26  -1 22.8126 2.93715   3
   2  26  -1 27.3792 2.25628   4
   2  26  -1 23.1206 3.54544   3
   1 -26  -1 444.993 15.6996   3
  -1 -26   1 424.869 16.6723   3
   1  26  -1  403.57 14.0749   4
   1  26  -1 401.551 15.5005   3
   0 -26   1 508.373 19.1234   3
   0 -26  -1 545.332 19.6773   3
   0  26  -1 547.828  18.006   4
   0  26  -1  558.04 18.3713   3
   1 -26   1 16.9319   2.668   3
  -1 -26  -1 18.0766 3.56517   3
   1  26   1   15.30 2.67777   3
   1  26   1 21.6563 1.89291   4
  -2 -26  -1 718.436 25.7861   3
   2 -26   1  724.64 21.8377   3
   2  26   1 621.953 20.8594   4
   2  26   1  696.80 24.1184   3
  -3 -26  -1 728.561  31.514   3
   3  26   1 808.103 23.0025   4
   3  26   1 798.984 27.9385   3
  -4 -26  -1 296.179 15.5713   3
   4  26   1 328.059 14.7132   3
  -5 -26  -1 194.112 12.7029   3
   5  26   1 196.271 12.8971   3
  -6 -26  -1 740.305 31.0863   3
   6  26   1 736.771 29.2665   3
  -6 -27   1  37.574 6.70958   3
   6  27  -1 23.5131 5.29148   3
  -5 -27   1 14.7086 4.26778   3
   5  27  -1 20.9892 4.68939   3
  -4 -27   1 22.9503 4.56118   3
   4  27  -1 27.8537 4.50405   3
   4  27  -1 24.5735 2.22375   4
   3 -27  -1 72.9544 4.31244   3
  -3 -27   1 102.692 13.3999   3
   3  27  -1 72.8281 4.03134   4
   2 -27  -1 11.6045 2.24141   3
  -2 -27   1 8.33314 2.69146   3
   2  27  -1 8.96846 2.48711   3
   2  27  -1 9.75875 1.62098   4
  -1 -27   1 395.025 15.6321   3
   1 -27  -1 363.228 14.2523   3
   1  27  -1 363.607 14.3019   3
   1  27  -1  372.88 12.9931   4
   0 -27   1 11.9303 2.33909   3
   0 -27  -1 13.0261 2.55326   3
   0  27  -1 15.4832 2.20426   4
   0  27  -1 15.2147 2.35591   3
  -1 -27  -1 1.42049 1.60596   3
   1 -27   1 3.50366 1.47551   3
   1  27   1  3.0404 1.43794   3
   1  27   1 2.66413 1.02913   4
   2  27   1 21.5362 1.80563   4
   2  27   1 28.8785 3.95317   3
  -3 -27  -1 12.1724  3.3626   3
   3  27   1 14.4976 1.23199   4
   3  27   1 12.6325 2.68936   3
  -4 -27  -1 16.8804 3.85514   3
   4  27   1 19.2348 4.04774   3
  -5 -27  -1  73.355 9.09363   3
   5  27   1 64.7943 6.49947   3
   6  27   1 5.68371  3.0854   3
   6  28  -1  230.98  15.163   3
  -5 -28   1  -1.571 2.09502   3
   5  28  -1 -0.4636 2.30647   3
  -4 -28   1 355.145 17.7275   3
   4  28  -1 345.616 16.1394   3
   4  28  -1 380.774 12.5489   4
  -3 -28   1 533.225 21.9872   3
   3 -28  -1 525.422 17.6829   3
   3  28  -1 526.097 17.2192   4
   3  28  -1  520.51 20.5241   3
   2 -28  -1 413.926 15.1555   3
  -2 -28   1 441.003  18.003   3
   2  28  -1  399.54 14.0422   4
   2  28  -1 410.494 16.5946   3
  -1 -28   1 140.513 8.35394   3
   1 -28  -1 149.197 7.77283   3
   1  28  -1 143.601 7.62966   3
   1  28  -1 160.209 6.69623   4
   0 -28   1 1159.63 36.9843   3
   0 -28  -1 1137.19 37.2711   3
   0  28  -1 1112.75  35.501   3
   0  28  -1 1198.34 35.4638   4
  -1 -28  -1 695.122 24.9038   3
   1 -28   1 670.271 22.6214   3
   1  28   1 645.334 22.9697   3
   1  28   1 691.166 21.1843   4
  -2 -28  -1  235.95  12.264   3
   2 -28   1 243.125 9.23515   3
   2  28   1 255.123 11.2076   3
   2  28   1 208.156 8.10668   4
  -3 -28  -1 462.775 20.0704   3
   3  28   1 458.495  18.362   3
   3  28   1 457.736  14.085   4
  -4 -28  -1 339.147 17.2252   3
   4  28   1 357.042 15.8569   3
  -5 -28  -1 153.277  11.103   3
   5  28   1  142.25 9.61961   3
  -6 -28  -1 197.034 13.6244   3
   6  28   1 209.927 12.5247   3
  -6 -29   1 42.4278 7.22318   3
   6  29  -1 25.6877 5.32969   3
  -5 -29   1 3.28753 3.20927   3
   5  29  -1 2.28387 2.29555   3
  -4 -29   1 72.4849 7.28537   3
   4  29  -1 81.9885 6.90501   3
   4  29  -1 68.9668  3.9739   4
   3 -29  -1  5.3315 1.55097   3
  -3 -29   1 3.86646 2.13481   3
   3  29  -1 9.42342 2.80364   3
   3  29  -1 7.55261 1.49377   4
  -2 -29   1 5.58499 2.54591   3
   2 -29  -1 2.94567  1.3579   3
   2  29  -1 2.86808 0.99543   4
   2  29  -1 2.10473 1.42229   3
   1 -29  -1 212.828 9.95887   3
  -1 -29   1 213.124 10.8903   3
   1  29  -1 206.476 9.66879   3
   1  29  -1 210.871  8.5291   4
   0 -29  -1 13.6824 2.83348   3
   0  29  -1 12.3246 2.11189   4
  -1 -29  -1 10.7134  3.1235   3
   2 -29   1 8.11975 1.56167   3
  -2 -29  -1 5.55801 2.14446   3
   2  29   1 11.1471 3.96604   3
   2  29   1 8.26271 1.43849   4
  -3 -29  -1 11.4172 3.27723   3
   3  29   1 14.3791   1.377   4
   3  29   1 19.5452  3.5937   3
  -4 -29  -1 53.0007  7.6211   3
   4  29   1 50.5065 5.19416   3
  -5 -29  -1 35.7967 6.40385   3
   5  29   1 37.0345 5.99009   3
  -6 -29  -1 24.0261 5.85415   3
   6  29   1 17.9213 4.16488   3
  -6 -30   1 253.939 15.9283   3
   6  30  -1 259.606 14.7593   3
  -5 -30   1   20.60 4.74347   3
   5  30  -1 18.6204 4.29849   3
  -4 -30   1 243.522 14.2155   3
   4  30  -1 250.642  13.104   3
   4  30  -1 261.279 9.54141   4
   3 -30  -1 356.925 13.2468   3
  -3 -30   1  386.06 17.5084   3
   3  30  -1  356.59 12.7153   4
   3  30  -1 351.212 15.7903   3
   2 -30  -1 122.047 6.55981   3
  -2 -30   1 119.096 8.40975   3
   2  30  -1 114.995 7.31127   3
   2  30  -1 116.407 5.63687   4
  -1 -30   1 539.033 21.1389   3
   1 -30  -1 537.089 19.8457   3
   1  30  -1 561.947 18.3208   4
   1  30  -1 554.826   19.78   3
   0 -30  -1 649.084 24.0286   3
   0 -30   1  663.10 23.7513   3
   0  30  -1 677.361 22.2485   3
   0  30  -1 681.507 22.0951   4
   1 -30   1 206.445 9.68924   3
  -1 -30  -1 215.543 11.4113   3
   1  30   1 235.533 8.67805   4
   1  30   1 231.856 10.2754   3
   2 -30   1 157.388  7.0179   3
  -2 -30  -1  137.86 9.47543   3
   2  30   1 141.269 5.94329   4
   2  30   1 155.211 8.44118   3
  -3 -30  -1 298.978  15.222   3
   3 -30   1 285.028 9.39297   3
   3  30   1 289.841 9.53324   4
   3  30   1 304.496 13.6705   3
  -4 -30  -1 220.522 13.4672   3
   4  30   1 234.393  12.216   3
  -5 -30  -1  124.80 10.6425   3
   5  30   1 131.431 9.31015   3
  -5 -31   1 32.5063  6.4011   3
   5  31  -1 38.3554 6.28079   3
  -4 -31   1 4.38687  2.7914   3
   4  31  -1 2.27704 2.39154   3
  -3 -31   1 29.5956 5.18873   3
   3 -31  -1 21.7924 3.04941   3
   3  31  -1 28.2877 4.80217   3
   3  31  -1  25.672 2.88568   4
  -2 -31   1 36.8342 6.43664   3
   2 -31  -1 32.7364 4.05495   3
   2  31  -1 24.5149 2.90657   4
  -1 -31   1  16.286 3.03659   3
   1 -31  -1 9.16627 2.39578   3
   1  31  -1 7.94276 2.07119   3
   1  31  -1  10.794 1.98153   4
   0 -31   1 182.907 9.40719   3
   0 -31  -1  184.25 9.78762   3
   0  31  -1 177.552 7.97192   4
   0  31  -1 168.744 8.00989   3
  -1 -31  -1 40.0059  5.2894   3
   1 -31   1 35.6137 3.51692   3
   1  31   1 30.6833  2.6751   4
   2 -31   1  14.761 2.39893   3
  -2 -31  -1 14.1169 3.71121   3
   2  31   1 14.5161 1.90997   4
   2  31   1 16.8409 3.37533   3
   3 -31   1 1.68089 0.83787   3
  -3 -31  -1 5.02537 2.44765   3
   3  31   1  1.8904 1.51348   3
   3  31   1 2.29987 0.82239   4
  -4 -31  -1  19.312 4.83453   3
   4  31   1 21.9435 5.46197   3
  -5 -31  -1 1.46076 2.96643   3
   5  31   1 0.82127 4.04604   3
  -5 -32   1 2.84713 3.11789   3
   5  32  -1 0.79983 2.85018   3
  -4 -32   1 467.193 21.5468   3
  -3 -32   1 279.412 14.8012   3
   3 -32  -1 275.396  10.907   3
   3  32  -1 282.621 13.4686   3
   3  32  -1 263.222 10.3524   4
  -2 -32   1 64.9323 6.40759   3
   2 -32  -1 67.4747  4.9146   3
   2  32  -1 57.4905 3.88239   4
   2  32  -1  60.916 5.24643   3
   1 -32  -1 546.708 20.2579   3
  -1 -32   1 531.776 21.3847   3
   1  32  -1 544.577 19.8661   3
   1  32  -1 563.594 18.5097   4
   0 -32   1 383.842 15.9276   3
   0 -32  -1 384.116 16.3216   3
   0  32  -1  387.06  14.213   4
   1 -32   1 126.729 7.32671   3
  -1 -32  -1 145.326 9.11709   3
   1  32   1 144.722 6.25055   4
   2 -32   1 333.793 12.5712   3
  -2 -32  -1 324.156 15.9829   3
   2  32   1 335.671 11.5088   4
   2  32   1 340.109 14.4598   3
  -3 -32  -1 450.834 20.7994   3
   3  32   1 481.197 19.1291   3
  -4 -32  -1 110.043 8.97703   3
   4  32   1 99.4585 7.63848   3
  -5 -32  -1 128.056 11.0774   3
   5  32   1 116.969 8.88253   3
  -5 -33   1 89.5369 12.3644   3
   5  33  -1 78.9233 7.63737   3
  -4 -33   1 18.3807 4.90692   3
   4  33  -1 12.8911 3.88699   3
  -3 -33   1  10.619 3.69566   3
   3 -33  -1 8.79483 2.21564   3
   3  33  -1 6.89671 1.77466   4
   3  33  -1   9.892 2.87482   3
   2 -33  -1  106.28 6.49897   3
  -2 -33   1 108.569 8.37451   3
   2  33  -1 118.553  5.8846   4
   2  33  -1 114.926 7.41286   3
   1 -33  -1 5.12411 1.93276   3
  -1 -33   1 7.69465 2.49679   3
   1  33  -1 7.84903 2.04619   3
   1  33  -1  4.1374 1.44771   4
   0 -33  -1 12.6616 3.16289   3
   0 -33   1 18.9035 3.54959   3
   0  33  -1 24.2777 3.24811   4
   1 -33   1 150.647 8.02914   3
   1  33   1 143.032 6.42142   4
   2 -33   1 35.4438 3.18068   3
  -2 -33  -1 38.3382 5.72417   3
   2  33   1 29.1483 2.41549   4
   2  33   1 23.0027  3.8309   3
  -3 -33  -1 2.53647 2.52366   3
   3  33   1 4.57063 2.14556   3
  -4 -33  -1 124.528 9.86147   3
   4  33   1 123.874 8.69366   3
  -5 -33  -1 49.6239 8.18939   3
   5  33   1 40.4061 6.23997   3
  -5 -34   1 34.0347 6.64208   3
   5  34  -1   49.00 7.20546   3
  -4 -34   1  266.38 15.2857   3
   4  34  -1 255.827 13.6419   3
  -3 -34   1 359.478 17.5844   3
   3  34  -1 316.993 12.5112   4
   3  34  -1 344.936 15.4857   3
   2 -34  -1 20.9556 3.51722   3
  -2 -34   1 18.6727 4.02527   3
   2  34  -1 18.8361  3.7392   3
   2  34  -1 20.0951 2.67189   4
   1 -34  -1 66.0788  5.6119   3
  -1 -34   1 75.0649 6.72548   3
   1  34  -1  69.456 4.54497   4
   1  34  -1 80.2312 5.54714   3
   0 -34   1 346.186 15.2638   3
   0 -34  -1 351.661 15.6872   3
   0  34  -1 368.789 13.6092   4
   1 -34   1 206.464 10.1295   3
  -1 -34  -1 220.306 12.0429   3
   1  34   1 221.805 8.78821   4
  -2 -34  -1 53.1816 7.02374   3
   2 -34   1   39.75  3.6995   3
   2  34   1  43.376 2.97139   4
   2  34   1 39.4848 4.98875   3
  -3 -34  -1 234.264 13.4823   3
   3  34   1 196.645 12.2686   3
  -4 -34  -1 76.6251 9.42199   3
   4  34   1 68.5302 6.69468   3
  -4 -35   1 38.3645  6.3086   3
   4  35  -1 29.7359 5.26549   3
  -3 -35   1 7.79473 3.44226   3
   3  35  -1 9.03977 2.43863   3
   2 -35  -1 125.331 7.54117   3
  -2 -35   1 120.649 8.97379   3
   2  35  -1 119.251 6.18304   4
   2  35  -1 120.067 7.60528   3
   1 -35  -1 35.3127  4.7877   3
   1  35  -1 32.4594 3.56106   4
   0 -35  -1 44.1431 5.79333   3
   0 -35   1  37.984 5.03165   3
   0  35  -1 38.4199 3.59209   4
   0  35   1 38.6939 3.44456   4
   1 -35   1 105.311 6.74342   3
  -1 -35  -1 94.4187 7.66308   3
   1  35   1 90.1232 5.01968   4
  -1  35  -1 97.9439 6.04876   4
  -2 -35  -1 63.5428 7.94896   3
   2  35   1 47.5468 4.59094   3
   2  35   1 54.4843 3.73033   4
  -3 -35  -1 22.5649 4.74047   3
   3  35   1  16.055 3.72435   3
  -4 -35  -1 98.4044 12.1649   3
  -4 -36   1 82.5513 8.26885   3
   4  36  -1 65.8433 8.26295   3
  -3 -36   1 148.238 10.6931   3
   2 -36  -1 44.1834 5.14832   3
  -2 -36   1 49.0278 6.81941   3
   2  36  -1 48.9054 4.64071   3
   2  36  -1 43.2412 3.58115   4
  -1 -36   1 83.0614 7.25248   3
   1 -36  -1 75.7275 6.29165   3
   1  36  -1 84.3358 5.90599   3
   1  36  -1 92.5567 5.28295   4
   0 -36   1 236.952 11.9232   3
   0  36  -1 225.203 9.97153   4
   0  36   1 223.312 9.62917   4
  -1 -36  -1 31.7175  5.1617   3
   1 -36   1   36.62 4.73892   3
   1  36   1 38.0191 3.23199   4
  -1  36  -1 41.1239 4.62834   4
  -2 -36  -1  21.124 4.94031   3
   2  36   1 19.2554 3.71989   3
  -3 -36  -1  387.12 19.0205   3
   3  36   1 374.134 16.8587   3
  -4 -36  -1  78.964 9.75665   3
   4  36   1 74.6901 7.05581   3
  -4 -37   1 112.919 15.9672   3
   4  37  -1 143.465 10.0177   3
  -3 -37   1 14.0046 4.24269   3
   3  37  -1 13.7694 3.15256   3
  -2 -37   1 61.8352 7.92924   3
   2  37  -1 50.1139 4.16908   4
   2  37  -1 52.8252 5.16888   3
   1 -37  -1 137.771 8.46854   3
  -1 -37   1 116.631 8.63966   3
   1  37  -1 112.598 7.08012   3
   1  37  -1 132.264 6.70695   4
   0 -37   1 7.43384 2.75069   3
   0 -37  -1 13.3714 3.61481   3
   0  37   1 7.02279 1.77385   4
   0  37  -1 7.16303 2.02024   4
  -1 -37  -1 105.726 8.70164   3
   1 -37   1 103.968 7.11147   3
  -1  37  -1 107.087 6.69845   4
   1  37   1 117.169 5.78241   4
  -2 -37  -1 65.6483 8.21138   3
  -3 -37  -1 43.3664 7.07048   3
   3  37   1 35.2303 5.06617   3
  -3 -38   1 133.555  10.689   3
   3  38  -1 136.439 9.01892   3
  -2 -38   1 1.53784 2.95583   3
   2  38  -1 -1.5073 1.48226   3
  -1 -38   1 123.102 8.95185   3
   1 -38  -1 125.173  8.4386   3
   1  38  -1 125.205 6.78858   4
   0 -38   1 275.011 13.6451   3
   0 -38  -1 278.297 14.1442   3
   0  38   1 282.044 11.5322   4
   0  38  -1 284.838 11.7062   4
  -1 -38  -1 6.52995 3.42025   3
  -1  38  -1 6.95614 2.36831   4
  -2 -38  -1  202.03 12.9582   3
  -3 -38  -1 319.176 17.7995   3
   3  38   1 322.412 15.1904   3
  -3 -39   1 127.131 10.4855   3
   3  39  -1 115.511 8.37533   3
  -2 -39   1 83.0602 8.16004   3
   2  39  -1 79.3966 6.55402   3
   1 -39  -1 124.173 8.72492   3
  -1 -39   1 107.411 8.74713   3
   1  39  -1 127.942 6.78477   4
   0 -39  -1 24.4385 4.48556   3
   0  39   1 25.2058 3.28634   4
   0  39  -1 26.9803 3.68417   4
  -1 -39  -1 107.373 8.98992   3
  -1  39  -1  126.10 7.34271   4
  -2 -39  -1 110.409  9.4755   3
   3  39   1 22.4193 5.11954   3
  -2 -40   1 52.3417 7.67167   3
   2  40  -1 39.5293 5.44063   3
  -1 -40   1 -0.5639 2.71269   3
   0 -40  -1 127.319 9.28915   3
   0  40  -1 111.594 6.72012   4
   0  40   1 119.506 6.96393   4
  -1 -40  -1 74.5186 7.44658   3
  -1  40  -1 56.2635 5.07281   4
  -2 -40  -1 25.9812 5.48318   3
  -1 -41   1 145.575 10.5346   3
  -1  41   1 155.804 8.23937   4
   0 -41  -1 60.9659 7.57631   3
   0  41  -1 46.5956 4.43494   4
  -1 -41  -1 154.867 10.8017   3
  -1  41  -1 142.833 8.12427   4
  -8   0   2 4.01586 1.86115   4
   8   0  -2 5.47581 2.64649   3
   7   0  -2 856.805 30.7805   3
  -7   0   2 881.352 29.3465   4
  -6   0   2 389.416 15.0422   4
   6   0  -2 390.437 16.1812   3
  -5   0   2 37.3612 4.57419   3
   5   0  -2 34.5385 4.31101   3
  -5   0   2  33.231 3.19097   4
   4   0  -2 1149.67 35.6923   3
  -4   0   2 1110.60 35.4121   3
  -4   0   2 1141.17 34.6351   4
  -3   0   2 625.138 20.0384   3
   3   0  -2 589.112 19.9811   3
  -3   0   2 611.848  19.312   4
  -2   0   2 1524.50  43.589   4
   2   0  -2 1501.41 44.2089   3
   2   0  -2 1492.01 43.6626   4
  -1   0   2 50.3425 2.38979   4
   1   0  -2 50.0277 2.41315   4
   0   0   2 1227.14  54.435   1
   0   0  -2 1163.96 53.6518   1
   0   0  -2 1134.40 160.775   2
   0   0   2 1179.69  159.89   2
  -1   0  -2 270.608 8.47632   3
  -1   0  -2 262.698 8.13739   4
   2   0   2 794.099 23.4646   3
  -2   0  -2 783.415 23.8039   3
   3   0   2 1345.44  248.24   2
  -3   0  -2 1632.89 276.186   2
   3   0   2 1746.59 90.0213   1
  -3   0  -2 1797.09 90.7924   1
  -4   0  -2 180.303 8.11566   3
   4   0   2  181.12 7.70252   3
   5   0   2 22.0756 3.03334   3
  -5   0  -2 23.8748 3.46301   3
   6   0   2 1123.96 35.6771   3
  -6   0  -2 1114.43 36.6352   3
   7   0   2 392.022 15.6316   3
  -7   0  -2 373.576  15.092   4
  -7   0  -2 405.047 16.7076   3
  -8  -1   2 0.56185 1.68587   4
   8  -1  -2 -1.3122 1.54861   3
  -8   1   2 -1.8868 1.42095   4
   8   1  -2 -0.5644 2.18347   3
  -7  -1   2 9.02048  2.2208   4
   7  -1  -2 4.77231 2.02851   3
  -7   1   2  10.996 2.61453   4
   7   1  -2 7.46879 2.73279   3
  -6  -1   2 16.8544 3.40965   3
  -6  -1   2 15.9878 2.95755   4
   6  -1  -2 21.6327 3.51989   3
   6   1  -2 19.4799 3.64549   3
  -6   1   2 21.8688 3.37894   4
   5  -1  -2 60.8817 4.87964   3
  -5  -1   2  61.526  4.8658   3
  -5  -1   2 71.3498 4.51731   4
  -5   1   2 73.2533 4.64954   4
   5   1  -2 55.6431 4.78438   3
  -4  -1   2 415.184 14.6216   4
   4  -1  -2 423.918 15.5535   3
  -4  -1   2 402.495 15.4241   3
   4   1  -2  432.29 15.8281   3
  -4   1   2 444.815 14.9842   4
   3  -1  -2 84.1393 4.80229   3
  -3  -1   2 88.7357 4.35856   4
  -3  -1   2 83.7314  4.8307   3
   3   1  -2 92.0994 5.07517   3
  -3   1   2 89.5356 4.51624   4
   2   1  -2 2401.01 69.1428   3
  -1  -1   2 79.2297 3.13885   4
  -1   1   2 73.7434 3.15678   4
   0  -1  -2 51.5627 2.15157   4
   0   1  -2 57.0264 2.20598   4
   0   1   2  58.531 2.15647   4
  -1  -1  -2  111.63 3.74836   4
  -1   1  -2 114.022 4.03358   3
   2  -1   2 40.3081 2.22992   3
  -2  -1  -2 42.8978 2.64767   3
   2   1   2 39.4816 2.38894   3
  -2   1  -2 38.4491 2.39446   3
  -3  -1  -2  100.55 5.08217   3
   3  -1   2 95.7216 4.51288   3
  -3   1  -2  91.789 4.72572   3
   3   1   2 100.728 4.80761   3
  -4  -1  -2 22.8075 3.07025   3
   4  -1   2 23.7998 2.33511   3
  -4   1  -2 22.4436 2.95537   3
   4   1   2 19.2743 2.62188   3
   5  -1   2 39.1939 3.35709   3
  -5  -1  -2 36.2757 3.57449   3
  -5   1  -2 33.6248 3.26694   3
   5   1   2 31.7867 3.18194   3
  -6  -1  -2 214.317 9.25837   4
  -6  -1  -2  202.07 10.2444   3
   6  -1   2 206.585 9.42261   3
  -6   1  -2 199.502 9.85938   3
   6   1   2 196.035 9.49956   3
  -7  -1  -2 2.07024 1.58993   3
  -7  -1  -2 4.12269 1.40739   4
   7  -1   2 1.57572   1.409   3
  -7   1  -2 5.76912 1.94944   4
   7   1   2 5.67556 1.77156   3
  -7   1  -2 4.96269 1.86682   3
  -8   1  -2  5.5822 3.61265   4
   8   1   2 5.67888 2.67275   3
  -8  -2   2 4.82851 2.26222   4
   8  -2  -2 9.20153 2.89436   3
   8   2  -2 -0.0164  2.4233   3
  -8   2   2  2.4973 1.91356   4
  -7  -2   2 782.308 26.3425   4
   7  -2  -2 747.454 27.6443   3
   7   2  -2 786.424 28.7571   3
  -6  -2   2 959.273 32.0552   3
   6  -2  -2 943.061 31.5545   3
  -6  -2   2 908.622 29.9995   4
   6   2  -2 899.015 31.7144   3
  -6   2   2 939.039 30.6115   4
   5  -2  -2 231.218 10.4219   3
  -5  -2   2  213.54  9.2539   4
  -5  -2   2 235.911 10.6281   3
  -5   2   2 222.491  9.7348   4
   5   2  -2 218.651 10.5242   3
  -4  -2   2 3108.61 91.2624   4
  -4  -2   2 3214.75 92.7701   3
   4  -2  -2 3157.38 92.4441   3
   4   2  -2 3265.36 93.0036   3
  -4   2   2 3180.26 91.8041   4
  -3  -2   2 1148.19 34.0775   4
  -3  -2   2 1140.55 35.1399   3
   3  -2  -2 1136.16 34.9083   3
   3   2  -2 1148.54 34.2694   4
   3   2  -2 1155.25 35.3319   3
  -3   2   2 1147.45 34.4669   4
   2  -2  -2 61.0638 3.54888   3
  -2  -2   2 71.1539  3.8714   3
  -2  -2   2 68.7685  3.2601   4
  -2   2   2 66.3971 3.44239   4
   2   2  -2 67.1409 3.31132   4
   2   2  -2 65.5094 3.85451   3
  -1  -2   2 2846.93 122.816   1
   1  -2  -2 2581.97 118.946   1
   1  -2  -2 2665.97  301.80   2
  -1  -2   2 2607.82 301.646   2
   1   2  -2 2488.52 288.929   2
   1   2  -2 2797.03 122.993   1
  -1   2   2 2699.82  121.48   1
  -1   2   2 2869.12 309.519   2
   0  -2   2 2747.17 221.028   2
   0  -2  -2 2733.22 224.405   2
   0  -2  -2 2481.01 94.9203   1
   0  -2   2 2579.16 95.8863   1
   0   2   2 2742.83 216.139   2
   0   2  -2 2546.86  209.28   2
   0   2   2 2422.41 96.1789   1
   0   2  -2 2716.90 98.6188   1
  -1  -2  -2 32.0124 1.39075   4
  -1  -2  -2 33.3551 2.00075   3
  -1   2  -2 33.9968 1.63273   3
  -2  -2  -2 680.529 20.7096   3
   2  -2   2 661.279 19.6145   3
   2   2   2 652.939 20.2452   3
  -2   2  -2 659.229 19.9788   3
   3  -2   2 2414.44 68.8344   3
  -3  -2  -2 2452.44 70.1049   3
  -3   2  -2 2409.54 69.2571   3
   3   2   2 2352.86 69.4539   3
   4  -2   2 452.148 15.2233   3
  -4  -2  -2 435.479 16.2386   3
   4   2   2 465.908 15.8961   3
  -4   2  -2 453.955 15.7139   3
   5  -2   2 59.0776 4.15128   3
  -5  -2  -2 64.1421 4.82069   3
  -5   2  -2 67.7445  4.6138   3
   5   2   2 65.2385 4.61491   3
  -6  -2  -2 1026.21 32.6685   4
   6  -2   2 1052.47  33.062   3
  -6  -2  -2 1030.11 34.7157   3
  -6   2  -2 1029.86 33.8753   3
   6   2   2 1052.18 33.8308   3
  -7  -2  -2 217.955 11.3986   3
   7  -2   2 221.546 10.1261   3
  -7  -2  -2  200.50 9.44175   4
  -7   2  -2 214.263  10.247   4
   7   2   2 206.617 10.4166   3
  -7   2  -2 208.081 10.6446   3
  -8  -2  -2 49.9472 6.34238   3
  -8   2  -2 51.1254 5.89613   4
   8   2   2 48.7564 5.78649   3
   8  -3  -2 30.4452 5.04451   3
  -8  -3   2  32.374 4.48748   4
   8   3  -2 32.0993  5.5858   3
  -8   3   2 24.3565 4.36463   4
  -7  -3   2 7.80427 2.21123   4
   7  -3  -2 3.32361 1.83741   3
  -7   3   2 7.80045 1.81316   4
   7   3  -2 7.40451 3.47318   3
  -6  -3   2 18.8985 3.72891   3
   6  -3  -2 21.5616 3.84426   3
  -6  -3   2 29.4393 3.52911   4
   6   3  -2 25.1337 4.36187   3
  -6   3   2  17.928 3.13694   4
   5  -3  -2 36.5751 3.74297   3
  -5  -3   2 39.3589 4.03247   3
  -5  -3   2 46.2979 3.55821   4
  -5   3   2  42.664 3.69883   4
   5   3  -2  41.712  4.1905   3
  -4  -3   2 12.1456 2.49858   3
  -4  -3   2 11.0926 1.75421   4
   4  -3  -2 5.66668  1.8098   3
  -4   3   2 5.74557 1.67472   4
   4   3  -2 5.23573 1.99419   3
  -3  -3   2 362.324 12.2612   4
  -3  -3   2 380.559 13.5401   3
   3  -3  -2 356.249 12.9736   3
   3   3  -2 362.055 12.4547   4
   3   3  -2 375.766 13.6023   3
  -3   3   2 370.499 12.8455   4
  -2  -3   2 2162.86 60.8577   3
   2   3  -2 2088.41 59.8455   4
  -2   3   2 2087.97 60.1836   4
   2   3  -2 2042.01 60.7804   3
  -1  -3   2 66.2693 2.75337   4
   1  -3  -2 70.7377  3.0756   4
   1   3  -2 63.0268 3.30458   3
   1   3  -2 62.9227 2.78033   4
   0  -3  -2 35.9647 1.63072   4
   0   3   2 31.4983 1.52711   4
  -1  -3  -2 14.8973 0.81033   4
  -1  -3  -2  16.275  1.8047   3
   1   3   2  16.233 1.40884   3
   2  -3   2 1304.70 37.5529   3
  -2  -3  -2 1300.23 38.9797   3
  -2   3  -2 1324.19  37.934   3
   2   3   2 1335.59 38.6062   3
   3  -3   2 17.3362 1.73492   3
  -3  -3  -2 20.0348  2.7406   3
   3   3   2 15.0458 2.20127   3
  -3   3  -2 19.4957 1.85374   3
   4  -3   2 7.53859 1.52114   3
  -4  -3  -2 11.2417 2.38622   3
  -4   3  -2 10.4543 1.79637   3
   4   3   2  9.9928 2.09817   3
  -5  -3  -2 316.954  13.224   3
   5  -3   2 302.864  11.573   3
  -5   3  -2 310.063 12.1616   3
   5   3   2  303.17 12.3929   3
  -6  -3  -2 15.2417 3.05745   3
   6  -3   2 12.6902 2.50415   3
  -6  -3  -2 16.7218 2.52241   4
   6   3   2 14.1638 2.71965   3
  -6   3  -2 13.0188 2.44451   3
  -7  -3  -2 36.7102  5.1035   3
   7  -3   2  36.137  3.6489   3
  -7  -3  -2 33.3759 3.24779   4
  -7   3  -2 42.9074 5.09571   4
   7   3   2 33.7099 4.72069   3
  -7   3  -2 32.5232 4.43747   3
  -8  -3  -2 51.7405 6.87998   3
  -8   3  -2 49.1479 4.76451   4
   8   3   2 58.8649 5.72839   3
  -8  -4   2 64.7487 5.09859   4
   8  -4  -2 63.8019  6.1371   3
  -8   4   2 59.7355 5.65148   4
   8   4  -2 63.4741 7.93083   3
  -7  -4   2 206.552 9.43888   4
  -7  -4   2 179.853 10.8553   3
   7  -4  -2 207.806  10.651   3
  -7   4   2  185.33 9.81746   4
   7   4  -2 187.126 10.9004   3
   6  -4  -2 681.074 23.5362   3
  -6  -4   2 666.191 22.0462   4
  -6  -4   2 622.851 23.9449   3
  -6   4   2 621.451 22.8172   4
   6   4  -2 661.419 24.2819   3
  -5  -4   2 11.4781 2.62545   3
  -5  -4   2 12.3857  2.2419   4
   5  -4  -2 8.41538 2.18377   3
  -5   4   2 9.90863 2.26435   4
   5   4  -2 8.02399  2.2617   3
  -4  -4   2 366.874  14.019   3
   4  -4  -2 361.142 13.3356   3
  -4  -4   2  343.10 12.2621   4
   4   4  -2 335.141 13.7431   3
  -4   4   2 353.135 13.1071   4
  -3  -4   2 2251.28 65.3516   3
  -3  -4   2 2244.90 63.7071   4
   3  -4  -2 2213.72 64.5847   3
   3   4  -2 2178.94 63.8931   4
   3   4  -2 2164.68 65.2367   3
  -3   4   2 2260.75 64.5383   4
  -2  -4   2 95.7469 4.74053   3
  -2  -4   2 83.2839  3.6777   4
   2   4  -2 83.7255 5.21602   3
  -2   4   2 88.9946 4.77084   4
  -1  -4   2 544.169  17.161   3
  -1  -4   2 554.655 16.3459   4
   1  -4  -2 571.604  16.854   4
   1   4  -2 546.155 16.4273   4
   1   4  -2 571.029 17.2967   3
  -1   4   2 531.459 16.7335   4
   0  -4  -2 3947.85 136.188   1
   0  -4   2 3604.56 281.924   2
   0  -4  -2 3669.34 290.554   2
   0   4  -2 3688.98 136.335   1
   0   4   2 3883.85 286.978   2
   0   4  -2 3754.57 272.489   2
  -1  -4  -2 1344.74 38.0052   4
  -1  -4  -2 1364.79 39.3982   3
   1   4   2 1362.52 39.1539   3
   2  -4   2 4.99415 0.74193   3
  -2  -4  -2 10.1526 1.81149   3
  -2   4  -2 8.75173 1.13141   3
   3  -4   2 2382.97 67.1827   3
  -3  -4  -2 2340.59 69.1194   3
   3   4   2 2380.33 68.5676   3
  -3   4  -2 2337.71 67.5509   3
  -4  -4  -2 956.342 30.9812   3
   4  -4   2 942.798 28.9549   3
   4   4   2 920.551 30.1655   3
  -4   4  -2 1012.45 31.0166   3
  -5  -4  -2 81.4152 5.84061   3
   5  -4   2 81.6517 4.66842   3
  -5  -4  -2 79.6866 4.47407   4
   5   4   2 77.6439 5.42503   3
  -5   4  -2 99.3605 5.33185   3
  -6  -4  -2 1360.61 41.4309   4
  -6  -4  -2 1334.47 44.2444   3
   6  -4   2 1378.63 41.8009   3
   6   4   2 1373.57 43.2135   3
  -6   4  -2 1372.49 42.5722   3
   7  -4   2 343.609 13.5464   3
  -7  -4  -2 349.376 13.3154   4
  -7   4  -2  339.14 14.2894   3
  -8  -4  -2 48.1511 6.50409   3
   8   4   2 46.0234 5.75202   3
  -8   4  -2 44.5929   5.775   4
  -8  -5   2 321.664 13.4779   4
   8  -5  -2 311.957 15.1737   3
   8   5  -2 329.365 16.1029   3
  -8   5   2 339.647 15.0948   4
   7  -5  -2 45.7101 4.70712   3
  -7  -5   2 40.7684 3.82336   4
  -7  -5   2  40.001 5.64844   3
   7   5  -2 41.5659 5.79163   3
  -7   5   2 39.8574 5.11997   4
  -6  -5   2 158.344 7.40619   4
  -6  -5   2 136.449 8.77024   3
   6  -5  -2 146.491 8.16656   3
  -6   5   2 146.266 8.19432   4
   6   5  -2 144.639 8.88157   3
  -5  -5   2 363.776 15.2868   3
   5  -5  -2 372.857 14.4756   3
  -5  -5   2 370.505 13.3485   4
  -5   5   2 381.628 14.5306   4
   5   5  -2 373.917 15.3494   3
   4  -5  -2 911.146 28.6096   3
  -4  -5   2  917.54 27.5613   4
  -4  -5   2 923.706 29.6671   3
   4   5  -2 886.595 29.4605   3
  -4   5   2 847.112 28.3959   4
  -3  -5   2 0.91719 0.89431   4
   3  -5  -2 2.71039 1.23311   3
  -3  -5   2  6.1623 1.75647   3
   3   5  -2 7.21736  2.0179   3
  -3   5   2 1.05982 0.99445   4
   3   5  -2  1.5142 0.89199   4
  -2  -5   2 751.324 22.2994   4
  -2   5   2 738.993 24.0274   4
   2   5  -2 765.016 24.9733   3
   2   5  -2 754.008 22.5073   4
  -1  -5   2 20.6913 1.87393   3
  -1  -5   2 19.0702 1.30086   4
   1   5  -2 15.1518 1.26728   4
   1   5  -2 18.6058 1.79142   3
  -1   5   2 22.4972 1.67668   4
   0  -5  -2 441.897 13.2113   4
   0  -5   2 434.354 13.3448   4
   0   5  -2 458.496 13.3561   4
   0   5  -2 447.911  13.507   3
   0   5   2  442.05 13.1624   4
  -1  -5  -2 289.501 9.67474   3
  -1  -5  -2 276.311 8.14017   4
   1   5   2  279.78 9.38801   3
  -2  -5  -2 1094.21 33.5238   3
  -2   5  -2 1127.00 31.7661   3
   2   5   2 1098.15 33.0739   3
   3  -5   2 190.029 6.79342   3
  -3  -5  -2  194.13 8.61331   3
  -3   5  -2 198.955 7.19121   3
   3   5   2 205.555 8.31832   3
   4  -5   2 4.56067 1.20465   3
  -4  -5  -2 4.80605 1.70993   3
  -4   5  -2 1.69367 0.90872   3
   4   5   2 2.22996 1.36311   3
  -5  -5  -2 27.9411 4.35046   3
  -5  -5  -2 16.9175 2.24919   4
   5  -5   2  15.204 2.27156   3
   5   5   2  9.9409 2.49599   3
  -5   5  -2  15.185 2.47311   3
  -6  -5  -2 153.926 7.09717   4
  -6  -5  -2 135.657 8.61304   3
   6  -5   2 145.199 7.17229   3
   6   5   2 166.483 8.59872   3
  -6   5  -2 157.105 7.68041   3
  -7  -5  -2 33.5637 5.35514   3
   7  -5   2 36.2888 3.46203   3
  -7  -5  -2 35.4628 3.40991   4
   7   5   2 39.0846 5.18182   3
  -7   5  -2 46.2433 4.31481   3
  -8  -5  -2 61.3003 7.60014   3
  -8   5  -2 55.0609  5.3241   4
   8   5   2 67.2017 6.05664   3
  -8  -6   2 72.8614 7.09443   3
  -8  -6   2 65.0155 4.92433   4
   8   6  -2 67.7526 8.01485   3
  -8   6   2   57.41 6.68728   4
   7  -6  -2 332.346 14.3523   3
  -7  -6   2 316.677  12.779   4
  -7  -6   2 315.474 15.2965   3
  -7   6   2 325.297 14.3211   4
   7   6  -2 319.199 15.2416   3
  -6  -6   2 753.863 27.6123   3
  -6  -6   2 758.604 24.8689   4
   6  -6  -2 760.563 26.2677   3
   6   6  -2  781.98 27.8512   3
  -6   6   2 757.064  26.359   4
   5  -6  -2 2.22282 1.38871   3
  -5  -6   2 1.31086 1.64916   3
  -5  -6   2 3.43428 1.10997   4
  -5   6   2 3.82912 1.71783   4
   5   6  -2 3.17419 1.72001   3
   4  -6  -2 34.8279 3.06158   3
  -4  -6   2 46.7732  4.0546   3
  -4  -6   2 35.5026 2.68115   4
  -4   6   2 36.3247  3.3051   4
   4   6  -2 36.6228 3.78409   3
   3  -6  -2 3518.41 94.6275   3
  -3  -6   2 3242.35  94.148   3
  -3   6   2 3096.53 93.1178   4
   3   6  -2 3204.10 94.0821   3
   3   6  -2 3183.59 92.4696   4
  -2  -6   2  869.65 25.4489   4
  -2  -6   2 866.028 27.1748   3
   2   6  -2  863.01 25.6546   4
  -1  -6   2 1368.00 39.5956   3
  -1  -6   2 1352.65 38.4591   4
  -1   6   2 1386.08 39.1294   4
   1   6  -2 1337.51 39.5623   3
   1   6  -2 1305.06 38.5193   4
   0   6  -2  825.96 24.6387   3
   0   6  -2 851.251  24.501   4
   0   6   2 853.695 24.3251   4
  -1  -6  -2  24.759 0.94529   4
   1   6   2 25.1397 1.87047   3
   1   6   2  19.814 0.81628   4
  -2   6  -2 131.353 4.38147   3
   2   6   2 126.683 5.68884   3
  -3  -6  -2 1504.26 44.3866   3
   3  -6   2 1427.65 41.4916   3
  -3   6  -2 1465.70 41.9368   3
   3   6   2 1412.07 43.5298   3
   4  -6   2 4.47633 1.09389   3
  -4  -6  -2 4.72193 1.02738   4
  -4  -6  -2 5.49815 1.73047   3
  -4   6  -2  7.8547  1.4371   3
   4   6   2 7.03592 1.94545   3
  -5  -6  -2  351.25 12.1013   4
   5  -6   2  366.24  12.373   3
  -5  -6  -2  365.72 15.0504   3
  -5   6  -2 337.275 12.6487   3
   5   6   2  322.49 13.8262   3
   6  -6   2 704.826 22.7931   3
  -6  -6  -2 701.573 25.9711   3
  -6  -6  -2 695.849 22.5045   4
  -6   6  -2 684.606 23.3317   3
   6   6   2 716.726 24.9487   3
  -7  -6  -2 267.136 14.0116   3
  -7  -6  -2 269.275 10.9703   4
   7  -6   2  290.27 11.2926   3
   7   6   2 292.107   13.42   3
  -8  -6  -2  90.645 7.98823   3
  -8   6  -2 85.7465 6.83321   4
   8   6   2 93.5301 7.49364   3
   8  -7  -2 43.0042 5.52494   3
  -8  -7   2 42.5279 5.43545   4
  -8  -7   2 34.5092 5.60475   3
  -8   7   2 49.3164 6.16439   4
   8   7  -2 37.2401 6.05819   3
  -7  -7   2 57.0959 4.28982   4
   7  -7  -2 70.6464 5.71937   3
  -7  -7   2 66.4155 6.37757   3
   7   7  -2 61.7795 6.04022   3
  -7   7   2 57.7662 5.28663   4
  -6  -7   2 19.1605 2.85413   4
   6  -7  -2 17.8133 3.24685   3
  -6  -7   2 18.9515 3.89234   3
  -6   7   2 14.4837 2.95148   4
   6   7  -2 11.9757 3.25528   3
   5  -7  -2 42.9136 3.77678   3
  -5  -7   2 35.6986 2.88559   4
  -5  -7   2 37.3249 4.89144   3
   5   7  -2 40.3794 5.01274   3
  -5   7   2 37.6651 3.69921   4
  -4  -7   2 2.12989 1.48396   3
  -4  -7   2 4.01955 1.11841   4
   4  -7  -2 5.50714 1.52211   3
   4   7  -2 3.32645 1.75404   3
  -4   7   2 2.37914 1.44513   4
  -3  -7   2 336.582 12.7922   3
  -3  -7   2 337.584 10.8369   4
   3   7  -2 319.097 12.5552   3
   3   7  -2 301.987 11.7362   4
  -2  -7   2 25.7604 2.55315   3
  -2  -7   2 23.0828 1.62484   4
   2   7  -2 26.9716 1.84336   4
   2   7  -2 20.2797 2.59245   3
  -1  -7   2 876.303 26.1489   4
  -1  -7   2 924.253 27.4002   3
   1   7  -2 925.768 27.3806   3
   1   7  -2 896.772 26.2594   4
   0  -7   2 781.314 22.8457   3
   0   7  -2 773.086 22.8551   3
   0   7  -2 766.982 22.6887   4
   0   7   2 780.928 22.5233   4
  -1  -7  -2 532.467 16.5284   3
   1   7   2 500.599 16.1166   3
  -1   7  -2 509.011 14.7303   3
  -2  -7  -2  230.34 9.31061   3
  -2  -7  -2 228.849 6.86093   4
  -2   7  -2  239.21 7.08544   3
   2   7   2 244.984 9.03618   3
  -3  -7  -2 14.2989  1.2116   4
  -3  -7  -2 20.2375 2.90178   3
   3  -7   2  14.365 1.16318   3
   3   7   2 18.0558 2.62896   3
  -3   7  -2 14.9465 1.33665   3
  -4  -7  -2 179.553 8.79407   3
   4  -7   2 165.876 6.27747   3
  -4  -7  -2 167.354 6.19275   4
   4   7   2 159.967  7.9633   3
  -4   7  -2 162.427 6.53364   3
   5  -7   2 102.747 4.85582   3
  -5  -7  -2 98.0634 4.69843   4
  -5  -7  -2 100.382 7.00932   3
  -5   7  -2 99.3074 5.10265   3
   5   7   2 104.343  6.4328   3
  -6  -7  -2  9.4916 2.75834   3
  -6  -7  -2 8.17743 1.65107   4
   6  -7   2 7.60476 1.71594   3
   6   7   2 12.3703 2.75916   3
  -7  -7  -2 134.882 9.42688   3
   7  -7   2 153.131 7.18246   3
  -7  -7  -2 148.647 6.94072   4
   7   7   2 157.892 9.11617   3
  -8  -7  -2 45.0606 6.53124   3
   8   7   2 42.2892 6.36744   3
  -8   7  -2 42.4626 5.72822   4
  -8  -8   2 43.4673 6.47451   3
   8  -8  -2 62.2375 5.78916   3
   8   8  -2 57.1785 8.58341   3
   7  -8  -2 206.477  10.326   3
  -7  -8   2 204.135  8.9379   4
  -7  -8   2 192.621 11.4475   3
  -7   8   2 176.948  10.184   4
   7   8  -2 198.275 11.3855   3
  -6  -8   2 782.079 28.7045   3
  -6  -8   2 774.633  25.179   4
   6  -8  -2 785.925 26.7221   3
   6   8  -2 794.507 28.5345   3
  -6   8   2 789.204 27.3574   4
   5  -8  -2  49.776 4.01919   3
  -5  -8   2 52.9652 3.42149   4
  -5  -8   2 55.5446 4.95164   3
   5   8  -2 46.9302  4.7268   3
  -5   8   2 42.3429 4.08073   4
  -4  -8   2 355.991 14.3562   3
   4  -8  -2 337.605 12.7898   3
  -4  -8   2 342.871 11.7812   4
   4   8  -2 354.096 12.3194   4
   4   8  -2 344.469 14.0999   3
  -3  -8   2 1434.82 44.0399   3
  -3  -8   2 1451.82 41.5213   4
   3   8  -2 1389.29 42.7643   4
   3   8  -2 1449.86 43.9172   3
  -2  -8   2  55.845 3.78807   3
  -2  -8   2 50.8061 2.54698   4
   2   8  -2 54.6777 2.76026   4
   2   8  -2  55.912 3.80476   3
  -1  -8   2 39.3569 1.99317   4
  -1  -8   2 35.7836 2.63444   3
   1   8  -2 36.9751 2.00384   4
   0  -8   2 5744.53 428.453   2
   0  -8  -2 6096.24 466.904   2
   0  -8  -2 5711.20 403.393   2
   0   8  -2 6591.94 434.108   2
   0   8  -2 5695.52 207.366   1
   0   8   2 5431.67 199.733   1
  -1   8  -2 914.539 26.4813   3
   1   8   2 964.138 29.0842   3
  -2  -8  -2 11.3824 1.98709   3
   2   8   2 14.6578 2.09479   3
   3  -8   2 2209.39 62.5206   3
  -3  -8  -2 2226.38 66.1343   3
  -3  -8  -2 2213.44 62.5535   4
  -3   8  -2 2306.53 62.8773   3
   3   8   2 2171.93 65.3604   3
   4  -8   2 1060.63 30.7058   3
  -4  -8  -2 1073.01 34.4822   3
  -4  -8  -2 1048.25 30.6289   4
  -4   8  -2 1043.95 31.0608   3
   4   8   2 1025.06 33.4202   3
   5  -8   2 124.639 5.43156   3
  -5  -8  -2 113.631 7.62332   3
  -5  -8  -2 129.171 5.32123   4
   5   8   2 119.575 7.20784   3
  -6  -8  -2 960.204 34.0424   3
  -6  -8  -2 985.406 29.7028   4
   6  -8   2  975.45 29.7958   3
   6   8   2 962.167 32.7761   3
  -7  -8  -2 197.558  11.474   3
   7  -8   2 173.265 7.83529   3
  -7  -8  -2 177.408 7.77658   4
   7   8   2  182.58 10.2958   3
  -8  -8  -2 9.56706 3.61077   3
  -8   8  -2 13.7064  4.8949   4
   8   8   2 11.2533 4.16953   3
  -8  -9   2 53.2132 7.32421   3
  -8  -9   2 56.2012 6.74871   4
   8   9  -2  51.929 11.1081   3
  -8   9   2 45.1834 6.45478   4
  -7  -9   2 21.8401 2.95125   4
   7  -9  -2 17.4303 3.00252   3
  -7  -9   2 22.2868 4.76549   3
  -7   9   2 17.4628 3.70182   4
   7   9  -2  24.479 4.53284   3
   6  -9  -2 51.2214 4.65179   3
  -6  -9   2 59.6372  5.8442   3
  -6  -9   2 57.6055 3.94893   4
   6   9  -2 65.6012 5.77084   3
  -6   9   2 56.4519 5.04719   4
  -5  -9   2  170.61 7.08272   4
  -5  -9   2 158.824 9.32123   3
   5  -9  -2  171.15 8.19254   3
   5   9  -2  185.78 9.69164   3
  -5   9   2 166.158  8.5997   4
  -4  -9   2  9.6493 2.42006   3
   4  -9  -2 5.84076 1.46914   3
  -4  -9   2 4.95548 1.22431   4
   4   9  -2 4.93789 1.37359   4
   4   9  -2 17.6738 3.41099   3
  -3  -9   2 59.8491 4.49753   3
  -3  -9   2  61.902 3.07305   4
   3   9  -2 60.1681 3.35791   4
   3   9  -2 52.5888 4.17779   3
  -2  -9   2 1414.79 42.2312   3
  -2  -9   2 1386.54 40.0483   4
   2   9  -2 1401.87  40.337   4
   2   9  -2 1382.33  42.071   3
  -1  -9   2  400.76 12.1472   4
  -1  -9   2  372.67 13.2216   3
   1   9  -2  402.77 13.3324   3
   1   9  -2 400.262 12.2121   4
   0  -9   2 4.72189 0.94365   3
   0  -9  -2 3.89868 1.07986   3
   0   9  -2 1.93619  0.8511   3
   0   9  -2 2.98577 0.77098   4
  -1  -9  -2 1139.70 34.8467   3
  -1   9  -2 1145.94 32.8028   3
   1   9   2 1184.14 34.5462   3
   1   9   2 1184.55 32.6002   4
  -2  -9  -2 6.65427 1.76389   3
   2   9   2 2.83236 1.09009   3
  -3  -9  -2 28.0249 1.31774   4
  -3  -9  -2 37.7989 4.45337   3
   3   9   2 25.3662 3.20107   3
   4  -9   2 660.199 19.7818   3
  -4  -9  -2 681.483 23.8113   3
  -4  -9  -2 659.774 19.7433   4
   4   9   2 669.699 22.8977   3
  -5  -9  -2 85.7681 6.52431   3
  -5  -9  -2 94.6062 5.22589   4
   5  -9   2 87.6716 4.11573   3
   5   9   2 89.0794 6.05499   3
  -6  -9  -2 8.13149 2.71231   3
   6  -9   2 8.18816 1.59028   3
  -6  -9  -2 8.51631 1.68333   4
   6   9   2 9.21092 2.32181   3
  -7  -9  -2 321.202  16.021   3
   7   9   2 319.569 14.8087   3
  -8  -9  -2 41.9658  6.5996   3
   8   9   2 61.0174 7.24686   3
  -8 -10   2 18.3711 4.37408   3
  -8  10   2 19.7677 4.01479   4
   8  10  -2 30.7751 5.89627   3
   7 -10  -2 281.615  12.593   3
  -7 -10   2 263.374 10.9511   4
  -7 -10   2 284.425 14.7915   3
  -7  10   2 294.054 13.6565   4
   7  10  -2 285.749 14.4331   3
  -6 -10   2 672.694  25.949   3
   6 -10  -2 648.634 22.9692   3
  -6 -10   2  656.26 21.4562   4
   6  10  -2 672.353 27.7021   3
  -5 -10   2  2.6283 1.59238   3
  -5 -10   2 1.06646 0.72331   4
   5 -10  -2 0.30979 1.01661   3
   5  10  -2 4.05667  1.9006   3
   4 -10  -2 1054.78 33.8005   3
  -4 -10   2 1052.33 35.8097   3
  -4 -10   2 1113.82 32.6672   4
   4  10  -2 1126.14 35.8889   3
   4  10  -2 1145.60 33.3728   4
  -3 -10   2 1031.16 32.7145   3
  -3 -10   2 1008.39  29.811   4
   3  10  -2 1029.91 32.5875   3
   3  10  -2 995.782 30.3881   4
  -2 -10   2 795.043  25.686   3
  -2 -10   2  815.47 23.5218   4
   2  10  -2 805.075 23.7828   4
   2  10  -2 778.653 25.5116   3
  -1 -10   2 6.37874 1.46181   3
  -1 -10   2 8.71205 1.09419   4
   1  10  -2 4.09854 1.30802   3
   1  10  -2 7.68417  1.1447   4
   0 -10  -2 5518.72 432.513   2
   0 -10   2 5792.76 461.646   2
   0 -10  -2 7022.12 545.778   2
   0 -10   2 5137.06 197.974   1
   0  10   2 5439.84 200.251   1
   0  10  -2 5088.88 202.553   1
   0  10  -2 5040.51 423.516   2
  -1 -10  -2 105.245 5.17885   3
   1  10   2  111.00 3.42852   4
  -1  10  -2 101.942 3.52148   3
   1  10   2 106.782 4.92234   3
  -2 -10  -2 1011.96 32.2545   3
   2  10   2 1053.41 31.7795   3
  -3 -10  -2 1043.83 33.6291   3
   3  10   2 1048.29 32.9649   3
  -4 -10  -2 443.458 17.3127   3
  -4 -10  -2 426.894 13.0688   4
   4 -10   2 437.309 13.1028   3
   4  10   2 438.416 16.4346   3
  -5 -10  -2 120.675 4.96459   4
   5 -10   2 130.479 5.11869   3
  -5 -10  -2 133.954 8.37208   3
   5  10   2 139.661 7.79672   3
  -6 -10  -2 717.426 22.5133   4
   6 -10   2 753.999  22.711   3
  -7 -10  -2 74.6578 7.16283   3
   7  10   2 72.7916 6.25512   3
  -8 -10  -2 0.96823 2.66144   3
   8  10   2 -0.5863 1.90586   3
  -8 -11   2 221.662 13.4479   3
   8  11  -2 228.231  13.462   3
  -8  11   2 221.791 12.2435   4
   7 -11  -2 9.40287 2.64752   3
  -7 -11   2 10.0127 3.17082   3
  -7 -11   2 8.22451 1.80648   4
  -7  11   2 9.04331 2.73896   4
   7  11  -2 5.46915 2.61658   3
   6 -11  -2 43.3294 4.04466   3
  -6 -11   2 41.9029 3.24747   4
  -6  11   2 43.6575 5.64086   4
   6  11  -2 48.5046 7.28554   3
  -5 -11   2 251.354 12.3532   3
   5 -11  -2 258.287 10.5819   3
  -5 -11   2 247.973 9.23175   4
   5  11  -2 242.087 12.0322   3
  -4 -11   2 484.619 19.0228   3
   4 -11  -2 514.125 17.1785   3
  -4 -11   2 509.068 15.9265   4
   4  11  -2 487.904 18.8273   3
   4  11  -2 504.841 16.5547   4
  -3 -11   2 50.9017 4.20372   3
  -3 -11   2 58.9187 2.88227   4
   3  11  -2 62.2003 4.59095   3
   3  11  -2  49.484 2.97743   4
  -2 -11   2 1869.25  54.913   3
  -2 -11   2 1877.28 52.4025   4
   2  11  -2 1836.10 52.6507   4
   2  11  -2 1770.96 54.5401   3
  -1 -11   2 133.419 5.18721   4
  -1 -11   2 142.241 6.32398   3
   1  11  -2 146.831 7.16343   3
   1  11  -2 149.811 5.28791   4
   0 -11   2 1477.26 42.6577   3
   0  11  -2 1462.01 42.5499   3
  -1 -11  -2 32.4957 2.80701   3
   1  11   2 34.4708 1.50985   4
   1  11   2 36.0127 2.71178   3
  -1  11  -2 35.4144 1.60386   3
  -2 -11  -2 700.985 23.3923   3
   2  11   2 716.933 22.8369   3
  -3 -11  -2 600.327 20.9949   3
   3  11   2 578.265 20.1966   3
  -4 -11  -2 653.576 23.7735   3
  -4 -11  -2 660.751 18.9062   4
   4  11   2 649.766 22.7941   3
  -5 -11  -2  242.10  12.364   3
   5 -11   2 247.616 8.23473   3
  -5 -11  -2 250.407 8.19664   4
   5  11   2 253.108 11.6199   3
  -6 -11  -2 115.812 4.82346   4
  -6 -11  -2 104.517 8.16703   3
   6  11   2  120.64 7.86969   3
  -7 -11  -2 235.183 13.4057   3
   7  11   2 227.809 12.1657   3
  -8 -11  -2 141.656 10.7952   3
   8  11   2 127.391 8.92202   3
  -8 -12   2 2.22205 3.07194   3
  -8  12   2 2.87757 2.18135   4
   8  12  -2  -0.192 2.70429   3
  -7 -12   2 456.641 20.7494   3
  -7 -12   2 451.667 15.9732   4
   7 -12  -2  460.50 17.7312   3
   7  12  -2  476.40 20.4459   3
  -7  12   2 471.795 19.4057   4
  -6 -12   2 56.6656 3.62526   4
   6 -12  -2 46.4474   4.118   3
  -6 -12   2 50.0596 6.48397   3
  -6  12   2 52.9197  5.0484   4
   6  12  -2 60.6058 7.13081   3
  -5 -12   2 2.78821 0.98285   4
   5 -12  -2 4.08483 1.60107   3
  -5 -12   2 3.82057  2.1013   3
   5  12  -2  3.2297  1.7557   3
   4 -12  -2 228.094 9.42564   3
  -4 -12   2 246.322 8.46507   4
  -4 -12   2 234.598 11.3629   3
   4  12  -2 233.553 8.97699   4
   4  12  -2 239.809 11.2544   3
  -3 -12   2 51.2358  2.6784   4
  -3 -12   2 48.3703 4.21735   3
   3  12  -2  52.913   3.042   4
   3  12  -2 54.4253 4.32933   3
  -2 -12   2 204.683 9.11663   3
   2  12  -2 215.037 9.12737   3
   2  12  -2 211.229 7.43192   4
   1  12  -2 68.5466 4.05367   3
   1  12  -2 70.0327 3.23529   4
   0 -12   2   2.745 0.92638   3
   0 -12  -2 3.25339 1.04674   3
   0  12  -2 5.08317 1.21873   3
   0  12  -2 4.15006 1.02994   4
  -1 -12  -2 209.263 8.51802   3
   1 -12   2 202.304 6.61386   3
  -1  12  -2 207.904 6.53138   3
   1  12   2 205.584 8.07536   3
  -2 -12  -2 351.456 13.4947   3
   2  12   2 357.875 12.9522   3
  -3 -12  -2 907.893 29.6812   3
   3  12   2 871.183 28.7699   3
  -4 -12  -2  12.949 3.22291   3
   4  12   2 17.6928 3.27944   3
  -5 -12  -2 31.4681 1.71491   4
  -5 -12  -2 31.3085 4.98322   3
   5 -12   2 27.4868 1.62848   3
   5  12   2  28.873 4.29865   3
  -6 -12  -2 311.421  11.226   4
   6 -12   2 332.141 10.6601   3
  -6 -12  -2 352.341 16.2703   3
   6  12   2 319.648 14.7209   3
  -7 -12  -2 141.765 10.2085   3
   7  12   2 160.316 9.82677   3
  -8 -12  -2 11.7186 3.47362   3
   8  12   2 8.96083 3.72807   3
  -8 -13   2  150.21  10.715   3
   8  13  -2 127.729 10.1874   3
  -8  13   2 143.735 9.76999   4
  -7 -13   2 31.7614 5.61947   3
  -7 -13   2 39.9834 3.05877   4
   7 -13  -2 28.3707 3.97459   3
  -7  13   2 32.6038 5.00543   4
   7  13  -2 31.3763 5.47177   3
  -6 -13   2 51.4641 6.60923   3
  -6 -13   2 51.7814 3.37009   4
   6 -13  -2 54.4745 4.52105   3
  -6  13   2 54.5018 5.17238   4
   6  13  -2  56.006 6.95382   3
  -5 -13   2 639.022 24.5623   3
   5 -13  -2 652.119 21.7888   3
  -5 -13   2 624.552 20.1604   4
   5  13  -2  679.74 24.4224   3
  -4 -13   2 24.1393 4.07505   3
  -4 -13   2 23.6575 1.92895   4
   4 -13  -2 23.4628 2.83984   3
   4  13  -2 24.1966  2.2025   4
   4  13  -2 25.2246 4.14513   3
  -3 -13   2 401.929 12.6176   4
  -3 -13   2 404.211 15.7033   3
   3  13  -2  409.18 15.5421   3
   3  13  -2 382.071 13.0438   4
  -2 -13   2 724.733 24.3393   3
  -2 -13   2 755.598 21.9857   4
   2  13  -2 722.344 24.1194   3
  -1 -13   2 826.442 25.9712   3
   1  13  -2 814.523 24.8348   4
   1  13  -2  829.01 25.8119   3
   0 -13   2 11.0134 1.58761   3
   0 -13  -2 13.4349 1.87703   3
   0  13  -2 13.4305  1.6365   4
   0  13  -2  11.152 1.51703   3
   1 -13   2 1844.82 52.2446   3
  -1 -13  -2 1863.38 54.5406   3
   1  13   2 1849.45 53.9453   3
  -1  13  -2 1816.41 52.0422   3
  -2 -13  -2 330.929 12.6739   3
   2  13   2 301.731 11.8202   3
  -3 -13  -2 90.6198 6.17651   3
   3  13   2 107.875 6.11276   3
  -4 -13  -2 682.251 25.3878   3
   4  13   2 725.632 24.6725   3
  -5 -13  -2 192.754 6.08336   4
  -5 -13  -2 199.192 10.9547   3
   5  13   2  193.62 10.0624   3
  -6 -13  -2 45.9875 2.30251   4
  -6 -13  -2 53.5944 7.13999   3
   6  13   2 47.0694 5.83516   3
  -7 -13  -2 234.378 13.4703   3
   7  13   2 209.386 11.7866   3
  -8 -14   2 6.75019 3.73632   3
   8  14  -2 3.54621 3.12921   3
  -8  14   2  18.105 4.05378   4
  -7 -14   2 452.723 21.5605   3
   7 -14  -2 510.282 18.6166   3
  -7 -14   2  496.11 16.7307   4
   7  14  -2 515.962 21.7281   3
  -7  14   2 508.314 20.6833   4
  -6 -14   2 152.218 6.40706   4
   6 -14  -2 146.503 7.68604   3
  -6 -14   2 156.362 10.1116   3
   6  14  -2 135.912  9.3537   3
  -5 -14   2 13.9485 3.56356   3
  -5 -14   2  5.4868 1.22788   4
   5 -14  -2 7.72396 1.97739   3
   5  14  -2 9.14083 3.01804   3
   4 -14  -2 774.428 24.0526   3
  -4 -14   2 729.066 26.5408   3
  -4 -14   2 736.649 22.5624   4
   4  14  -2 738.905 23.3313   4
   4  14  -2 754.446 26.2872   3
  -3 -14   2 415.544 12.8499   4
  -3 -14   2 391.353 15.8441   3
   3  14  -2 410.614 15.7594   3
   3  14  -2 400.406 13.2936   4
  -2 -14   2 18.3602 1.55446   4
  -2 -14   2 22.3516 3.19163   3
   2  14  -2 18.4695 2.82448   3
   2  14  -2 23.9596 1.79253   4
  -1 -14   2 1053.18 32.5348   3
   1 -14  -2 1056.98 31.2591   3
   1  14  -2 1061.91 30.9214   4
   1  14  -2 1040.93 32.2486   3
   0 -14   2 1449.16 42.1893   3
   0 -14  -2 1454.07 42.5301   3
   0  14  -2 1406.66 41.7265   4
   0  14  -2 1427.25 41.9285   3
   1 -14   2 392.684 12.3407   3
  -1 -14  -2 403.736 14.3869   3
   1  14   2 395.603 13.8335   3
  -1  14  -2 406.624  12.168   3
  -2 -14  -2 516.019 18.3759   3
   2  14   2 505.194 17.5808   3
  -3 -14  -2 793.166  27.776   3
   3  14   2 838.663 27.1168   3
  -4 -14  -2 126.472 8.21016   3
   4  14   2 145.402 7.90783   3
  -5 -14  -2 14.5476 3.58463   3
   5  14   2  21.951 3.75102   3
  -6 -14  -2 284.069 14.6406   3
  -6 -14  -2 261.113 8.18115   4
   6  14   2 266.099 13.1346   3
  -7 -14  -2 40.3341 6.13516   3
   7  14   2 38.9534 5.78582   3
  -8 -15   2 181.639 14.0107   3
   8  15  -2 213.952 16.9514   3
  -7 -15   2 45.9984 7.19954   3
   7 -15  -2 39.7303 4.70122   3
  -7 -15   2  35.901 2.96444   4
  -7  15   2 57.3435 7.20826   4
   7  15  -2  40.326 6.62074   3
  -6 -15   2 128.855 9.34074   3
  -6 -15   2 143.401 5.97334   4
   6 -15  -2 125.644 6.99034   3
   6  15  -2 136.569 9.28841   3
  -5 -15   2 751.394 28.2017   3
  -5 -15   2 744.175 23.2674   4
   5 -15  -2 770.156 24.9801   3
   5  15  -2 789.904 27.8922   3
  -4 -15   2 4.43409 1.04168   4
  -4 -15   2 2.26142 1.39339   3
   4 -15  -2 6.47632 1.55834   3
   4  15  -2  4.4933 1.28252   4
   4  15  -2  7.1812 2.20578   3
  -3 -15   2 279.557 9.21912   4
  -3 -15   2 287.352 12.3499   3
   3  15  -2 261.386 11.7293   3
   3  15  -2 269.569 9.63789   4
  -2 -15   2 4.23546 1.69429   3
  -2 -15   2 6.42164 1.10217   4
   2  15  -2 7.70981 1.27166   4
   2  15  -2 5.09289 1.67567   3
   1 -15  -2 1555.09 45.7503   3
  -1 -15   2 1582.74 47.0975   3
   1  15  -2 1594.80 45.3577   4
   1  15  -2 1545.31 46.7203   3
   0 -15   2 13.6036  1.9653   3
   0 -15  -2 10.6512 1.98947   3
   0  15  -2 13.9065 1.80377   4
   0  15  -2 12.2314  1.8573   3
  -1 -15  -2 1803.48  53.465   3
   1 -15   2 1777.46 51.1399   3
   1  15   2 1762.11 52.7386   3
  -1  15  -2 1819.37 50.8572   3
  -2 -15  -2 828.983 27.1091   3
   2  15   2 793.563 26.1126   3
  -3 -15  -2 2.58654 1.54685   3
   3  15   2 2.82838 1.39287   3
  -4 -15  -2 138.527 8.74759   3
   4  15   2 164.914 8.62193   3
  -5 -15  -2 1206.84 42.9488   3
   5  15   2 1328.82 44.4389   3
  -6 -15  -2 0.89391 1.76922   3
   6  15   2 0.79763 1.61967   3
  -7 -15  -2 252.457 14.6554   3
  -8 -16   2 24.5579 5.99983   3
  -8  16   2 25.1753 5.15405   4
   8  16  -2 17.9205 5.26909   3
  -7 -16   2 171.171 11.7417   3
   7 -16  -2 161.436 9.65584   3
  -7 -16   2 189.991  7.5389   4
  -6 -16   2 347.193 11.6295   4
  -6 -16   2 310.423 16.1734   3
   6 -16  -2 340.501 13.1883   3
   6  16  -2 323.681 15.7757   3
   5 -16  -2 63.0388 4.40595   3
  -5 -16   2 65.7927 6.19627   3
  -5 -16   2 59.2323 3.35425   4
   5  16  -2  64.615 4.07641   4
   5  16  -2 67.8306 5.96994   3
  -4 -16   2 57.4003 2.99499   4
  -4 -16   2 50.5592 4.98498   3
   4  16  -2 55.3281 4.99965   3
   4  16  -2 62.2664 3.60898   4
  -3 -16   2 489.994 15.0849   4
  -3 -16   2 500.128 18.7189   3
   3  16  -2 478.899 15.5428   4
   3  16  -2 461.494 17.9392   3
  -2 -16   2 417.531 13.4188   4
  -2 -16   2 419.198 15.9201   3
   2  16  -2  427.99 15.6507   3
   2  16  -2 424.733 13.5765   4
  -1 -16   2 156.415 7.21342   3
   1 -16  -2 138.475 6.06022   3
   1  16  -2  154.75 6.96871   3
   1  16  -2 146.641 5.76156   4
   0 -16  -2 1312.96 39.6796   3
   0 -16   2 1321.36 39.3075   3
   0  16  -2 1323.78 38.8029   4
   0  16  -2 1318.78 39.0165   3
   1 -16   2 759.705  22.885   3
  -1 -16  -2 761.087 25.0642   3
  -1  16  -2 770.768 22.5543   3
   1  16   2 775.734 24.4657   3
  -2 -16  -2 17.7151 3.12215   3
   2  16   2 16.9228   2.703   3
  -3 -16  -2  542.81  20.618   3
   3  16   2 557.941 19.7602   3
  -4 -16  -2 424.224 18.1489   3
   4  16   2 451.965  17.385   3
  -5 -16  -2 17.1382 4.25359   3
   5  16   2 22.1403 3.72655   3
  -6 -16  -2 209.568  12.743   3
   6  16   2 229.264 11.9318   3
  -7 -16  -2 43.8179 7.06253   3
   7  16   2  62.494 7.57017   3
  -8 -17   2 533.005 24.4098   3
  -8  17   2 514.114 22.5161   4
   8  17  -2  512.39 23.3496   3
  -7 -17   2 50.4666 7.37386   3
   7  17  -2 64.8037 8.20441   3
  -7  17   2 75.5551 8.31659   4
  -6 -17   2 365.776 12.3092   4
   6 -17  -2  357.28 13.8196   3
  -6 -17   2 368.829 17.6747   3
   6  17  -2 355.453 16.8118   3
  -5 -17   2 1015.50 30.0271   4
   5 -17  -2 1018.87 31.7268   3
  -5 -17   2  964.81 42.1615   3
   5  17  -2 1016.40 31.1747   4
  -4 -17   2 353.192 11.8229   4
  -4 -17   2 356.447 15.8778   3
   4  17  -2 377.062  12.712   4
   4  17  -2 372.104 15.6019   3
  -3 -17   2  453.96 18.0371   3
  -3 -17   2 459.578 14.5552   4
   3  17  -2 457.653  17.618   3
   3  17  -2 476.704 15.1019   4
  -2 -17   2 1171.68  37.886   3
   2  17  -2 1175.87 37.4684   3
   2  17  -2 1237.73 35.2645   4
  -1 -17   2 196.451 8.65581   3
   1 -17  -2 196.906 7.70932   3
   1  17  -2 191.804 7.22026   4
   1  17  -2 199.721 8.42079   3
   0 -17   2  259.66 9.86258   3
   0 -17  -2 244.362 9.90081   3
   0  17  -2  258.19 9.19188   4
  -1 -17  -2 509.976  17.615   3
   1 -17   2 480.394 15.3827   3
   1  17   2 470.764 16.6929   3
  -1  17  -2 505.823 15.0366   3
  -2 -17  -2 767.278 26.4647   3
   2  17   2 795.534 25.6639   3
  -3 -17  -2  69.842  5.6265   3
   3  17   2 78.1118 5.31044   3
  -4 -17  -2 84.3644  6.7595   3
   4  17   2 76.7666 5.78843   3
  -5 -17  -2 661.283 25.9759   3
   5  17   2 663.075 24.5677   3
  -6 -17  -2  79.836  7.6336   3
   6  17   2 78.0765 6.79723   3
  -7 -17  -2 255.214 15.0153   3
   7  17   2 253.884 13.6172   3
  -7 -18   2 113.826 9.54779   3
  -7  18   2 124.085 8.80411   4
   7  18  -2 106.824 8.80519   3
   6 -18  -2   82.83 5.19716   3
  -6 -18   2 77.9731 7.44921   3
  -6 -18   2 77.4827 3.94227   4
   6  18  -2 69.8146 6.84718   3
  -5 -18   2 60.3758 3.26895   4
   5 -18  -2 58.0419 4.17819   3
  -5 -18   2 63.1532  7.4989   3
   5  18  -2 55.6941 3.83455   4
   5  18  -2 65.5473 5.91384   3
  -4 -18   2 23.8178 4.49072   3
  -4 -18   2 16.7999 1.66796   4
   4  18  -2 21.8803 2.49446   4
   4  18  -2 10.1416 3.00669   3
  -3 -18   2 587.843 22.2248   3
  -3 -18   2 588.485 18.5427   4
   3  18  -2 600.952 19.0108   4
   3  18  -2  639.89 22.0641   3
  -2 -18   2 340.448 13.6957   3
   2 -18  -2  319.36  11.284   3
   2  18  -2 339.812 11.2235   4
   2  18  -2 330.367 13.1903   3
  -1 -18   2 941.084 29.8016   3
   1 -18  -2 915.799 28.4998   3
   1  18  -2 935.827 27.9062   4
   1  18  -2 928.395 29.3146   3
   0 -18  -2 27.8373 2.66786   3
   0 -18   2 23.4556 2.84227   3
   0  18  -2 21.7713 2.15405   3
   0  18  -2 21.2017 1.96219   4
  -1 -18  -2 197.082  9.2218   3
   1 -18   2 208.439 7.61164   3
   1  18   2 207.491 8.70901   3
  -1  18  -2 215.736 7.21039   3
  -2 -18  -2 116.305   7.174   3
   2  18   2 133.375 6.75088   3
  -3 -18  -2 210.842 10.7552   3
   3  18   2 212.869 9.92005   3
  -4 -18  -2 96.2076 7.38336   3
   4  18   2 100.983 6.79309   3
  -5 -18  -2 128.779 9.34745   3
   5  18   2 138.851 8.62665   3
  -6 -18  -2 7.47587 3.18634   3
   6  18   2 14.4142 3.66391   3
  -7 -18  -2 50.7753  7.7057   3
   7  18   2 36.3717 5.65958   3
  -7 -19   2 10.1806 3.49341   3
   7  19  -2 12.2672   3.726   3
  -7  19   2  16.093 4.03715   4
   6 -19  -2 64.7847 4.60161   3
  -6 -19   2 61.5856 7.81416   3
  -6 -19   2 68.8224  3.5978   4
   6  19  -2  63.594 6.54047   3
  -5 -19   2 297.067 14.8064   3
   5 -19  -2 282.478 11.2159   3
  -5 -19   2 303.298  10.025   4
   5  19  -2 287.564 13.9644   3
   5  19  -2 276.555 10.7716   4
  -4 -19   2 146.571 5.73252   4
  -4 -19   2 137.463 8.90951   3
   4  19  -2 145.885 6.36174   4
   4  19  -2 149.665 8.79331   3
  -3 -19   2 113.347 4.89085   4
  -3 -19   2 111.467 7.40231   3
   3  19  -2 119.999 7.28333   3
   3  19  -2 121.475 5.30823   4
  -2 -19   2 641.034 22.5464   3
   2 -19  -2 631.166 19.9545   3
   2  19  -2 624.985 21.9585   3
   2  19  -2 638.715 19.7368   4
  -1 -19   2 136.299 7.10389   3
   1 -19  -2 139.463 6.32795   3
   1  19  -2 139.384 6.87655   3
   1  19  -2 145.475 5.85736   4
   0 -19   2 42.4007 3.21172   3
   0 -19  -2 49.8514 3.64072   3
   0  19  -2 41.0996 2.96854   3
   0  19  -2 42.2515 2.85398   4
   1 -19   2 636.724 20.2543   3
  -1 -19  -2 654.686 22.4915   3
   1  19   2 657.857 21.6106   3
  -1  19  -2 667.005 19.7671   3
  -2 -19  -2 804.721 28.1499   3
   2  19   2 851.873 27.2884   3
   2  19   2 833.457 23.5664   4
  -3 -19  -2 -0.2222 1.25254   3
   3  19   2 1.19785 1.22139   3
  -4 -19  -2  446.63 18.8271   3
   4  19   2 420.291 17.2357   3
  -5 -19  -2  613.58 25.0392   3
   5  19   2 626.067 23.6175   3
  -6 -19  -2 22.1207 4.87531   3
   6  19   2 24.8145  4.5095   3
  -7 -19  -2 357.568 19.1455   3
   7  19   2 377.782 17.4387   3
  -7 -20   2 4.42157 2.95958   3
  -7  20   2 2.05054 2.54282   4
   7  20  -2 2.04054 2.62274   3
   6 -20  -2 4.19675  1.6287   3
  -6 -20   2  6.1903 1.27767   4
  -6 -20   2 3.65678 2.54402   3
   6  20  -2 6.44561 3.12418   3
   5 -20  -2 96.9597 5.37792   3
  -5 -20   2 99.0529 4.43041   4
  -5 -20   2 97.8848 7.78135   3
   5  20  -2 87.9299 4.88455   4
   5  20  -2 90.7245 7.15329   3
  -4 -20   2 16.6889 1.91143   4
  -4 -20   2 19.1946 4.06673   3
   4  20  -2 19.5796 2.34241   4
   4  20  -2 11.6834  2.8044   3
  -3 -20   2 404.518 16.8393   3
   3  20  -2 401.697 13.4989   4
   3  20  -2 395.943 16.1685   3
  -2 -20   2  49.226 4.47103   3
   2 -20  -2 47.4132  3.1899   3
   2  20  -2 46.7658 2.95701   4
   2  20  -2 52.1827  4.2404   3
  -1 -20   2  31.721  3.1666   3
   1 -20  -2 28.7853 2.61614   3
   1  20  -2 27.8848  2.1837   4
   1  20  -2 29.3728 2.96467   3
   0 -20  -2  323.53 12.7549   3
   0 -20   2 346.864 12.5486   3
   0  20  -2 341.943 11.8537   4
   0  20  -2 336.311 12.0082   3
  -1 -20  -2 112.896 6.54927   3
   1 -20   2 100.306 4.86475   3
   1  20   2 111.436 5.87861   3
  -1  20  -2 114.234 4.58098   3
  -2 -20  -2 22.5231 3.76286   3
   2 -20   2  24.838  1.3064   3
   2  20   2 25.0065 1.21891   4
   2  20   2 17.5232 2.90087   3
  -3 -20  -2 513.984 21.0916   3
   3  20   2  588.63 20.4548   3
  -4 -20  -2 162.898 11.4413   3
  -5 -20  -2 109.134  8.4328   3
   5  20   2 101.839 7.44409   3
  -6 -20  -2 89.8156 8.36253   3
   6  20   2 77.0656 7.95594   3
  -7 -20  -2 112.406 10.8528   3
   7  20   2 91.8989 12.2289   3
  -7 -21   2 107.384 9.48432   3
   7  21  -2 120.796 9.56569   3
  -7  21   2 104.852 8.65673   4
  -6 -21   2 190.585 7.04641   4
   6 -21  -2 170.488   8.018   3
  -6 -21   2 173.308 11.9164   3
   6  21  -2  186.53 11.4162   3
  -5 -21   2 1242.10 36.1677   4
  -5 -21   2 1189.94 42.3704   3
   5 -21  -2 1230.31  37.627   3
   5  21  -2 1275.21 41.9836   3
   5  21  -2 1201.53 37.1251   4
  -4 -21   2 176.417 6.88649   4
  -4 -21   2 181.807 10.7117   3
   4  21  -2 183.401 7.53366   4
   4  21  -2 195.641 10.4392   3
  -3 -21   2 372.885 15.7025   3
   3 -21  -2 357.299 12.1513   3
   3  21  -2 344.139 12.1693   4
   3  21  -2 347.232  14.785   3
   2 -21  -2 1361.56 40.6798   3
  -2 -21   2 1359.06 43.4423   3
   2  21  -2 1407.99 40.3764   4
   2  21  -2 1330.89 42.7297   3
  -1 -21   2 52.1843 4.10219   3
   1 -21  -2 54.2435  3.7215   3
   1  21  -2 53.3477 4.00264   3
   1  21  -2 44.7846 3.00153   4
   0 -21  -2 417.847 15.3161   3
   0 -21   2 427.263 14.9441   3
   0  21  -2 410.902 14.1302   4
   0  21  -2 410.574 14.2895   3
  -1 -21  -2 1200.03 37.8075   3
   1 -21   2 1167.82 35.3107   3
  -1  21  -2 1201.79 34.6854   3
   1  21   2 1159.62 36.5093   3
  -2 -21  -2 196.116 10.1811   3
   2 -21   2  199.18  6.6802   3
   2  21   2 211.649 9.51853   3
   2  21   2 213.277 6.48668   4
  -3 -21  -2 31.4646 4.84239   3
   3  21   2 42.3886 4.17851   3
  -4 -21  -2 1109.85 38.8724   3
   4  21   2 1124.74 37.0609   3
  -5 -21  -2 515.245 22.5023   3
   5  21   2 527.535 20.8369   3
  -6 -21  -2 2.38526 2.46783   3
   6  21   2 2.28171 2.42154   3
  -7 -21  -2 209.481 16.0389   3
   7  21   2 242.884 13.6367   3
  -7 -22   2 26.9901 7.00328   3
   6 -22  -2  100.30 7.60194   3
  -6 -22   2 119.862   9.593   3
  -6 -22   2 111.009 4.88102   4
   6  22  -2 86.4865 9.06168   3
   5 -22  -2 108.386 5.76293   3
  -5 -22   2 101.035  4.7689   4
  -5 -22   2 105.177 8.34706   3
   5  22  -2 107.741 5.39978   4
   5  22  -2 104.303 7.92439   3
  -4 -22   2 266.734 13.7831   3
   4  22  -2  301.37  15.529   3
   4  22  -2 267.487 10.1902   4
   3 -22  -2 170.409 7.15551   3
  -3 -22   2 182.073 10.1356   3
   3  22  -2 183.211 9.63192   3
   3  22  -2 183.566 7.30848   4
   2 -22  -2 16.1035 2.29107   3
  -2 -22   2 20.8883 3.28405   3
   2  22  -2 20.4688 3.40616   3
   2  22  -2 21.3332 2.03021   4
  -1 -22   2 63.8886 4.80006   3
   1 -22  -2 78.8739 4.65277   3
   1  22  -2 64.3402 3.69733   4
   1  22  -2 71.2814 4.73973   3
   0 -22  -2  171.89 8.11736   3
   0 -22   2 163.743 7.61228   3
   0  22  -2 158.917 7.09096   3
   0  22  -2 164.849 6.99337   4
  -1 -22  -2 20.3184 3.49043   3
   1 -22   2  14.271 2.13251   3
  -1  22  -2 18.4194  1.6478   3
   1  22   2 13.2991 2.27609   3
  -2 -22  -2 1.10377  1.3664   3
   2 -22   2 3.42472 0.75915   3
   2  22   2  4.8441 0.72087   4
   2  22   2 4.36802 1.61925   3
  -3 -22  -2 95.6721 7.32375   3
   3  22   2 96.7433 6.34062   3
  -4 -22  -2 57.7942 5.94813   3
   4  22   2 68.2742 5.62087   3
  -5 -22  -2 162.767 10.8647   3
   5  22   2 164.729 9.82475   3
  -6 -22  -2  66.238 8.59613   3
   6  22   2 77.9684 7.10862   3
  -7 -22  -2 3.44344 2.70121   3
   7  22   2 1.40279 3.14652   3
  -7 -23   2 102.051 9.44482   3
   7  23  -2 114.148 9.48952   3
  -6 -23   2 132.643 10.2221   3
   6  23  -2 127.518 10.2206   3
  -5 -23   2  600.17 24.9008   3
   5 -23  -2 593.932 20.0307   3
   5  23  -2 617.298 24.1186   3
   5  23  -2 596.454 19.6596   4
   4 -23  -2 673.574 20.9698   3
  -4 -23   2 632.817 32.7024   3
   4  23  -2 688.676 25.7308   3
   4  23  -2  667.00 21.4022   4
  -3 -23   2 41.9956 5.44089   3
   3 -23  -2 35.3061 2.83826   3
   3  23  -2 47.9139 3.08464   4
   3  23  -2 43.1627   5.395   3
   2 -23  -2 1440.73 43.1453   3
  -2 -23   2 1413.21 45.7687   3
   2  23  -2 1419.83 44.9471   3
   2  23  -2 1469.40 42.5186   4
   1 -23  -2 292.575 11.5057   3
  -1 -23   2 296.783  12.418   3
   1  23  -2 289.153 10.5133   4
   1  23  -2 290.313 11.7867   3
   0 -23   2 38.6623 3.28053   3
   0 -23  -2 41.6704 3.75578   3
   0  23  -2 34.7556 2.96408   3
   0  23  -2 36.9785 2.86925   4
  -1 -23  -2 373.923 15.1688   3
   1  23   2 389.869 14.2039   3
  -1  23  -2 362.987 14.3258   3
   2 -23   2 954.145 27.7912   3
  -2 -23  -2 951.397 32.4378   3
   2  23   2 942.936 27.3157   4
   2  23   2 949.123 31.0282   3
  -3 -23  -2 469.429 19.5511   3
   3  23   2 465.604 18.0059   3
  -4 -23  -2 1132.07 40.2578   3
   4  23   2 1185.70 38.6362   3
  -5 -23  -2 566.283 24.1954   3
   5  23   2 565.257 22.3819   3
  -6 -23  -2  135.74 10.6868   3
   6  23   2 118.051 8.82447   3
   7  24  -2 15.5168 4.59998   3
  -6 -24   2  18.947 5.06466   3
   6  24  -2 34.9906 5.77873   3
  -5 -24   2  39.324 6.36349   3
   5 -24  -2 29.3731 2.53087   3
   5 -24  -2 30.0155 3.44984   3
   5  24  -2 35.3595 5.38411   3
   5  24  -2 35.9384 3.04087   4
   4 -24  -2 -0.2359 0.83643   3
  -4 -24   2 3.52645 2.28661   3
   4  24  -2 0.29415 0.84134   4
   4  24  -2 2.13618 1.61772   3
   3 -24  -2 15.2054 2.17541   3
  -3 -24   2 9.55913 2.41228   3
   3  24  -2   13.04 1.95136   4
   3  24  -2 11.1358 2.70114   3
   2 -24  -2 2.44435 1.34448   3
   2  24  -2 3.53325 1.18192   4
   2  24  -2 2.77853 1.72778   3
  -1 -24   2 47.4788 4.12852   3
   1 -24  -2 39.6995 3.64369   3
   1  24  -2 44.9567 3.07316   4
   1  24  -2  44.423  3.8795   3
   0 -24  -2 19.8816 3.21919   3
   0 -24   2 25.4499 3.29315   3
   0  24  -2 29.3896 2.60892   4
   0  24  -2 25.1173 2.49408   3
  -1 -24  -2  22.482 3.74145   3
   1 -24   2 16.4411 2.31594   3
   1  24   2 18.1549 2.84062   3
   2 -24   2 41.7682 2.40827   3
  -2 -24  -2 45.0676 5.61646   3
   2  24   2 43.9435 2.13415   4
   2  24   2 49.1658 4.29506   3
  -3 -24  -2  11.672 3.44538   3
   3  24   2 18.5843 4.07954   3
  -4 -24  -2 45.0492 6.11041   3
   4  24   2 46.6575 4.80219   3
  -5 -24  -2 8.07919 3.60439   3
   5  24   2 8.39991 3.06928   3
  -6 -24  -2 6.53308 3.17545   3
   6  24   2 12.2531 3.84609   3
  -7 -25   2 41.9117 7.46412   3
   7  25  -2 49.1189 7.63499   3
  -6 -25   2 241.939 14.6876   3
   6  25  -2 245.072 13.8598   3
  -5 -25   2 312.621 16.4402   3
   5 -25  -2  324.94 11.1744   3
   5 -25  -2 322.645 12.0722   3
   5  25  -2  305.98 11.7057   4
   5  25  -2 345.115 16.0704   3
  -4 -25   2 31.5906 5.45958   3
   4 -25  -2 23.6374 2.24116   3
   4  25  -2 27.6324 2.60037   4
   4  25  -2 29.9158 4.95543   3
  -3 -25   2 147.401 9.38008   3
   3 -25  -2 150.685 6.82231   3
   3  25  -2  148.64 8.80113   3
   3  25  -2 158.428 6.75424   4
  -2 -25   2 1027.35 34.1174   3
   2 -25  -2 998.494  31.334   3
   2  25  -2 969.653 30.4802   4
   2  25  -2 1007.96 33.0203   3
  -1 -25   2 102.556 6.58789   3
   1 -25  -2 106.508 5.96796   3
   1  25  -2 103.465 5.09725   4
   1  25  -2 94.9014 5.83275   3
   0 -25  -2 124.634 7.20694   3
   0 -25   2 137.047 7.01613   3
   0  25  -2 128.802 6.15242   4
   0  25  -2 123.001 6.08969   3
   1 -25   2 979.943 30.1461   3
  -1 -25  -2 958.386  32.571   3
   2 -25   2 401.893 12.9416   3
  -2 -25  -2 409.842 17.1778   3
   2  25   2 382.971 12.3294   4
   2  25   2 430.732 16.0218   3
  -3 -25  -2  5.0217 2.58845   3
   3  25   2 4.97711 2.08174   3
  -4 -25  -2 915.762 34.2515   3
   4  25   2  948.07 32.4319   3
  -5 -25  -2  223.05   13.63   3
   5  25   2  231.40 14.1646   3
  -6 -25  -2 5.62329  3.1104   3
   6  25   2 0.90437 2.64585   3
  -6 -26   2 4.02344 2.88576   3
   6  26  -2 4.58099 3.11071   3
   5 -26  -2 45.5267 3.14328   3
   5 -26  -2 44.3792 3.55899   3
  -5 -26   2 45.8541 6.66267   3
   5  26  -2 43.5628 3.24142   4
   5  26  -2 57.6818 7.24506   3
  -4 -26   2  20.321 4.83878   3
   4 -26  -2 25.3553 2.34015   3
   4  26  -2 30.6721 4.89667   3
   4  26  -2  26.216 2.53534   4
  -3 -26   2 4.38255 2.57413   3
   3 -26  -2  4.5721 1.57352   3
   3  26  -2 3.56753 1.19575   4
   3  26  -2 2.78068 1.91038   3
  -2 -26   2 56.1355 5.18231   3
   2 -26  -2 47.3766 3.77608   3
   2  26  -2 37.2534 2.90491   4
   2  26  -2 36.9419 4.65797   3
  -1 -26   2 378.269 15.2616   3
   1 -26  -2 382.768 14.4765   3
   1  26  -2 369.167 13.0897   4
   1  26  -2 360.774 14.2959   3
   0 -26   2 5.42991 1.57395   3
   0 -26  -2 6.48926  2.1139   3
   0  26  -2 5.51441  1.4428   4
   0  26  -2 6.48346 1.60646   3
   1 -26   2 9.14063 1.90231   3
   2 -26   2 186.312  6.9271   3
  -2 -26  -2 202.447 10.7052   3
   2  26   2 203.662 9.63922   3
   2  26   2 166.095 6.26438   4
  -3 -26  -2 10.9096 3.51862   3
   3  26   2 6.37491 2.22917   3
  -4 -26  -2 84.0762 7.73949   3
   4  26   2 76.6535 6.34525   3
  -5 -26  -2 22.0859 5.35319   3
   5  26   2 17.1887  4.0286   3
   6  26   2 0.68734  2.7524   3
  -6 -27   2 101.542 9.35351   3
   6  27  -2 88.1923 8.26465   3
  -5 -27   2 292.549 16.0653   3
   5  27  -2 306.824 11.3108   4
   5  27  -2 297.003 15.1365   3
   4 -27  -2 61.7145 4.02449   3
  -4 -27   2 60.7233 7.73413   3
   4  27  -2 83.6497 6.71001   3
   4  27  -2 61.7057 4.00478   4
   3 -27  -2 3.48603 1.41127   3
  -3 -27   2 3.94841 2.55791   3
   3  27  -2 3.28549 1.26976   4
   3  27  -2  0.2547 2.40639   3
  -2 -27   2  357.76 15.7519   3
   2 -27  -2 356.429 13.4985   3
   2  27  -2 359.436  14.729   3
   2  27  -2 336.255 12.4483   4
   1 -27  -2 834.629 27.9779   3
  -1 -27   2 885.478 29.2867   3
   1  27  -2 849.599 26.5447   4
   1  27  -2 817.909 27.8266   3
   0 -27   2 11.0336 2.48427   3
   0 -27  -2 9.39775 2.61993   3
   0  27  -2 14.6363 2.47262   3
   0  27  -2  10.272 1.93769   4
  -1 -27  -2 579.525 21.9904   3
   1 -27   2 598.398 19.8427   3
   1  27   2  584.64 18.4047   4
   2 -27   2 677.134 21.0185   3
  -2 -27  -2 707.413 25.8173   3
   2  27   2 741.219  24.422   3
   2  27   2 625.697 20.2423   4
  -3 -27  -2 2.79038 2.13281   3
   3  27   2  3.8974 1.72759   3
  -4 -27  -2 440.098 20.3524   3
   4  27   2 447.602 18.4729   3
  -5 -27  -2 440.282 21.1878   3
   5  27   2 445.973 19.0842   3
  -6 -27  -2 9.69326 3.66626   3
   6  27   2 3.12961 2.74605   3
   6  28  -2 19.1823 7.04271   3
  -5 -28   2 29.7804 5.74593   3
   5  28  -2 30.7258 7.25299   3
  -4 -28   2 10.5176 2.76387   3
   4 -28  -2  7.8094 1.77739   3
   4  28  -2 7.90564 2.96652   3
   4  28  -2 8.35816 1.86771   4
   3 -28  -2 287.235 11.2977   3
  -3 -28   2 305.199  14.989   3
   3  28  -2 281.616 10.9057   4
   3  28  -2 289.063 13.5452   3
   2 -28  -2 21.2564  3.0188   3
  -2 -28   2  22.244 4.18704   3
   2  28  -2 25.8565 2.55946   4
   2  28  -2 25.6176 3.88288   3
   1 -28  -2 103.013 6.28073   3
  -1 -28   2 102.295 6.86731   3
   1  28  -2 88.1899 4.91698   4
   1  28  -2 83.0449 5.66681   3
   0 -28   2 1.19449 1.27568   3
   0 -28  -2 1.77364 1.67609   3
   0  28  -2 -0.4217 0.65091   3
   0  28  -2 0.47823 0.98367   4
   1 -28   2 6.36182 1.65371   3
  -1 -28  -2 8.59086 2.46481   3
   1  28   2 3.17989 0.98886   4
  -2 -28  -2 13.7965 4.67867   3
   2 -28   2 19.0605 1.91854   3
   2  28   2 15.7145 1.39873   4
  -3 -28  -2 90.6384 7.56239   3
   3  28   2 86.8499 6.38211   3
  -4 -28  -2 218.908 13.0926   3
   4  28   2 198.284 11.0179   3
  -5 -28  -2 58.8916 7.94099   3
   5  28   2 50.3695 6.42901   3
  -6 -28  -2 14.5915 4.16813   3
   6  28   2 22.2505  4.7205   3
  -6 -29   2 130.949 11.1245   3
   6  29  -2 124.847 9.80819   3
  -5 -29   2 607.783  26.243   3
   5  29  -2 602.109 24.6422   3
  -4 -29   2 526.808 22.7634   3
   4 -29  -2 525.977 17.6662   3
   4  29  -2 515.495 21.4374   3
   4  29  -2 522.029 17.7121   4
   3 -29  -2 117.711  6.4382   3
  -3 -29   2 144.386 9.56098   3
   3  29  -2 135.428 8.46543   3
   3  29  -2 130.382  6.3104   4
   2 -29  -2 1564.16 46.5482   3
  -2 -29   2 1513.55  49.095   3
   2  29  -2 1428.22 45.0258   4
   2  29  -2 1537.33 47.8803   3
  -1 -29   2 862.151 30.2894   3
   1 -29  -2 877.239 29.5114   3
   1  29  -2 898.702 27.7943   4
   1  29  -2 887.151 29.2617   3
   0 -29   2 45.5394 4.16092   3
   0 -29  -2 47.1017 4.57218   3
   0  29  -2 43.8003 3.58812   3
   0  29  -2 49.8216 3.63189   4
   1 -29   2 399.262 15.0926   3
  -1 -29  -2 421.255 17.4619   3
   1  29   2 429.751 13.8816   4
  -2 -29  -2 542.353 22.8053   3
   2 -29   2 581.362 18.5413   3
   2  29   2 621.774 21.6646   3
  -3 -29  -2 35.1643 5.70909   3
   3  29   2 35.8161 4.83108   3
  -4 -29  -2 136.087 10.1162   3
   4  29   2 142.742  9.1544   3
  -5 -29  -2 259.534 15.3157   3
   5  29   2 256.786 13.6078   3
  -6 -30   2 2.92643 2.97666   3
   6  30  -2 -0.8159 2.60508   3
  -5 -30   2 5.67102 2.94177   3
   5  30  -2 4.24171 2.70061   3
   4 -30  -2 2.40692 1.41709   3
  -4 -30   2 1.60512 2.41134   3
   4  30  -2 2.96087 1.13928   4
   4  30  -2  6.6616 2.64798   3
  -3 -30   2 26.3341 4.82988   3
   3 -30  -2 22.8966 3.21634   3
   3  30  -2 23.0109 4.23398   3
   3  30  -2 23.5546 3.01898   4
   2 -30  -2  66.964 5.03352   3
  -2 -30   2 69.6743 6.19384   3
   2  30  -2 70.1242 5.53161   3
   2  30  -2  54.997 3.94508   4
   1  30  -2 10.3469 2.21121   3
   0 -30  -2 103.416 7.05087   3
   0 -30   2 82.6841 5.97764   3
   0  30  -2 95.2798 5.42762   3
   0  30  -2 99.0409 5.51604   4
  -1 -30  -2  242.96 12.4135   3
   1 -30   2  238.99 10.2529   3
   1  30   2 251.268 9.07287   4
   2 -30   2 22.3241  2.0949   3
  -2 -30  -2  26.774 4.83786   3
   2  30   2 20.2836 3.48852   3
   2  30   2 20.4529 1.99388   4
  -3 -30  -2 89.4738  7.8649   3
   3  30   2 95.6649 7.03386   3
  -4 -30  -2 2.09451 2.88736   3
   4  30   2 7.08837 3.18794   3
  -5 -30  -2 20.8183 4.89998   3
   5  30   2 12.3694 4.63832   3
  -5 -31   2 244.369 14.7759   3
   5  31  -2 234.655 13.5145   3
   4 -31  -2 52.0397 6.20398   3
  -4 -31   2 45.2172 7.01606   3
   4  31  -2 56.8972 5.80867   3
   4  31  -2 49.8193 3.75708   4
  -3 -31   2 153.845 10.3533   3
   3 -31  -2 156.123 7.58515   3
   3  31  -2 151.817 9.24436   3
   3  31  -2 134.286 6.83891   4
  -2 -31   2 357.944 16.2885   3
   2 -31  -2 354.047 14.1952   3
   2  31  -2 348.115 15.1987   3
   2  31  -2 342.585  12.874   4
   1 -31  -2 330.471 13.9796   3
  -1 -31   2 304.636 14.2693   3
   1  31  -2 326.404 12.2555   4
   1  31  -2 331.964 13.3538   3
   0 -31   2 2.51823 1.77449   3
   0 -31  -2 2.70053  1.8595   3
   0  31  -2 3.48088 1.51724   4
   0  31  -2 4.70872 1.40459   3
  -1 -31  -2 185.135 10.8618   3
   1 -31   2 195.313 8.99716   3
   1  31   2 202.443 7.78406   4
  -2 -31  -2 617.664 24.9296   3
   2  31   2 652.468 19.3553   4
   2  31   2 614.444 22.8091   3
  -3 -31  -2 12.0224 4.08034   3
   3  31   2 11.0179 3.01375   3
  -4 -31  -2 247.783 14.3944   3
   4  31   2 212.356 11.8964   3
  -5 -31  -2 336.147 19.8896   3
   5  31   2 358.218 16.8946   3
  -5 -32   2 4.16945 3.16958   3
   5  32  -2 9.52924 3.80212   3
  -4 -32   2  66.454 8.64448   3
   4  32  -2 44.7999 8.53766   3
  -3 -32   2 10.6344 3.19535   3
   3 -32  -2 6.47471  2.1309   3
   3  32  -2 9.79446  1.9807   4
   3  32  -2 8.04707 2.62897   3
   2 -32  -2 6.22936 1.95234   3
   2  32  -2 6.60026 1.81123   4
   2  32  -2 3.31734  1.7235   3
   1 -32  -2 161.535  8.8752   3
  -1 -32   2 155.279 9.30629   3
   1  32  -2 149.712 8.19782   3
   1  32  -2 157.345 7.35499   4
   0 -32   2 134.229 8.05202   3
   0 -32  -2 140.931 8.53397   3
   0  32  -2 138.115 6.98928   3
   0  32  -2  138.19 6.87829   4
   1 -32   2 12.9009 2.57502   3
  -1 -32  -2 15.1299 3.71774   3
  -1  32  -2 15.0615 2.73906   4
   1  32   2 17.3653  2.1143   4
  -2 -32  -2 89.7516 7.51431   3
   2  32   2 69.8561  3.5069   4
  -3 -32  -2 20.8406 4.93642   3
   3  32   2 13.8374 3.34164   3
  -4 -32  -2 9.12904 3.49541   3
   4  32   2 7.14763 2.61286   3
  -5 -32  -2 17.8179  5.1833   3
   5  32   2 9.81454 3.56597   3
  -5 -33   2 474.041 31.4349   3
   5  33  -2  449.51 23.2073   3
  -4 -33   2 62.4557 8.03333   3
   4  33  -2 58.1866 7.51911   3
  -3 -33   2 98.0905 8.53075   3
   3 -33  -2 92.5607 5.82262   3
   3  33  -2  79.347 5.14096   4
   3  33  -2  93.723  7.1013   3
   2 -33  -2 215.573 10.3135   3
  -2 -33   2 205.393 11.9937   3
   2  33  -2 217.608 9.17584   4
   2  33  -2 217.858 11.0188   3
   1 -33  -2 180.863 9.61554   3
  -1 -33   2 173.789  9.9414   3
   1  33  -2 165.088 7.79631   4
   1  33  -2 164.561 8.57601   3
   0 -33  -2 72.5425 6.13822   3
   0 -33   2  67.262 5.59786   3
   0  33  -2 66.1224 4.54572   3
   0  33  -2 67.3449 4.71871   4
   1 -33   2 628.149 22.5509   3
  -1 -33  -2 673.544 25.6199   3
  -1  33  -2 651.414  22.572   4
   1  33   2 672.211 20.9089   4
  -2 -33  -2 93.6933 7.88282   3
   2 -33   2 100.915 5.20542   3
   2  33   2 98.0169 4.42698   4
  -3 -33  -2 13.3193 3.78673   3
   3  33   2  14.129 4.10705   3
  -4 -33  -2 375.073 19.2916   3
   4  33   2 375.528 17.2096   3
  -5 -33  -2 241.486 15.8311   3
   5  33   2 234.651 13.4115   3
  -5 -34   2 5.36864 4.04543   3
   5  34  -2 7.84742  3.2413   3
  -4 -34   2 8.53671 3.67911   3
   4  34  -2 5.85697 2.69214   3
   3 -34  -2 4.93105  2.1572   3
  -3 -34   2 8.65032 3.12391   3
   3  34  -2 1.65271 2.05925   3
   3  34  -2  4.2144 1.70544   4
   2 -34  -2 2.23912 1.99143   3
  -2 -34   2 1.94493  2.2441   3
   2  34  -2 5.23486 1.73817   3
   2  34  -2 5.70776 1.59231   4
  -1 -34   2 37.5774 5.50258   3
   1 -34  -2 49.3847 4.97761   3
   1  34  -2 49.8346 4.33873   3
   1  34  -2  40.626 3.56686   4
   0 -34  -2 4.96838 2.65942   3
   0 -34   2 5.31105 2.13373   3
   0  34  -2 4.81709 1.52248   3
   0  34  -2 6.23639 2.70025   4
   1 -34   2  32.282 4.07743   3
  -1 -34  -2 31.5013 5.24388   3
   1  34   2 36.2868 2.80122   4
  -1  34  -2 32.8606 4.12688   4
  -2 -34  -2 9.22943 3.45124   3
  -3 -34  -2 164.087  11.513   3
   3  34   2 162.136 9.71027   3
  -4 -34  -2 23.6327 5.61905   3
   4  34   2  41.152 8.46717   3
  -4 -35   2 185.729 12.7347   3
   4  35  -2 201.203 11.9308   3
  -3 -35   2 1.98377 2.93757   3
   3  35  -2 1.26557 1.94581   3
   3  35  -2 3.19902 1.78665   4
  -2 -35   2 331.428 16.1876   3
   2 -35  -2 342.032 14.1525   3
   2  35  -2 317.239 12.4862   4
   2  35  -2 302.571  14.031   3
  -1 -35   2 166.103  9.9222   3
   1 -35  -2 148.137 8.95606   3
   1  35  -2 152.969 7.52119   4
   1  35  -2 150.625 8.18206   3
   0 -35   2  4.1363 2.06527   3
   0 -35  -2 7.85956 3.26493   3
   0  35  -2 9.08931 2.34705   4
  -1 -35  -2 382.971 17.9532   3
   1 -35   2 397.224 15.4299   3
  -1  35  -2 403.464 15.4207   4
   1  35   2 390.969 13.6464   4
  -2 -35  -2  276.94 15.0014   3
  -3 -35  -2 93.0913 8.53596   3
   3  35   2 100.612 7.48511   3
  -4 -35  -2 170.939 12.8245   3
   4  35   2 197.968 11.4952   3
  -4 -36   2 188.212 13.0606   3
   4  36  -2 209.353 12.0322   3
  -3 -36   2 253.388 14.7067   3
   3  36  -2 263.037  14.895   3
   2 -36  -2 32.2928 4.62604   3
  -2 -36   2 37.6292  5.8012   3
   2  36  -2 30.8781 3.62793   4
   2  36  -2 28.1254 4.01979   3
   1 -36  -2 159.995 9.58601   3
   1  36  -2 147.081  8.6171   4
   1  36  -2 171.819 10.0058   3
   0 -36  -2 98.6984 7.72284   3
   0 -36   2 100.907 7.28062   3
   0  36  -2 107.012 6.22167   4
  -1 -36  -2 7.17951 2.78447   3
   1 -36   2 4.90277 2.22333   3
   1  36   2 6.19981 1.60715   4
  -1  36  -2 8.31152 2.12905   4
  -2 -36  -2 83.1489 7.85127   3
  -3 -36  -2 282.681 16.1237   3
  -4 -36  -2 67.6729 8.92544   3
   4  36   2 65.3551 6.59984   3
  -3 -37   2 87.0377  10.112   3
   3  37  -2 71.7566 6.51143   3
   2 -37  -2  464.53 18.2553   3
  -2 -37   2  452.20 20.5232   3
   2  37  -2  438.38 18.2464   3
   2  37  -2 450.629 16.4883   4
  -1 -37   2 40.1328 5.85154   3
   1 -37  -2 37.6781 6.41452   3
   1  37  -2 42.3467 3.69563   4
   1  37  -2 31.7421 4.31754   3
   0 -37  -2 80.6428 7.02707   3
   0 -37   2 68.6196 6.12224   3
   0  37   2 61.8904 4.41748   4
   0  37  -2  74.811 5.10241   4
  -1 -37  -2 598.262 24.3396   3
  -1  37  -2  567.76 20.9357   4
  -2 -37  -2 170.139 11.4525   3
  -2  37  -2 161.332  8.9441   4
  -3 -37  -2 12.0688 3.73996   3
  -3 -38   2  135.69 10.6446   3
   3  38  -2 142.807 9.43806   3
  -2 -38   2 13.1674  3.5469   3
   2  38  -2 13.4164 3.00547   4
   2  38  -2 12.9151 3.01853   3
  -1 -38   2 0.61165 2.36986   3
   1 -38  -2 3.52806 2.39724   3
   1  38  -2 3.21405 1.53151   3
   1  38  -2 2.92095 1.48072   4
   0 -38  -2 107.199 8.26179   3
   0 -38   2 111.635 7.96099   3
   0  38  -2 116.396  6.6887   4
   0  38   2 121.142  6.3548   4
  -1 -38  -2 16.8414 4.15468   3
  -1  38  -2  8.9021 2.40449   4
  -2 -38  -2 2.12504 3.44658   3
  -2  38  -2 2.20405 1.81704   4
  -3 -39   2 5.11676  3.6588   3
   3  39  -2 2.48502 2.33422   3
  -2 -39   2 52.7008 7.30468   3
   2  39  -2 33.6057 4.98479   3
  -1 -39   2 157.544 10.3859   3
   1 -39  -2 167.729 10.2686   3
   1  39  -2  148.69 8.49818   3
   1  39  -2 171.789 8.28299   4
   0 -39  -2 1.62451 2.73605   3
   0  39   2 1.96472 1.96178   4
   0  39  -2 2.99956 1.95211   4
  -1 -39  -2 289.281 15.5248   3
  -1  39  -2 272.499 12.2743   4
  -2 -39  -2 91.5452 8.97943   3
  -2  39  -2 97.3017 6.82137   4
  -2 -40   2 56.4972 7.62963   3
   1 -40  -2 98.5359 12.0895   3
  -1 -40   2   87.74 7.90465   3
   1  40  -2 82.4813 5.60325   4
   1  40  -2 71.9675 5.63086   3
   0 -40  -2 79.8631 8.82535   3
   0  40  -2 66.3939 5.16259   4
  -1 -40  -2 14.4397 3.58081   3
  -1  40  -2 17.2988 3.37915   4
  -2 -40  -2 56.5944 8.19607   3
  -2  40  -2 53.1205   6.094   4
   0 -41  -2 73.6781 7.67721   3
   0  41  -2  73.251 5.52136   4
  -1 -41  -2 104.808 9.20545   3
  -1  41  -2 103.769 6.85533   4
   8   0  -3 -1.6986 2.50164   3
  -8   0   3 3.60148 1.83295   4
   7   0  -3 0.11133 1.56312   3
  -6   0   3 2.75045 1.52082   4
   6   0  -3 3.90302 1.98691   3
  -5   0   3 3.09077 1.53485   4
   5   0  -3 0.56216 1.46257   3
  -4   0   3   4.422  1.3812   4
   4   0  -3 3.44585 1.75554   3
  -3   0   3 0.69623 0.75089   4
   3   0  -3  0.7108 0.89694   4
   3   0  -3 0.41655  1.1742   3
  -2   0   3 0.35164 0.65479   4
   2   0  -3 0.09798 0.82009   3
  -1   0   3 1.01422 0.68625   4
   1   0  -3 0.72943 0.64004   4
   0   0   3 0.18853 0.44874   4
   0   0  -3 0.02333 0.41321   4
  -1   0  -3  0.6203 0.36747   4
  -2   0  -3 2.56858 0.84352   3
  -3   0  -3 2.47351 0.93921   3
   3   0   3 2.05616 0.84134   3
   4   0   3 2.28271 1.16562   3
  -4   0  -3 2.42976 1.22068   3
  -5   0  -3 2.57613 1.31842   3
   5   0   3 1.07849 1.14117   3
   6   0   3 -0.0778 1.08593   3
  -6   0  -3 -0.1522 1.09092   3
  -7   0  -3 11.6639 2.37194   4
  -7   0  -3 9.86741 2.51974   3
   7   0   3 6.41426 1.97422   3
   8  -1  -3 475.973 20.3815   3
  -8  -1   3 470.485 18.4821   4
   8   1  -3 461.632 20.3758   3
  -8   1   3 465.941 18.7756   4
  -7  -1   3 46.3905 5.74079   4
   7  -1  -3 37.3044 5.67163   3
  -7   1   3 33.1261  4.3565   4
  -6  -1   3 1001.12  32.465   4
   6  -1  -3 1027.30 34.1955   3
  -6   1   3 988.839 32.6438   4
   6   1  -3 1007.45 34.2863   3
   5  -1  -3 789.958 26.8901   3
  -5  -1   3 791.223 25.4801   4
  -5   1   3 778.291 25.6657   4
   5   1  -3 757.491 26.8804   3
   4  -1  -3 1988.55 60.2353   3
  -4  -1   3 2018.64 59.0143   4
   4   1  -3 2029.13 60.5477   3
  -4   1   3 1998.94 59.2009   4
   3  -1  -3 919.418 28.1835   3
   3  -1  -3 891.224 27.4169   4
  -3  -1   3 857.845 26.9573   4
   3   1  -3 864.857 27.2181   4
  -3   1   3  899.32 27.2453   4
   3   1  -3 863.379  28.136   3
  -2  -1   3 1774.44 52.4643   4
  -2   1   3 1764.53  51.709   4
   2   1  -3 1829.58 52.8187   3
  -1  -1   3 192.545 6.62008   4
   1  -1  -3 185.101 6.75256   4
  -1   1   3 196.842 6.71849   4
   0  -1  -3 80.8998 3.16842   4
   0   1   3 76.1062 3.04302   4
  -1  -1  -3 830.001 23.8803   4
  -1   1  -3 828.444 24.0687   4
  -2  -1  -3 1371.81 40.3824   3
  -2   1  -3 1368.88 40.0384   3
   3  -1   3 178.934 6.93683   3
  -3  -1  -3 179.339 7.67477   3
   3   1   3 177.576 7.05074   3
  -4  -1  -3 927.925 28.5674   3
   4  -1   3 853.561 26.9388   3
   4   1   3 874.105 27.3639   3
  -4   1  -3 855.337 27.8598   3
  -5  -1  -3 387.819 15.0334   3
   5  -1   3 379.753 13.7314   3
   5   1   3 365.561 13.8983   3
  -5   1  -3 384.701 14.6828   3
  -6  -1  -3 5.53236 2.02626   3
   6  -1   3 4.29766 1.54503   3
   6   1   3 4.83387 1.76228   3
  -6   1  -3 5.41928 2.18149   3
  -7  -1  -3 554.143 21.9232   3
  -7  -1  -3 567.186 20.2159   4
   7  -1   3 588.949 20.2834   3
  -7   1  -3 564.492 21.5633   3
   7   1   3 558.108 20.3771   3
  -8  -2   3 9.08933 2.06782   4
   8  -2  -3 5.80665 2.64656   3
  -8   2   3 13.5813 3.14507   4
   8   2  -3 8.18566 3.17479   3
  -7  -2   3 64.6287 5.00734   4
   7  -2  -3 56.3012 5.74341   3
   7   2  -3 78.5504 6.83374   3
  -7   2   3 73.1882 5.58364   4
   6  -2  -3  61.562 5.52006   3
  -6  -2   3 53.8667 4.39527   4
  -6   2   3 47.9934  4.4457   4
   6   2  -3  54.692 6.48077   3
  -5  -2   3 96.3005  5.3848   4
   5  -2  -3  82.994 5.88287   3
   5   2  -3 73.8735 5.84263   3
  -5   2   3  93.201 5.60941   4
   4  -2  -3 906.302 29.4609   3
  -4  -2   3  917.13 28.2367   4
   4   2  -3 885.514 29.6985   3
  -4   2   3  907.77 28.6078   4
  -3  -2   3 57.9011 3.48247   4
   3  -2  -3 58.4752 4.03618   3
   3   2  -3 63.4663 4.39644   3
  -3   2   3  60.897 3.76106   4
   3   2  -3 60.4557 3.66717   4
   2  -2  -3 21.8275 2.16628   4
  -2  -2   3 30.1439 3.14976   4
   2   2  -3 27.5703 3.12165   4
   2   2  -3  20.055 2.47116   3
  -2   2   3 22.0988 2.04559   4
  -1  -2   3 183.916 6.35951   4
   1  -2  -3 180.234 6.58823   4
  -1   2   3 185.765  6.5319   4
   0  -2  -3 7.41122 1.01772   4
   0  -2   3 9.33802 1.07169   4
   0   2  -3 11.5285 1.10502   4
   0   2   3 9.65859 1.03956   4
  -1  -2  -3 334.978 10.2327   4
  -1  -2  -3 346.627 11.0449   3
  -1   2  -3 344.772 10.5954   4
   1   2   3 335.514  10.327   4
  -2  -2  -3 21.4482 2.50294   3
  -2  -2  -3  15.761 1.20561   4
  -2   2  -3  15.829 1.56977   3
   3  -2   3 229.174 8.07011   3
  -3  -2  -3  227.06 9.27497   3
  -3   2  -3 234.908 8.72618   3
   3   2   3 219.187 8.53994   3
   4  -2   3 112.536 5.23225   3
  -4  -2  -3 112.025 6.27651   3
  -4   2  -3 117.283 5.86278   3
   4   2   3 109.059 5.60819   3
  -5  -2  -3 19.0445 3.29307   3
   5  -2   3  12.826 2.06756   3
   5   2   3 14.9543  2.4792   3
  -5   2  -3 9.94798 2.16585   3
   6  -2   3 3.16419 1.54372   3
  -6  -2  -3 3.98638 1.90103   3
   6   2   3 0.79542 1.33752   3
  -6   2  -3 4.47673  1.8643   3
  -7  -2  -3 11.7824 2.43017   4
  -7  -2  -3 9.02699 2.60356   3
   7  -2   3 8.86067 2.32137   3
   7   2   3 9.74851 2.35398   3
  -7   2  -3 6.58861 2.34167   3
   8  -3  -3 580.814 23.2816   3
  -8  -3   3 574.832 21.4223   4
  -8   3   3 571.743 22.2398   4
   8   3  -3 597.981 24.1729   3
   7  -3  -3 27.4119 4.55151   3
  -7  -3   3 31.9189 4.20977   4
   7   3  -3 29.4629  4.7721   3
  -7   3   3 22.1664 3.64856   4
   6  -3  -3 2573.66 76.2701   3
  -6  -3   3 2485.83 74.1685   4
   6   3  -3 2485.56 76.5839   3
  -6   3   3 2509.04 74.9984   4
   5  -3  -3 1605.60 50.2167   3
  -5  -3   3 1618.06 48.7027   4
  -5  -3   3 1643.11 50.6946   3
  -5   3   3 1606.87 49.3701   4
   5   3  -3 1631.42 50.8722   3
  -4  -3   3 87.6178 4.72138   4
  -4  -3   3 82.8513 5.46955   3
   4  -3  -3 85.1778 5.43789   3
   4   3  -3  78.932 5.51646   3
  -4   3   3  88.384 5.11011   4
  -3  -3   3 1998.02 56.4926   4
   3  -3  -3 1950.05 57.4726   3
   3   3  -3 1961.91 58.0226   3
   3   3  -3 1894.02 56.6868   4
  -3   3   3 1928.22 56.9367   4
   2  -3  -3 3598.53 532.444   2
   2  -3  -3 2955.65 155.287   1
  -2  -3   3 3033.29 157.515   1
  -2  -3   3 4070.87 579.508   2
  -2   3   3 3179.45 490.753   2
  -2   3   3 2852.01 156.166   1
   2   3  -3 3167.22  161.71   1
   2   3  -3 3333.02 531.959   2
   1  -3  -3 888.201 25.7586   4
  -1  -3   3 849.365 25.3309   4
   1   3  -3 857.807 25.4812   4
  -1   3   3 871.038 25.6345   4
   0  -3  -3 1679.93 47.5583   4
   0   3   3 1669.02 47.4102   4
  -1  -3  -3 595.404 18.0083   3
  -1  -3  -3 582.342 16.9523   4
  -1   3  -3  567.33 17.4383   4
   1   3   3 590.143 17.0165   4
  -2  -3  -3 1402.30 41.8984   3
  -2  -3  -3 1417.48 40.1213   4
   2   3   3 1414.16 41.2248   3
  -2   3  -3 1416.94 40.8872   3
   3  -3   3  3.7002 0.86755   3
  -3  -3  -3 2.31751 1.04373   3
  -3   3  -3 4.25521 1.17274   3
   3   3   3 1.57538 0.88953   3
   4  -3   3 1865.61 55.5328   3
  -4  -3  -3 1935.10 57.8762   3
   4   3   3 1904.01 56.7144   3
  -4   3  -3 1974.26  56.628   3
  -5  -3  -3 870.604  28.576   3
   5  -3   3 823.015 25.9602   3
  -5   3  -3 820.029 26.9928   3
   5   3   3 808.682 26.9759   3
   6  -3   3  17.827 2.62119   3
  -6  -3  -3 14.8187  3.3667   3
  -6  -3  -3  18.241 2.72609   4
   6   3   3 18.1722 3.22395   3
  -6   3  -3  14.534 2.76921   3
  -7  -3  -3  311.26  14.989   3
   7  -3   3 307.988 12.3139   3
  -7  -3  -3 305.121  12.352   4
  -7   3  -3 318.097 13.6984   3
   7   3   3 308.297 14.9732   3
   8  -4  -3 41.3876 6.07858   3
  -8  -4   3 56.4271 4.88937   4
  -8   4   3 46.0986 6.09728   4
   8   4  -3 49.0057 7.00828   3
   7  -4  -3 89.5181 6.96747   3
  -7  -4   3 108.064 6.41222   4
   7   4  -3 102.016 7.77773   3
  -7   4   3 88.5479 6.46221   4
  -6  -4   3 6.26836  1.9778   3
  -6  -4   3 7.93118 1.87573   4
   6  -4  -3 3.49965 1.98738   3
   6   4  -3 3.11719 2.11489   3
  -6   4   3 7.44954 2.21826   4
  -5  -4   3 12.3544 2.15436   4
  -5  -4   3  10.459 2.83006   3
   5  -4  -3 11.8771 2.61147   3
  -5   4   3 10.1926 2.42891   4
   5   4  -3 8.63906 2.36532   3
   4  -4  -3 13.0429 2.51039   3
  -4  -4   3  10.855 2.38707   3
  -4  -4   3 9.19466 1.70171   4
  -4   4   3 10.0839 2.27644   4
   4   4  -3 12.6872 2.84986   3
   4   4  -3 10.5222 1.85402   4
  -3  -4   3 269.783 10.8722   3
   3  -4  -3  256.21 10.3592   3
  -3  -4   3 284.019 9.69219   4
   3   4  -3 270.993 9.87074   4
  -3   4   3 267.895 10.1694   4
   3   4  -3 251.213  10.791   3
   2  -4  -3 192.789 7.64479   4
  -2  -4   3 199.366 7.80744   4
   2   4  -3 203.587 8.28921   3
  -2   4   3 199.137 7.62931   4
  -1  -4   3 225.533 7.56125   4
   1  -4  -3 225.171 7.93043   4
   1   4  -3 231.635 7.72555   4
   1   4  -3 228.774 8.46122   3
  -1   4   3 225.511 7.85662   4
   0  -4  -3 1139.02 32.4394   4
   0  -4   3 1103.84 32.4663   4
   0   4  -3 1163.47 32.5269   4
   0   4   3 1105.71 32.2674   4
  -1  -4  -3 227.328 7.20563   4
  -1  -4  -3 234.918 8.30231   3
  -1   4  -3 237.225 7.85977   4
   1   4   3  239.80 7.22915   4
  -2  -4  -3 835.707 24.3295   4
  -2  -4  -3 849.435 26.3872   3
  -2   4  -3 856.523 25.0721   3
   2   4   3 854.909 25.7598   3
  -3  -4  -3 847.515 27.1583   3
  -3   4  -3 860.542 25.7108   3
   3   4   3 826.894 26.2044   3
  -4  -4  -3 12.0551 2.45578   3
   4  -4   3 11.3198 1.58126   3
  -4   4  -3 18.5988  2.3471   3
   4   4   3 15.1193 2.45978   3
  -5  -4  -3 92.3447 6.21846   3
   5  -4   3 77.9557 4.38704   3
  -5   4  -3 74.8297 4.79328   3
   5   4   3  91.775 5.56912   3
  -6  -4  -3 88.0942 6.63893   3
  -6  -4  -3 89.3712 5.08926   4
   6  -4   3 84.2612 4.94496   3
   6   4   3 95.5059 6.03339   3
  -6   4  -3 90.6206 5.75293   3
  -7  -4  -3 8.70118 3.67859   3
  -7  -4  -3 8.56279 2.05033   4
   7  -4   3 8.37565 1.96029   3
   7   4   3 10.0717 2.55351   3
  -7   4  -3 8.63661  2.3278   3
  -8  -5   3 536.849 19.4075   4
   8  -5  -3 495.961 20.8726   3
  -8   5   3 484.181 20.2211   4
   8   5  -3 526.406 22.3162   3
   7  -5  -3  81.036  6.6445   3
  -7  -5   3 101.009 6.04088   4
  -7   5   3 88.0496 6.44441   4
   7   5  -3 96.9943 7.70235   3
   6  -5  -3 34.4368 4.86948   3
  -6  -5   3 45.0177 5.80949   3
  -6  -5   3 30.4882 3.84255   4
  -6   5   3 38.1345 4.91331   4
   6   5  -3 29.1542 4.68786   3
   5  -5  -3 978.464 32.4867   3
  -5  -5   3 994.106 31.0475   4
  -5  -5   3 1004.47 33.3783   3
   5   5  -3 989.013 33.4095   3
  -5   5   3 1008.88 32.2392   4
  -4  -5   3 38.4595 3.72721   3
  -4  -5   3 32.3316 2.63513   4
   4  -5  -3 31.9678 3.83141   3
   4   5  -3 35.0824 2.96978   4
  -4   5   3  31.164 3.11202   4
   4   5  -3 25.0686 3.64833   3
  -3  -5   3 910.886 29.3822   3
  -3  -5   3 927.769 27.7571   4
   3   5  -3 925.854 29.6026   3
   3   5  -3 944.704  28.162   4
  -3   5   3 885.383 28.5251   4
  -2  -5   3 1851.60 53.2159   4
  -2  -5   3 1877.29 54.5653   3
   2   5  -3 1863.35 54.6546   3
  -2   5   3 1811.96 53.7369   4
   1  -5  -3 257.666 8.85428   4
  -1  -5   3 261.197 8.43011   4
   1   5  -3 259.697 8.54718   4
  -1   5   3 250.176 8.73803   4
   0  -5   3  737.93 22.2487   4
   0  -5  -3 748.766 22.1565   4
   0   5  -3 781.208 22.3108   4
   0   5   3 758.601 22.0311   4
  -1  -5  -3 1149.13 34.3385   3
  -1  -5  -3 1140.67 32.8438   4
   1   5   3 1179.89 32.7794   4
  -1   5  -3 1164.78 33.6724   4
  -2  -5  -3 186.546 7.72478   3
  -2  -5  -3 179.541 5.70042   4
   2   5   3 176.008 7.09136   3
  -2   5  -3 186.055 6.31771   3
  -3  -5  -3 61.7543 4.32961   3
  -3   5  -3 59.9135 3.24804   3
   3   5   3 60.8355 3.80514   3
  -4  -5  -3 401.991 15.3795   3
  -4   5  -3 390.485 14.3498   3
   4   5   3 382.837 14.2594   3
  -5  -5  -3 1142.48 38.0877   3
   5  -5   3 1195.61 35.0273   3
  -5   5  -3 1164.89 36.0097   3
   5   5   3 1167.20 36.8967   3
   6  -5   3 15.9427 2.33346   3
  -6  -5  -3 22.6037 2.82569   4
  -6  -5  -3  17.148  3.6721   3
  -6   5  -3 17.6657 2.85171   3
   6   5   3 13.0842  2.6657   3
   7  -5   3 375.101 14.1554   3
  -7  -5  -3 386.913 14.3457   4
  -7  -5  -3 386.344 17.5399   3
  -7   5  -3 410.717 15.6013   3
   7   5   3 390.074 16.0115   3
  -8  -5  -3 450.012 21.9301   3
   8   5   3  450.10 18.8471   3
  -8   5  -3 442.403 23.2575   4
  -8  -6   3 10.8869 2.36461   4
   8  -6  -3 14.0132 3.47086   3
   8   6  -3 6.45944 3.33848   3
  -8   6   3 3.65931 2.58703   4
   7  -6  -3 130.063 8.27454   3
  -7  -6   3 127.179 8.95116   3
  -7  -6   3 122.718 6.94202   4
  -7   6   3 143.555 8.42828   4
   7   6  -3 135.189 9.26533   3
  -6  -6   3 61.9056  4.2138   4
  -6  -6   3 54.1011 6.56163   3
   6  -6  -3 46.4081 4.66593   3
   6   6  -3 59.4592  5.7119   3
  -6   6   3 54.9168 4.92013   4
  -5  -6   3 3.39332 2.02705   3
  -5  -6   3 4.42784 1.50787   4
   5  -6  -3 5.99487 1.61371   3
   5   6  -3 2.43887 1.69775   3
  -5   6   3 2.28974 1.48897   4
  -4  -6   3 231.246 8.97694   4
  -4  -6   3 247.039 10.8709   3
   4  -6  -3 227.016 9.98062   3
   4   6  -3 234.719  9.4081   4
   4   6  -3 246.903  10.996   3
  -4   6   3 230.332  9.8936   4
  -3  -6   3 242.704 8.89031   4
  -3  -6   3 229.576 10.2296   3
   3   6  -3 262.988 10.7361   3
  -3   6   3  262.28 9.91206   4
   3   6  -3 249.653 9.26033   4
  -2  -6   3 320.023 10.1974   4
  -2  -6   3 311.245 11.4975   3
   2   6  -3 295.064 11.0126   4
   2   6  -3 305.996  11.552   3
  -2   6   3 302.107 10.8628   4
   1  -6  -3 305.631 10.2258   4
  -1  -6   3 286.045 9.65731   4
   1   6  -3 312.641 10.8122   3
  -1   6   3 313.954 10.2216   4
   0  -6   3 31.5248 1.95962   4
   0  -6  -3 36.6348 1.94522   4
   0   6   3 34.1673 1.84365   4
  -1  -6  -3 245.151 7.55326   4
   1   6   3 249.027  7.4123   4
  -1   6  -3 246.271 9.00445   4
  -2  -6  -3 333.072 9.89382   4
  -2  -6  -3 339.602 12.3142   3
  -2   6  -3 332.196 10.4585   3
   2   6   3 345.056 11.7723   3
  -3  -6  -3 257.143 10.7346   3
   3   6   3 257.103 9.98502   3
  -3   6  -3 259.178 8.84333   3
  -4  -6  -3 10.0694 2.45393   3
   4  -6   3 7.25084 1.19119   3
   4   6   3 9.01572 2.04521   3
  -4   6  -3 11.6769 1.76341   3
  -5  -6  -3 56.0213 3.38541   4
  -5  -6  -3 57.8197 5.15543   3
   5  -6   3 57.7778 3.33728   3
   5   6   3 46.5352 4.12421   3
  -5   6  -3 55.6155 3.76942   3
   6  -6   3 77.7864 4.38719   3
  -6  -6  -3 79.9659 4.51974   4
  -6  -6  -3 66.8329 6.05779   3
   6   6   3 86.9868 5.91253   3
  -6   6  -3 77.3102 4.97037   3
   7  -6   3 12.6427 2.58778   3
  -7  -6  -3 8.98985 2.79814   3
   7   6   3 11.2457 2.81125   3
  -8  -6  -3 11.9795 3.95837   3
   8   6   3 2.71314 2.77378   3
   8  -7  -3 550.069 22.3479   3
  -8  -7   3 564.303 20.4382   4
   8   7  -3 596.746 26.6305   3
   7  -7  -3 59.3866 5.60721   3
  -7  -7   3 65.9921 6.16594   3
  -7  -7   3 65.5268  4.7081   4
  -7   7   3 63.0393 5.54724   4
   7   7  -3 79.2937 7.01575   3
  -6  -7   3 3.92661 2.15523   3
  -6  -7   3 6.28729 1.63356   4
   6  -7  -3 1.88653 1.74441   3
  -6   7   3 3.78868 1.81206   4
   6   7  -3 0.48746  1.5851   3
   5  -7  -3 1416.65 43.9745   3
  -5  -7   3 1414.21 42.3224   4
  -5  -7   3 1414.19 45.2439   3
   5   7  -3 1390.15 45.1983   3
  -5   7   3 1402.79 43.9331   4
   4  -7  -3 193.162 8.71394   3
  -4  -7   3 187.358  7.6046   4
  -4  -7   3 208.028 9.66286   3
   4   7  -3 186.849 7.99486   4
   4   7  -3 171.594 9.17165   3
  -4   7   3 201.633 8.84586   4
  -3  -7   3 1216.29 38.7024   3
  -3  -7   3 1251.66 36.6932   4
   3   7  -3 1243.79 37.1154   4
   3   7  -3 1247.39 38.9055   3
  -3   7   3 1268.03 37.9772   4
  -2  -7   3 2616.58 72.8336   4
  -2  -7   3 2629.47 74.6194   3
   2   7  -3 2500.29 74.5511   3
  -2   7   3 2560.42 73.7809   4
   2   7  -3 2516.11 73.0687   4
  -1  -7   3 73.1598 3.35266   4
   1   7  -3 82.0521 3.48228   4
   1   7  -3 81.4317 4.20831   3
  -1   7   3 73.3366 3.64214   4
   0  -7   3 1070.25  31.151   4
   0  -7  -3 1044.29 30.2475   4
   0   7  -3 1034.16 30.6755   3
   0   7  -3 1046.74  30.414   4
   0   7   3 1026.24 30.1179   4
  -1  -7  -3 1686.90 47.4865   4
  -1  -7  -3 1656.67 49.1785   3
   1   7   3 1684.12 47.2838   4
  -1   7  -3 1719.03 48.5698   4
  -2  -7  -3 331.568 9.58034   4
  -2  -7  -3 320.151 12.1173   3
  -2   7  -3 331.296 10.0631   3
   2   7   3 328.359 11.6205   3
  -3  -7  -3 323.532 13.0444   3
  -3  -7  -3 332.523 9.99731   4
  -3   7  -3 338.107  10.771   3
   3   7   3 338.433 12.3581   3
  -4  -7  -3 240.273 11.1404   3
   4   7   3 247.721 10.3428   3
  -4   7  -3 243.997 8.84922   3
   5  -7   3  437.81 14.2279   3
  -5  -7  -3 469.917 18.1401   3
  -5  -7  -3 436.146 14.3994   4
  -5   7  -3 434.504  15.066   3
   5   7   3 429.001 16.5106   3
  -6  -7  -3 79.6095 4.39763   4
   6  -7   3  87.914 4.49506   3
  -6  -7  -3 75.4371 6.53234   3
   6   7   3 91.7314 6.14729   3
  -6   7  -3 81.4338 4.96067   3
  -7  -7  -3 280.957   14.16   3
   7   7   3 243.054 12.1037   3
  -8  -7  -3 209.667 12.7828   3
   8   7   3 214.207 12.4491   3
   8  -8  -3 11.2266 3.38348   3
  -8  -8   3 9.30332 2.39231   4
  -8   8   3 3.66153 2.20186   4
   8   8  -3  11.571 6.32702   3
  -7  -8   3 73.7089 6.93458   3
  -7  -8   3 80.0238 5.08691   4
   7  -8  -3 77.2639 6.21296   3
  -7   8   3 65.6046  5.7992   4
   7   8  -3  81.371 7.28224   3
   6  -8  -3 8.57552 2.39852   3
  -6  -8   3  6.9305 2.42562   3
  -6  -8   3 8.08739 1.87157   4
   6   8  -3 9.93417 3.10962   3
  -6   8   3    6.78 2.53682   4
  -5  -8   3  3.7615 1.20052   4
   5  -8  -3 4.78357 1.62673   3
  -5  -8   3 6.46243 2.45067   3
  -5   8   3 3.70705 1.71564   4
   5   8  -3 4.71128 2.16195   3
  -4  -8   3 144.064 8.39476   3
  -4  -8   3 182.496 7.09965   4
   4  -8  -3 164.316 7.90309   3
   4   8  -3 174.394 8.98861   3
  -4   8   3 188.559 8.41115   4
   4   8  -3 168.884  7.3857   4
  -3  -8   3 254.605 9.05497   4
  -3  -8   3 267.516 11.0194   3
   3   8  -3  250.09  10.863   3
  -3   8   3 264.337 10.2544   4
   3   8  -3 250.014 9.38015   4
  -2  -8   3 117.607 5.98059   3
  -2  -8   3 116.694 4.68769   4
   2   8  -3 116.459 4.90776   4
   2   8  -3 107.636 5.83594   3
  -1  -8   3 2053.71 59.0664   3
   1   8  -3 1974.29 59.0008   3
  -1   8   3 2072.46 58.4712   4
   0   8  -3 705.487  21.026   4
   0   8  -3 661.982 20.5014   3
   0   8   3 661.935 19.9679   4
  -1  -8  -3 156.901 4.86297   4
  -1  -8  -3 145.022 6.31039   3
   1   8   3 146.082 4.63032   4
  -2  -8  -3 14.0044 2.29128   3
  -2  -8  -3 10.3556 0.60528   4
   2   8   3 11.8639 2.02993   3
  -2   8  -3 11.9482 0.89646   3
  -3  -8  -3 39.6951 1.64344   4
  -3  -8  -3 45.5002  3.9089   3
  -3   8  -3 44.4436 2.19892   3
   3   8   3 38.3751 3.23581   3
  -4  -8  -3 24.5712 1.74261   4
  -4  -8  -3 28.9618 4.32228   3
   4   8   3 22.2831 3.05278   3
  -4   8  -3 21.5894 1.80002   3
  -5  -8  -3 466.448 18.8587   3
   5   8   3 470.123 17.5754   3
  -6  -8  -3 18.0353 3.91579   3
   6  -8   3  16.481 2.02936   3
  -6  -8  -3 17.3188 2.20098   4
  -6   8  -3 13.1492 2.26748   3
   6   8   3 17.9886 3.20393   3
  -7  -8  -3  77.468 7.09514   3
   7   8   3 89.3123 6.82468   3
  -8  -8  -3 16.7768 4.40143   3
   8   8   3 16.2142 4.80287   3
  -8  -9   3  333.88 13.3747   4
  -8  -9   3 317.888 16.6588   3
  -8   9   3 340.532 15.6557   4
   8   9  -3 330.266   17.02   3
  -7  -9   3 9.43949 3.56163   3
   7  -9  -3 17.1387 3.38216   3
  -7  -9   3 12.4416 2.45843   4
  -7   9   3 9.50929 3.22407   4
   7   9  -3 11.3894 3.32145   3
  -6  -9   3 649.014 25.4111   3
   6  -9  -3 639.908 23.4062   3
  -6  -9   3 649.496 21.6987   4
   6   9  -3 709.377 28.2254   3
   5  -9  -3  987.41 31.7754   3
  -5  -9   3  950.37 29.9246   4
  -5  -9   3 935.977 33.0796   3
  -5   9   3 970.222 32.0175   4
   5   9  -3 1022.39 33.5372   3
  -4  -9   3 6.43784 2.37627   3
  -4  -9   3  4.3499 1.10457   4
   4  -9  -3 4.35591 1.64767   3
   4   9  -3 3.71217 1.64224   3
  -4   9   3 7.49181 2.06466   4
   4   9  -3 2.47311  1.0746   4
  -3  -9   3  823.27 24.2912   4
  -3  -9   3 796.874 26.6606   3
   3   9  -3 781.043  24.657   4
   3   9  -3 790.973 26.6102   3
  -3   9   3 814.387 25.7978   4
  -2  -9   3 2602.30 70.4246   4
  -2  -9   3 2470.30 72.3697   3
   2   9  -3 2397.73 70.5936   4
   2   9  -3 2468.94 72.3887   3
  -2   9   3 2438.11 71.5056   4
  -1  -9   3 366.857 12.6706   3
  -1  -9   3 363.864 11.5937   4
   1   9  -3 346.672 12.7754   3
  -1   9   3 380.689 12.2147   4
   1   9  -3 367.186 11.8076   4
   0   9   3 2167.24 60.8794   4
   0   9  -3 2125.04 61.4106   3
  -1  -9  -3 2483.95 72.2647   3
   1   9   3 2501.51 69.9795   4
  -1   9  -3 2531.82 70.5602   3
  -2  -9  -3 928.564 29.4918   3
   2   9   3 933.287 28.7985   3
  -3  -9  -3  118.48 3.89181   4
  -3  -9  -3 128.167 6.97599   3
  -3   9  -3 122.181 4.22988   3
   3   9   3 125.132 6.28459   3
  -4  -9  -3 1002.81 33.1976   3
  -4  -9  -3 996.721 28.6591   4
   4   9   3 974.689 31.7464   3
  -4   9  -3 988.016 29.1088   3
  -5  -9  -3 368.562 12.2921   4
  -5  -9  -3 401.745 16.7966   3
   5   9   3 388.825 15.2796   3
  -5   9  -3 383.599  12.909   3
  -6  -9  -3 61.8496  3.4105   4
  -7  -9  -3 132.771 9.51051   3
   7   9   3 118.177  7.9788   3
  -8 -10   3 44.0972  6.4227   3
  -8 -10   3 31.7541 4.11598   4
   8 -10  -3 55.5702 8.30155   3
  -8  10   3 45.5539 6.29066   4
   8  10  -3 36.8967 6.29194   3
   7 -10  -3 155.204 8.96924   3
  -7 -10   3 167.165 7.74809   4
  -7 -10   3 169.999 10.7815   3
  -7  10   3 149.189 9.25742   4
   7  10  -3 167.529 10.7519   3
  -6 -10   3 28.8601 3.33217   4
   6 -10  -3 28.4759 4.25756   3
  -6  10   3 42.7804 5.58745   4
   6  10  -3 32.3917 6.20852   3
  -5 -10   3 8.65036 2.54058   3
  -5 -10   3 6.46296 1.43633   4
   5 -10  -3 8.04523 2.13887   3
   5  10  -3 6.99852 2.47228   3
   5  10  -3 12.4955 2.30456   4
  -5  10   3 7.93048 2.19816   4
  -4 -10   3 1243.08 40.4215   3
  -4 -10   3 1276.36 37.2942   4
   4 -10  -3 1275.32 38.8249   3
   4  10  -3 1195.15 40.1092   3
  -4  10   3 1275.58 39.3511   4
   4  10  -3 1259.14 37.9573   4
  -3 -10   3 313.881 10.5685   4
  -3 -10   3 318.994  12.858   3
   3  10  -3 307.693  10.985   4
  -3  10   3 309.608 11.9885   4
   3  10  -3 315.699 12.7879   3
  -2 -10   3 9.97326  1.3197   4
  -2 -10   3 11.7244 2.19561   3
   2  10  -3 11.2066 1.56013   4
  -2  10   3 7.14919 1.49299   4
   2  10  -3 12.5513  2.2734   3
  -1 -10   3 2582.00 75.7523   3
   0 -10  -3 473.974 15.4309   3
   0  10  -3 500.043 15.3543   3
   0  10   3 478.353 14.7645   4
   0  10  -3 475.159 15.0455   4
  -1 -10  -3 265.337 9.85924   3
  -1  10  -3 249.169 8.09875   3
   1  10   3 254.598 7.62966   4
  -2 -10  -3 1600.67 48.1219   3
   2  10   3 1583.99 47.3133   3
  -3 -10  -3 34.9452 3.57502   3
   3  10   3 32.9512  3.0713   3
  -4 -10  -3 63.0784 2.38781   4
  -4 -10  -3  68.817 5.55516   3
  -4 -10  -3 67.7304 2.61389   4
   4  10   3 70.6082   4.936   3
  -5 -10  -3  266.73 13.2399   3
  -5 -10  -3 274.628 9.03508   4
   5  10   3 288.116 12.3056   3
  -6 -10  -3 239.085 12.7532   3
  -6 -10  -3  236.40 8.43414   4
   6  10   3 213.087 10.9511   3
  -7 -10  -3 122.594 9.28962   3
   7  10   3 124.902 8.35719   3
  -8 -11   3 102.373 8.80435   3
   8  11  -3 118.285 9.76854   3
  -8  11   3 121.039 8.67144   4
   7 -11  -3 46.3881 5.61416   3
  -7 -11   3 41.5917 5.85401   3
  -7 -11   3 47.0464 3.66288   4
  -7  11   3 49.1569 6.17727   4
   7  11  -3 57.7548 7.53444   3
  -6 -11   3 288.892 11.1013   4
  -6 -11   3 303.248 14.6709   3
   6 -11  -3 292.368 12.7567   3
   6  11  -3 297.708 14.5163   3
  -6  11   3 278.186  13.118   4
  -5 -11   3 227.342 11.9277   3
   5 -11  -3 241.724 10.7066   3
  -5 -11   3 256.603 9.44323   4
   5  11  -3 234.295 9.92579   4
   5  11  -3 232.177  11.959   3
  -5  11   3 259.184 11.4327   4
  -4 -11   3 84.7558  4.3275   4
   4 -11  -3 92.4074 5.41212   3
  -4 -11   3 99.7704 6.64349   3
   4  11  -3 92.7191 4.91047   4
   4  11  -3 80.3549 6.06451   3
  -4  11   3 95.7458 5.92652   4
  -3 -11   3 146.606 7.88194   3
  -3 -11   3 170.835 6.16915   4
  -3  11   3 143.234 7.17872   4
   3  11  -3  155.16 6.46155   4
   3  11  -3 146.342  7.7921   3
  -2 -11   3 120.806 6.26449   3
  -2 -11   3 116.726 4.72511   4
   2  11  -3 116.761  4.9753   4
   2  11  -3  119.41 6.29482   3
  -2  11   3 111.623 5.62211   4
  -1 -11   3 55.5426 4.28981   3
  -1 -11   3 59.4591 2.99008   4
  -1  11   3 53.1215 3.37171   4
   1  11  -3 61.9866  3.8279   3
   1  11  -3 65.3652 3.15074   4
   0 -11  -3 1722.07 50.0065   3
   0  11   3 1743.01 49.1962   4
   0  11  -3 1670.62 49.6322   3
   0  11  -3 1732.69 49.4946   4
  -1 -11  -3 1643.95   48.28   3
   1  11   3 1615.82 45.6183   4
  -1  11  -3 1611.91 46.1036   3
  -2 -11  -3 122.452 6.50095   3
   2  11   3  121.00 5.97371   3
  -3 -11  -3 154.243 8.15019   3
   3  11   3 156.904 7.49132   3
  -4 -11  -3  584.56 22.2862   3
   4  11   3 610.934 21.1351   3
  -5 -11  -3 257.244 12.7481   3
  -5 -11  -3 254.909 7.94525   4
  -5 -11  -3 247.049 7.72724   4
   5  11   3 235.616 11.2679   3
  -6 -11  -3 8.87823 3.09154   3
  -6 -11  -3 7.61976  1.2115   4
   6  11   3 17.8635 3.78747   3
  -7 -11  -3  255.84  14.432   3
   7  11   3 274.302 13.1132   3
  -8 -12   3 8.92313 3.53738   3
  -8  12   3 9.34503 3.47024   4
   8  12  -3 10.1417 4.10314   3
  -7 -12   3 388.585 14.2213   4
  -7 -12   3 400.493 18.6835   3
   7 -12  -3 391.327 16.1403   3
   7  12  -3 382.569 18.1803   3
  -7  12   3 376.446 16.8997   4
  -6 -12   3 213.843 8.55174   4
  -6 -12   3 196.621 11.4645   3
   6 -12  -3 199.442 9.88965   3
  -6  12   3  184.53 10.2536   4
   6  12  -3 213.775 11.8231   3
  -5 -12   3 16.3903 2.16758   4
   5 -12  -3 15.8167 2.88507   3
  -5 -12   3 15.4385 3.53518   3
  -5  12   3 10.5772 2.44564   4
   5  12  -3 12.2028 2.35139   4
   5  12  -3 14.1484 3.40854   3
  -4 -12   3 895.594 27.0677   4
  -4 -12   3 846.567 30.3025   3
   4  12  -3 916.554 27.9231   4
   4  12  -3 893.761 30.4573   3
  -4  12   3 909.884 29.4908   4
  -3 -12   3  57.573 4.60913   3
  -3 -12   3 60.5328 3.18093   4
   3  12  -3 58.4757 3.46754   4
   3  12  -3 65.7466 4.81993   3
  -2 -12   3 2.83726 1.22522   3
  -2 -12   3  2.0373 0.75301   4
   2  12  -3 2.60923 0.95296   4
   2  12  -3 0.79373  1.2246   3
  -1 -12   3 1468.49 41.4334   4
  -1 -12   3 1419.20 42.6813   3
   1  12  -3 1412.63 41.3859   4
   1  12  -3 1405.80 42.6007   3
  -1  12   3 1423.81 41.9855   4
   0 -12  -3 855.599 26.3336   3
   0 -12   3 861.924 25.9779   3
   0  12  -3 857.565 25.9713   3
   0  12   3 866.669 25.4932   4
   0  12  -3 856.726 25.7773   4
  -1 -12  -3 117.661 5.89891   3
  -1  12  -3 112.205   4.242   3
   1  12   3 119.931  3.9174   4
  -2 -12  -3 722.747 24.4917   3
   2  12   3 749.223 23.8173   3
  -3 -12  -3  25.089 3.68078   3
   3  12   3  18.429 2.84416   3
  -4 -12  -3 79.6845 6.19533   3
   4  12   3 67.1288 5.06472   3
  -5 -12  -3 170.662 10.1075   3
   5  12   3 163.107 8.83994   3
  -6 -12  -3 225.724 7.37526   4
  -6 -12  -3 237.463 7.56295   4
  -6 -12  -3 239.922 13.2766   3
   6  12   3  243.82 11.7751   3
  -7 -12  -3 82.6804 7.70802   3
   7  12   3 79.1913  6.7409   3
  -8 -13   3 47.2023  7.0594   3
   8  13  -3 55.6719 7.76055   3
  -8  13   3 62.2211 7.90847   4
  -7 -13   3 11.5613 3.64572   3
  -7 -13   3  12.746 2.06872   4
   7 -13  -3 12.4787 3.09198   3
   7  13  -3 13.4932 4.13504   3
  -7  13   3 14.4423 3.78266   4
  -6 -13   3  277.28  10.574   4
  -6 -13   3 282.116 14.4546   3
   6 -13  -3 283.704 12.3126   3
   6  13  -3 287.582   14.31   3
  -6  13   3 277.034 13.0995   4
   5 -13  -3 262.085  11.094   3
  -5 -13   3 260.126 12.8976   3
  -5 -13   3 246.502 9.35375   4
   5  13  -3 237.921 10.1135   4
   5  13  -3 269.266 12.8836   3
  -5  13   3 249.422 11.6751   4
  -4 -13   3 249.558 9.04952   4
  -4 -13   3 242.548 11.9018   3
   4  13  -3 259.503  9.8158   4
   4  13  -3 252.492 11.9157   3
  -3 -13   3 481.026 18.3485   3
  -3 -13   3 511.374 15.6312   4
   3  13  -3 498.037 16.1436   4
   3  13  -3 476.772 18.1804   3
  -2 -13   3 78.6151 5.08832   3
  -2 -13   3 87.2439 3.84728   4
   2  13  -3 86.8998 4.04643   4
   2  13  -3 75.2294 4.99157   3
  -1 -13   3 314.161 10.6364   4
  -1 -13   3  310.20 11.7552   3
   1  13  -3  324.29 11.7771   3
   1  13  -3 324.319 10.6814   4
   0 -13  -3 233.675  8.9194   3
   0 -13   3 241.875 8.64481   3
   0  13  -3  238.59  8.4266   4
   0  13   3 230.783 8.12805   4
   0  13  -3 229.909 8.54114   3
  -1 -13  -3 1050.47 32.9654   3
  -1  13  -3 1062.54 30.6947   3
   1  13   3 1077.55 30.3244   4
  -2 -13  -3 13.1867 2.53964   3
   2  13   3 17.5821 2.50562   3
  -3 -13  -3 235.456 11.1457   3
   3  13   3 254.472 10.5003   3
  -4 -13  -3 225.315 11.4355   3
   4  13   3 217.669 10.2163   3
  -5 -13  -3  125.19 8.73059   3
   5  13   3 136.823 7.98294   3
  -6 -13  -3 4.21634 2.60518   3
   6  13   3 6.73746 2.36481   3
  -7 -13  -3 333.176  17.404   3
   7  13   3 352.191  16.129   3
  -8 -14   3 8.48451 3.84241   3
   8  14  -3 8.06926 3.78838   3
  -8  14   3 4.69318 3.24706   4
  -7 -14   3 552.519 23.6893   3
   7 -14  -3 551.653  20.516   3
  -7 -14   3  535.20 18.2164   4
  -7  14   3 547.542  22.039   4
   7  14  -3 520.225 22.8889   3
  -6 -14   3 312.154 11.4732   4
   6 -14  -3 312.933 13.3161   3
  -6 -14   3 302.424 15.4901   3
  -6  14   3 319.259 14.4395   4
   6  14  -3 332.274 15.6019   3
  -5 -14   3 78.4491 4.25925   4
   5 -14  -3 84.5969 5.50566   3
  -5 -14   3 90.2997 7.11565   3
   5  14  -3 89.9192 7.03964   3
  -5  14   3 82.8791  6.1225   4
   5  14  -3 82.3889  4.9172   4
  -4 -14   3 272.531 12.9321   3
  -4 -14   3 288.882 9.92759   4
   4  14  -3 291.488 13.0113   3
   4  14  -3  269.71 10.4855   4
  -3 -14   3 471.733 14.5367   4
  -3 -14   3 442.831 17.3178   3
   3  14  -3 450.842  15.029   4
   3  14  -3 442.625 17.1639   3
  -2 -14   3 152.498 5.74572   4
  -2 -14   3 153.419 7.52181   3
   2  14  -3 134.206  7.1077   3
   2  14  -3 136.136 5.79738   4
  -1 -14   3 1121.98 33.9858   3
   1  14  -3 1082.28 32.4836   4
   1  14  -3 1097.03 33.8042   3
   0 -14  -3 1020.00 31.1938   3
   0 -14   3 1039.16 30.8294   3
   0  14   3 1027.82 30.2675   4
   0  14  -3 1022.65  30.742   3
   0  14  -3 1008.97 30.5199   4
  -1 -14  -3 5.74829 1.64543   3
  -1  14  -3 4.29446 0.89757   3
   1  14   3  3.8599 0.66703   4
  -2 -14  -3 2.67215 1.31456   3
   2  14   3 2.46918 1.06872   3
  -3 -14  -3 221.464 10.6037   3
   3  14   3 210.004 9.52274   3
  -4 -14  -3 22.8089 4.17311   3
   4  14   3 31.3965 4.28223   3
  -5 -14  -3 199.346 13.0097   3
  -6 -14  -3 50.6068 6.98149   3
   6  14   3  60.509  5.6115   3
  -7 -14  -3 12.3484 3.74466   3
   7  14   3 12.0241  5.4607   3
  -8  15   3 55.4097  10.999   4
  -7 -15   3 10.6032 1.94523   4
  -7 -15   3 11.7881  3.7901   3
   7 -15  -3 11.8693 2.87164   3
  -7  15   3 6.97918 3.03564   4
   7  15  -3 8.10648 3.20771   3
  -6 -15   3 526.655 17.5623   4
   6 -15  -3 522.843 19.5204   3
  -6 -15   3 549.502 22.7731   3
  -6  15   3 512.486  20.871   4
   6  15  -3 563.746 22.4489   3
  -5 -15   3 292.883  14.491   3
  -5 -15   3 297.212 10.7422   4
   5 -15  -3  290.99 12.2567   3
   5  15  -3 318.443 14.5964   3
   5  15  -3 320.042 11.8998   4
  -5  15   3 305.141 13.5695   4
  -4 -15   3 24.6456 2.15913   4
  -4 -15   3 27.2274 4.44007   3
   4  15  -3 27.0211 2.56107   4
   4  15  -3 37.6837 5.10998   3
  -3 -15   3 299.175 9.94981   4
  -3 -15   3 283.606 12.6317   3
   3  15  -3 281.806 10.3482   4
   3  15  -3 286.448 12.5067   3
  -2 -15   3 954.886 28.2128   4
  -2 -15   3 937.648 30.7052   3
   2  15  -3 926.659 30.4206   3
   2  15  -3 962.156 28.4991   4
  -1 -15   3 1147.12 35.3273   3
   1  15  -3 1137.39 35.1486   3
   1  15  -3 1150.58 33.8755   4
   0 -15   3 254.689 9.05528   3
   0 -15  -3 231.041 9.22241   3
   0  15  -3 232.387 8.61485   4
   0  15   3 237.659 8.43696   4
   0  15  -3 231.961 8.79555   3
  -1 -15  -3  745.33 24.9372   3
   1  15   3 756.401  22.276   4
  -1  15  -3 793.515 22.6102   3
  -2 -15  -3 205.441 9.68926   3
   2  15   3 210.829 9.06224   3
  -3 -15  -3 74.2633 5.71111   3
   3  15   3  77.686  5.1596   3
  -4 -15  -3 749.288  27.169   3
   4  15   3 722.366 25.3543   3
  -5 -15  -3  242.88 13.2852   3
   5  15   3 241.656 11.6063   3
  -6 -15  -3 16.7691 4.06436   3
   6  15   3 19.5573 4.16059   3
  -7 -15  -3 98.1702 8.63211   3
   7  15   3 102.207 7.97169   3
  -8 -16   3 51.3315 8.16218   3
   8  16  -3 65.5511 8.56323   3
  -8  16   3 73.7808 8.73379   4
  -7 -16   3 457.723 21.6354   3
   7 -16  -3 490.481 18.5065   3
  -7 -16   3 501.165 16.4084   4
  -7  16   3 483.957 22.7373   4
   7  16  -3 421.151 25.1782   3
  -6 -16   3 286.351  10.828   4
   6 -16  -3 309.134 12.7691   3
  -6 -16   3 304.182 15.4938   3
  -6  16   3 309.496 14.3419   4
   6  16  -3 294.926 15.0232   3
   5 -16  -3   88.88 5.64552   3
  -5 -16   3 94.3154  7.5871   3
  -5 -16   3 88.0314 4.45392   4
   5  16  -3  87.326 8.39856   3
   5  16  -3 82.5367  5.0489   4
  -5  16   3  105.20 8.10837   4
  -4 -16   3 1096.80 32.9023   4
  -4 -16   3 1067.60 37.1187   3
   4  16  -3 1125.77 33.9143   4
   4  16  -3 1137.24 37.1602   3
  -3 -16   3 786.886 23.5236   4
  -3 -16   3 740.725 26.7414   3
   3  16  -3 805.501 26.8138   3
   3  16  -3 759.361 24.0119   4
  -2 -16   3  161.66  6.3182   4
  -2 -16   3 153.682 8.02081   3
   2  16  -3  156.46 7.92781   3
   2  16  -3  170.92 6.59387   4
  -1 -16   3 552.729 19.0997   3
   1 -16  -3 542.338 18.0255   3
   1  16  -3 582.906 17.7805   4
   1  16  -3 568.066 19.0003   3
   0 -16  -3 1193.51 35.9691   3
   0 -16   3 1184.08 35.4425   3
   0  16  -3 1179.53 35.2592   3
   0  16  -3 1161.15 35.0497   4
  -1 -16  -3 4.07566 1.48409   3
   1  16   3 5.06345 0.86302   4
  -1  16  -3 4.73195 0.95672   3
  -2 -16  -3 245.527 11.0229   3
   2  16   3 243.512 10.1874   3
  -3 -16  -3 1235.50 40.9058   3
   3  16   3 1286.53 39.7066   3
  -4 -16  -3 104.806 7.62689   3
   4  16   3 115.122 6.95728   3
  -5 -16  -3 178.499  10.951   3
   5  16   3 184.739 9.86971   3
  -6 -16  -3 473.897 21.3996   3
   6  16   3 463.077 19.1622   3
  -7 -16  -3 32.8522 6.35207   3
   7  16   3 43.4955 6.03276   3
  -8 -17   3  97.292 9.10247   3
  -8  17   3  89.126  8.0657   4
   8  17  -3 73.3881 9.74203   3
  -7 -17   3 26.7413    5.53   3
  -7 -17   3 25.5603 3.02877   4
   7 -17  -3 23.2542 4.18605   3
   7  17  -3 23.2478 5.55497   3
  -7  17   3 33.1392 5.23064   4
  -6 -17   3 58.0343 3.59858   4
   6 -17  -3 61.9235 4.81557   3
  -6 -17   3 52.1075   7.074   3
  -6  17   3 58.3262 5.49041   4
   6  17  -3 57.3629 7.49789   3
  -5 -17   3 327.794  11.715   4
   5 -17  -3 339.822 13.4926   3
   5  17  -3 333.173 15.8907   3
   5  17  -3  368.16 13.0716   4
  -4 -17   3  14.676  3.2409   3
  -4 -17   3 21.5732 1.90627   4
   4  17  -3 17.4483 2.49794   4
   4  17  -3 14.3388 3.43702   3
  -3 -17   3 192.664 7.20661   4
  -3 -17   3 196.527  9.9791   3
   3  17  -3 180.407 9.47602   3
   3  17  -3 189.044 7.63737   4
  -2 -17   3 530.808 19.8085   3
  -2 -17   3 565.635 17.5984   4
   2  17  -3 535.001 19.6181   3
   2  17  -3 586.191 17.8488   4
   1 -17  -3 26.3752 2.40755   3
  -1 -17   3 23.6388  3.1067   3
   1  17  -3 30.2116 2.91012   3
   1  17  -3 26.1913 2.16242   4
   0 -17  -3 96.6607 5.28482   3
   0 -17   3 96.2222  5.6173   3
   0  17  -3 93.1376 4.56521   4
  -1 -17  -3 39.9334 3.66386   3
   1  17   3 48.1774 2.37918   4
  -1  17  -3 47.1089 2.45227   3
  -2 -17  -3 72.4874 5.41897   3
   2  17   3 87.6061  5.2719   3
  -3 -17  -3 27.8676 4.39891   3
   3  17   3 34.6183 3.47148   3
  -4 -17  -3 186.705 10.6754   3
   4  17   3 189.022 9.59385   3
  -5 -17  -3  136.50 9.61874   3
   5  17   3 135.649 8.32056   3
  -6 -17  -3 11.2172 3.39004   3
   6  17   3 11.3993 2.90025   3
  -7 -17  -3 66.0793  8.8287   3
   7  17   3 54.1954  6.8544   3
  -7 -18   3 304.384 16.6436   3
   7  18  -3 310.761 16.3044   3
  -7  18   3 305.996 15.1841   4
   6 -18  -3 250.717  11.195   3
  -6 -18   3 265.769 9.60994   4
  -6 -18   3 245.054 13.9591   3
   6  18  -3 256.339 13.7936   3
  -6  18   3 255.678 12.9379   4
  -5 -18   3  79.171 6.94613   3
   5 -18  -3 67.6836 5.16417   3
  -5 -18   3  81.232 4.18025   4
   5  18  -3 90.6495 7.07455   3
   5  18  -3 85.8248 4.97804   4
  -4 -18   3 1244.01 41.7284   3
  -4 -18   3 1238.23 36.9325   4
   4  18  -3 1250.98  37.877   4
   4  18  -3 1269.39 41.2477   3
  -3 -18   3 525.776 20.2571   3
  -3 -18   3 542.177 16.9081   4
   3  18  -3 527.272  19.866   3
   3  18  -3 526.694 17.4029   4
  -2 -18   3 33.1287 4.29743   3
   2  18  -3 26.2055 2.25572   4
   2  18  -3 25.0131 3.56603   3
  -1 -18   3 267.987 10.6919   3
   1 -18  -3 253.599 9.68846   3
   1  18  -3  242.92 9.13196   4
   1  18  -3 250.444 10.2603   3
   0 -18   3 474.654 16.8901   3
   0 -18  -3 505.521 17.4961   3
   0  18  -3 506.875 16.6583   3
   0  18  -3 533.717 16.6414   4
  -1 -18  -3 8.91672 2.11807   3
   1 -18   3 14.4346 1.67471   3
  -1  18  -3 12.8421 1.53477   3
   1  18   3 11.1467 1.34405   4
  -2 -18  -3 344.641 14.5661   3
   2  18   3 366.016  13.759   3
  -3 -18  -3 1007.66 34.7049   3
   3  18   3 1047.07 33.4326   3
  -4 -18  -3 248.087  12.764   3
   4  18   3 230.141 11.2086   3
  -5 -18  -3 167.942 10.9122   3
   5  18   3 168.438 9.54422   3
  -6 -18  -3 825.679 33.1288   3
   6  18   3 897.103 31.1152   3
  -7 -18  -3 121.851 10.4031   3
   7  18   3 143.694 9.77199   3
  -7 -19   3  34.594 6.67301   3
   7  19  -3 43.0818 6.64392   3
  -7  19   3 54.9865 6.95829   4
   6 -19  -3 42.2871 4.07328   3
  -6 -19   3 43.4099 6.86149   3
  -6 -19   3 45.7943 3.07544   4
   6  19  -3 51.4239 7.19951   3
  -6  19   3 48.1706 6.21877   4
  -5 -19   3 252.846  9.1214   4
   5 -19  -3 254.229 10.8118   3
  -5 -19   3 241.638 13.2308   3
   5  19  -3  231.81 9.92856   4
   5  19  -3  254.60 12.9341   3
  -4 -19   3 257.865 9.33827   4
  -4 -19   3 272.812 13.3421   3
   4  19  -3 257.734 12.6455   3
   4  19  -3 257.766 10.1404   4
  -3 -19   3 141.404 8.44805   3
  -3 -19   3 129.745 5.72189   4
   3  19  -3 145.943 6.30783   4
   3  19  -3 139.435 8.10064   3
  -2 -19   3 456.743 17.5864   3
   2  19  -3 469.967 17.3706   3
   2  19  -3 471.323 15.4303   4
   1 -19  -3 1.82378 0.87245   3
  -1 -19   3 1.88841 1.01853   3
   1  19  -3 0.84053 0.61589   4
   1  19  -3 1.06773 0.95132   3
   0 -19   3 84.6074 4.81501   3
   0 -19  -3 90.1636 5.27181   3
   0  19  -3 85.8162 4.58875   3
   0  19  -3 94.8993 4.63859   4
   1 -19   3 139.889 5.60021   3
  -1 -19  -3 135.527 7.32669   3
  -1  19  -3 139.611 5.36527   3
   1  19   3 142.642  5.3295   4
  -2 -19  -3 72.9413 5.59326   3
  -3 -19  -3 90.4575 6.73067   3
   3  19   3 87.7764 5.88992   3
   4  19   3 37.6279  7.4943   3
  -5 -19  -3 76.8163 7.13026   3
   5  19   3 76.9157 6.19263   3
  -6 -19  -3 9.32642 2.90311   3
   6  19   3 14.4849 4.27665   3
  -7 -19  -3  173.18 21.3724   3
  -7 -20   3 637.871 27.1713   3
  -7  20   3 600.966 25.0747   4
   7  20  -3 639.302 26.4289   3
  -6 -20   3 371.238 18.2735   3
   6 -20  -3 356.534 14.3954   3
  -6 -20   3 357.457 12.5916   4
  -6  20   3 392.215 17.1103   4
   6  20  -3 370.446 17.6075   3
  -5 -20   3 125.859 5.55712   4
  -5 -20   3 130.709 9.26112   3
   5 -20  -3 126.506 6.89294   3
   5  20  -3 128.146 8.82357   3
   5  20  -3  124.57 6.39801   4
  -4 -20   3 1033.46 35.6548   3
  -4 -20   3  975.55  30.444   4
   4  20  -3 1042.44  34.917   3
   4  20  -3 1018.32 31.4295   4
  -3 -20   3 365.864 15.7673   3
  -3 -20   3  360.83 12.5127   4
   3  20  -3 365.467 15.3341   3
   3  20  -3 388.544 13.1506   4
   2 -20  -3 23.3286 2.37496   3
  -2 -20   3 39.6433 4.80388   3
   2  20  -3  30.607 3.99078   3
   2  20  -3 29.2467 2.35769   4
   1 -20  -3 603.818 20.0157   3
  -1 -20   3 602.252 20.9233   3
   1  20  -3 585.109 19.2315   4
   1  20  -3 629.377 20.7096   3
   0 -20  -3 45.9702 3.70909   3
   0 -20   3 45.8753 3.44143   3
   0  20  -3 48.8015  3.2448   4
   0  20  -3 48.4763 3.33631   3
   1 -20   3 3.42892 0.87696   3
  -1 -20  -3 3.98092 1.70193   3
  -1  20  -3 2.79071 0.82058   3
   1  20   3 1.20713 0.72844   4
  -2 -20  -3 110.229 7.09982   3
   2  20   3  111.85 6.36223   3
  -3 -20  -3 328.064 14.9096   3
   3  20   3 328.962 13.6087   3
  -4 -20  -3 303.957 14.9097   3
   4  20   3  295.08 13.2453   3
  -5 -20  -3  205.30 12.2942   3
   5  20   3 190.506 10.4915   3
  -6 -20  -3 356.968 18.6487   3
   6  20   3 388.085 17.3653   3
  -7 -20  -3 116.995 10.4313   3
   7  20   3 116.229 8.87122   3
  -7 -21   3 30.8702 5.58828   3
   7  21  -3 35.7234 6.26975   3
  -7  21   3 50.5335 6.85864   4
  -6 -21   3 100.634 8.77584   3
   6 -21  -3 88.4562 5.93904   3
  -6 -21   3 86.5109 4.49498   4
  -6  21   3 81.7953 7.11451   4
   6  21  -3 86.0235 7.80029   3
   5 -21  -3  137.14 7.09926   3
  -5 -21   3 116.568 9.03196   3
  -5 -21   3 122.538 5.55578   4
   5  21  -3 129.775  6.4756   4
   5  21  -3 118.484 8.70645   3
  -4 -21   3 4.10682 1.37289   4
  -4 -21   3 2.26203 2.29411   3
   4  21  -3 6.09708  1.3736   4
   4  21  -3 2.66571 1.94418   3
  -3 -21   3 20.3736 3.86724   3
   3  21  -3 18.9419 2.48218   4
   3  21  -3 19.2293 3.52035   3
   2 -21  -3 335.716 12.0808   3
  -2 -21   3 319.377 13.8665   3
   2  21  -3 338.513 11.8219   4
   2  21  -3 330.135 13.6124   3
  -1 -21   3   22.41 3.15114   3
   1 -21  -3 23.7861 3.05994   3
   1  21  -3 22.8049 3.04532   3
   1  21  -3 21.5868 2.12871   4
   0 -21  -3 4.20196 1.67864   3
   0 -21   3 2.99283 1.16014   3
   0  21  -3 0.50048 0.81083   4
   0  21  -3 2.00788 0.89653   3
   1 -21   3  341.63 11.7902   3
  -1 -21  -3 355.491 14.2722   3
  -1  21  -3 351.489 11.4323   3
  -2 -21  -3  382.06 15.9596   3
   2  21   3 382.373 14.7074   3
  -3 -21  -3 80.3775 6.49124   3
   3  21   3 75.7988 5.61407   3
  -4 -21  -3 69.8748 6.64822   3
   4  21   3 90.1856 6.36489   3
  -5 -21  -3 31.1062 5.34844   3
   5  21   3 33.5155 4.97586   3
  -6 -21  -3 5.05774 2.66572   3
   6  21   3 5.28278  2.8498   3
   6 -22  -3  339.65 13.3886   3
  -6 -22   3 327.882 11.5983   4
  -6 -22   3 308.463 16.8971   3
   6  22  -3 348.278 22.0104   3
  -5 -22   3 8.01981 2.94969   3
  -5 -22   3 4.71254  1.2794   4
   5 -22  -3 5.92173 2.11239   3
   5  22  -3 5.75357 1.75738   4
   5  22  -3 1.80773 2.08424   3
  -4 -22   3 1020.66 31.9467   4
  -4 -22   3 1033.40 37.4691   3
   4  22  -3 1078.22  32.978   4
   4  22  -3 1147.64 43.7667   3
   3 -22  -3  436.18 14.8106   3
  -3 -22   3 434.961 18.0408   3
   3  22  -3 434.837 14.9918   4
   3  22  -3  430.98 17.4642   3
   2 -22  -3 14.8773 2.32829   3
  -2 -22   3 18.2308 3.35531   3
   2  22  -3 11.0902 2.56213   3
   2  22  -3 17.3937 2.33116   4
  -1 -22   3 1532.03 47.2741   3
   1 -22  -3 1535.83 46.3929   3
   1  22  -3 1564.58 46.8298   3
   1  22  -3 1500.99 45.3093   4
   0 -22  -3 385.732 14.5818   3
   0 -22   3 367.617 13.8253   3
   0  22  -3 383.976 13.4479   3
   0  22  -3 374.885  13.295   4
   1 -22   3 173.925 6.96413   3
  -1 -22  -3 169.104 8.94594   3
  -1  22  -3 174.647 6.56072   3
  -2 -22  -3 1534.56 49.1545   3
   2  22   3 1555.77 47.5932   3
  -3 -22  -3 721.045 26.9395   3
   3  22   3 729.667 25.4008   3
  -4 -22  -3  181.34 11.1961   3
   4  22   3 182.818 9.85874   3
  -5 -22  -3 199.472 12.4505   3
   5  22   3 185.095 10.5447   3
  -6 -22  -3 315.024 17.4116   3
   6  22   3 323.053 15.4163   3
  -7 -23   3  62.307 8.56639   3
   7  23  -3 55.8309 8.02753   3
  -7  23   3 67.5115 8.28177   4
  -6 -23   3 36.3361 6.08109   3
   6 -23  -3 29.6056 5.17411   3
  -6 -23   3 30.7145 2.55334   4
   6  23  -3 32.5463  5.9374   3
  -6  23   3 31.7533 5.44071   4
   5 -23  -3 48.3252  4.1823   3
  -5 -23   3 55.8493 3.39843   4
  -5 -23   3 59.3293  7.7657   3
   5  23  -3 60.8839 7.46896   3
   5  23  -3 48.6337 3.83994   4
  -4 -23   3 7.30833 3.27099   3
   4  23  -3 11.3854 3.22435   3
   4  23  -3 7.71636 1.66322   4
   3 -23  -3 2.56285 1.21648   3
  -3 -23   3 2.83126 1.92587   3
   3  23  -3 3.44045 1.14887   4
   3  23  -3 1.48135 1.54095   3
   2 -23  -3 32.5884 2.89377   3
  -2 -23   3 34.9709 4.69296   3
   2  23  -3 34.0558 2.76042   4
   2  23  -3 38.1124 4.71871   3
   1 -23  -3 90.1599 5.57786   3
  -1 -23   3 116.668 6.69452   3
   1  23  -3 102.053 5.10136   4
   1  23  -3 95.1168 5.82663   3
   0 -23   3 4.89317 1.64936   3
   0 -23  -3 5.60121  1.8262   3
   0  23  -3 5.15664   1.386   3
   0  23  -3 6.08832 1.47059   4
  -1 -23  -3 182.223 9.38693   3
   1 -23   3 174.728 7.25277   3
  -1  23  -3 183.573 8.00817   4
  -1  23  -3 180.124 6.76883   3
  -2 -23  -3 94.6969 6.87869   3
   2  23   3 86.8216 5.74962   3
   3  23   3 18.7132 5.09774   3
  -4 -23  -3 28.0224 5.28305   3
   4  23   3 23.8019 4.15212   3
  -5 -23  -3 9.35263 3.52843   3
   5  23   3 2.40838 2.40661   3
  -6 -23  -3 5.85909  3.2872   3
   6  23   3 3.48714 2.26121   3
  -7 -24   3 383.242 19.9601   3
  -7  24   3 369.346 18.2105   4
   7  24  -3 363.577 18.7594   3
  -6 -24   3 114.195 9.59472   3
   6  24  -3 118.418 9.35093   3
   5 -24  -3 26.3532  3.6915   3
  -5 -24   3 18.1537 4.35345   3
  -5 -24   3 22.0486 2.59244   4
   5  24  -3 26.2677 3.30337   4
   5  24  -3 18.8276  4.0828   3
  -4 -24   3 906.602  33.589   3
   4  24  -3 927.969 32.7982   3
   4  24  -3 951.608 29.3859   4
   3 -24  -3 268.898 10.2601   3
  -3 -24   3 242.051 12.8074   3
   3  24  -3 267.014 10.3416   4
   3  24  -3 275.729 12.7034   3
   2 -24  -3 133.571 6.65146   3
  -2 -24   3 143.937 8.30056   3
   2  24  -3 129.186 7.65656   3
   2  24  -3 133.955 6.24631   4
  -1 -24   3 1159.51  36.998   3
   1 -24  -3 1159.34 36.1686   3
   1  24  -3 1126.19 34.8746   4
   1  24  -3 1154.08  36.291   3
   0 -24  -3 584.222 21.2703   3
   0 -24   3 620.182 20.7021   3
   0  24  -3 632.947 19.9892   4
   0  24  -3 571.021 19.7396   3
   1 -24   3 269.721 10.7624   3
  -1 -24  -3 272.714 12.4546   3
  -1  24  -3 278.677  10.939   4
  -2 -24  -3 1734.34 55.3744   3
   2  24   3 1774.08 53.7275   3
  -3 -24  -3 446.409 19.0331   3
   3  24   3  431.62 17.3132   3
  -4 -24  -3 42.1127 6.53619   3
   4  24   3 52.7687 6.20323   3
  -5 -24  -3 134.935 10.5426   3
   5  24   3 185.839 14.3098   3
  -6 -24  -3 386.297 20.4187   3
   6  24   3  384.38 18.7469   3
  -7 -25   3 85.5495 10.6928   3
  -7  25   3 42.3731 6.91183   4
   7  25  -3 57.4738 8.30955   3
  -6 -25   3 13.6604 4.27497   3
   6  25  -3 26.8861 5.52685   3
   5 -25  -3 0.35246 1.44704   3
  -5 -25   3 0.36241 2.29074   3
   5  25  -3  0.8141 2.40529   3
   5  25  -3 4.23951 1.47638   4
   4 -25  -3 54.0751  3.7505   3
  -4 -25   3 59.0588 7.41061   3
   4  25  -3 52.8188 3.89436   4
   4  25  -3  60.268 5.74316   3
  -3 -25   3 13.9317 3.33893   3
   3 -25  -3 7.76883 1.85764   3
   3  25  -3 12.8118 2.18659   4
   3  25  -3 11.7957 3.07837   3
  -2 -25   3 43.1216 5.50419   3
   2 -25  -3  28.195  3.4803   3
   2  25  -3 38.1233  4.9497   3
   2  25  -3 27.5884 2.69094   4
   1 -25  -3 56.9587 4.39829   3
  -1 -25   3 48.2125 4.31807   3
   1  25  -3 50.5029 4.24601   3
   1  25  -3  57.116 3.73711   4
   0 -25   3 47.5448 3.89589   3
   0 -25  -3 49.4235 4.44111   3
   0  25  -3 41.9306 3.36665   3
   0  25  -3 54.0275 3.66533   4
  -1 -25  -3 1.50851 1.36282   3
   1 -25   3 1.93145 1.13683   3
  -1  25  -3 2.18137 0.81082   3
  -1  25  -3 2.53128 1.33995   4
   2  25   3 14.5599 2.69346   3
   2  25   3 13.5941 1.01241   4
   2  25   3 14.4284 0.93832   4
  -3 -25  -3  48.545 6.38306   3
   3  25   3 52.6151 4.84487   3
  -4 -25  -3  16.226 4.21152   3
   4  25   3 14.1238 3.07714   3
  -5 -25  -3 8.48395 3.44072   3
   5  25   3 13.1814 3.32881   3
  -6 -25  -3 15.3172 6.25014   3
   6  25   3 15.3969 4.49736   3
  -6 -26   3 221.271 13.7951   3
   6  26  -3 184.466 12.2111   3
  -5 -26   3 42.0503 6.75365   3
   5 -26  -3 51.5216 3.55177   3
   5  26  -3 49.8513 3.93473   4
   5  26  -3 70.8168 8.35581   3
  -4 -26   3 495.323 21.7608   3
   4 -26  -3 515.363 17.5152   3
   4  26  -3 539.459 21.5044   3
   4  26  -3 524.044  17.961   4
  -3 -26   3 135.281 9.05432   3
   3 -26  -3 140.185  6.8246   3
   3  26  -3 148.173 6.92525   4
   3  26  -3 146.009 8.74898   3
   2 -26  -3  28.572 3.00528   3
  -2 -26   3 35.5606 5.09485   3
   2  26  -3 40.2413 4.88648   3
   2  26  -3 27.7839 3.13144   4
   1 -26  -3 809.603 27.2226   3
  -1 -26   3 845.389 28.2158   3
   1  26  -3 816.398 25.9381   4
   1  26  -3 807.288  27.131   3
   0 -26  -3 362.314 14.6793   3
   0 -26   3 362.978 13.8323   3
   0  26  -3 366.971 13.1279   4
   0  26  -3 326.589 12.8181   3
  -1 -26  -3 20.4337 3.77162   3
   1 -26   3  19.098 2.54249   3
  -1  26  -3 17.9479 1.79743   3
  -1  26  -3 16.5088 2.62599   4
  -2 -26  -3 225.196 11.7684   3
   2  26   3 208.922 6.75943   4
   2  26   3 221.066   7.025   4
  -3 -26  -3 342.716  16.011   3
   3  26   3 306.838 13.8615   3
  -4 -26  -3  15.379 4.32367   3
   4  26   3 22.4756 3.96264   3
  -5 -26  -3 261.327  15.371   3
   5  26   3 260.214 13.2812   3
  -6 -26  -3 172.908 12.6684   3
   6  26   3 177.499 11.0881   3
  -6 -27   3 45.8866 7.39209   3
   6  27  -3 56.8699 8.18465   3
   5 -27  -3 16.8401 2.60488   3
  -5 -27   3   25.58 5.52886   3
   5  27  -3 17.0098 2.75677   4
   5  27  -3 21.7586 4.92398   3
   4 -27  -3 63.2743 4.23303   3
  -4 -27   3 66.2825 6.65169   3
   4  27  -3 67.3867 4.41184   4
   4  27  -3 49.0859 6.44951   3
  -3 -27   3  62.316 7.41895   3
   3 -27  -3 55.6512 4.12354   3
   3  27  -3 58.9993 9.87384   3
   3  27  -3 57.7962 4.16223   4
  -2 -27   3 11.6375 3.18824   3
   2 -27  -3  15.069 2.87504   3
   2  27  -3 10.5503 2.00549   4
   2  27  -3 8.49653  2.5331   3
   1 -27  -3 11.8174 2.62575   3
  -1 -27   3 10.7484 2.80071   3
   1  27  -3 10.5283 2.32858   3
   0 -27  -3 13.4484 3.08742   3
   0 -27   3 13.2168 2.54764   3
   0  27  -3 15.1994  2.3075   3
   0  27  -3 13.8306 2.36507   4
  -1 -27  -3 3.07097 1.80588   3
   1 -27   3 2.82806 1.21428   3
  -1  27  -3 3.20083 1.10381   3
  -1  27  -3 2.41418  1.4605   4
  -2 -27  -3 27.0681 5.43023   3
   2  27   3 21.8081 1.46388   4
   2  27   3 19.6507 1.26569   4
  -3 -27  -3 31.9698 5.56886   3
   3  27   3 37.4846 4.83918   3
  -4 -27  -3 152.882 10.8026   3
   4  27   3 162.675 9.56919   3
  -5 -27  -3 29.6737 5.41076   3
   5  27   3 21.7531 4.34522   3
  -6 -27  -3 8.65809 4.05562   3
   6  27   3 4.07592 2.80021   3
   6  28  -3  225.53 17.2226   3
  -5 -28   3 41.7762 6.96152   3
   5  28  -3 48.8076 8.62831   3
   5  28  -3 43.4899  3.7845   4
   4 -28  -3 526.751 17.9505   3
  -4 -28   3 546.153 22.8673   3
   4  28  -3 515.331  21.455   3
   4  28  -3 507.772 18.1439   4
  -3 -28   3 398.356 19.6444   3
   3 -28  -3 400.257 15.0419   3
   3  28  -3 431.226 17.6717   3
   3  28  -3 403.361 14.8217   4
  -2 -28   3 28.4978 4.57866   3
   2 -28  -3 35.2774 4.24444   3
   2  28  -3 35.6636  4.7691   3
   2  28  -3 29.0735 3.42242   4
   1 -28  -3 662.451 23.2605   3
  -1 -28   3 659.012 23.7964   3
   1  28  -3 663.513 21.7541   4
   1  28  -3 657.372 22.8916   3
   0 -28   3 765.399 25.5173   3
   0 -28  -3 756.675 26.5154   3
   0  28  -3 713.648 24.2338   3
   0  28  -3 770.152 24.5357   4
  -1 -28  -3 2.05959  1.6219   3
   1 -28   3 7.36473 1.75766   3
  -1  28  -3 3.55136 1.65992   4
  -2 -28  -3 307.399   14.48   3
   2  28   3 268.258 8.88794   4
   2  28   3 298.591 9.28541   4
  -3 -28  -3 657.787 26.6115   3
   3  28   3 685.111 24.5474   3
  -4 -28  -3 16.1356 4.52923   3
   4  28   3  18.636 4.57735   3
  -5 -28  -3 202.912 13.4585   3
   5  28   3  211.32 11.9653   3
  -6 -29   3 1.81068 2.87639   3
   6  29  -3 7.89013 3.18343   3
  -5 -29   3 71.6642  8.8079   3
   5  29  -3  62.867 6.51573   3
   4 -29  -3 8.66365 2.11394   3
  -4 -29   3 13.1306 3.72982   3
   4  29  -3 7.25794  1.6536   4
   4  29  -3 16.5676  3.8195   3
   3 -29  -3 66.7968 4.85714   3
  -3 -29   3 64.4378 6.46158   3
   3  29  -3 63.1752    4.54   4
   3  29  -3 68.0838 5.80571   3
   2 -29  -3 26.0324 3.82436   3
  -2 -29   3 21.4903 4.15744   3
   2  29  -3 24.3663 3.29953   4
   2  29  -3 22.5964  3.7845   3
   1 -29  -3 19.9571 3.24525   3
  -1 -29   3  24.188   3.862   3
   1  29  -3 20.3471 2.76778   4
   1  29  -3 18.1871 3.05709   3
   0 -29  -3 10.0596 2.60092   3
   0  29  -3 8.73022 1.93442   4
  -1 -29  -3 42.2214 5.71971   3
   1 -29   3 44.3527  3.5695   3
  -1  29  -3 45.4053 4.20581   4
  -2 -29  -3 9.71245 2.94409   3
   2  29   3 7.08515 1.14039   4
   2  29   3 7.04162 0.95954   4
  -3 -29  -3 65.5046 6.86714   3
   3  29   3 71.8467 5.66446   3
  -4 -29  -3 3.22877 3.02865   3
   4  29   3 4.59212 2.66852   3
  -5 -29  -3 4.39005 4.86222   3
  -6 -30   3 143.449 11.4352   3
   6  30  -3 148.328 10.9645   3
  -5 -30   3 32.5953 6.04174   3
   5  30  -3 29.2181 5.57224   3
   4 -30  -3 845.187  26.891   3
  -4 -30   3 843.336 32.1164   3
   4  30  -3 797.643 26.6813   4
   4  30  -3 804.873 30.4261   3
  -3 -30   3 734.736 27.9344   3
   3 -30  -3 762.535 24.6275   3
   3  30  -3 662.739 23.6624   4
   3  30  -3 732.968 26.7203   3
  -2 -30   3 33.3069 5.22595   3
   2 -30  -3 31.0136 4.09136   3
   2  30  -3 28.6255  4.4251   3
   2  30  -3 28.0574 3.40813   4
  -1 -30   3 296.886 13.3636   3
   1 -30  -3 272.309 12.6521   3
   1  30  -3 291.648 12.4108   3
   1  30  -3 304.808 11.5823   4
   0 -30  -3 905.967 31.2712   3
   0 -30   3 897.918  30.032   3
   0  30  -3  902.17  28.744   3
   0  30  -3 897.795 28.9225   4
   1 -30   3 2.94629 1.06968   3
  -1 -30  -3 1.20429 2.07998   3
   1  30   3 1.55203 0.91522   4
  -1  30  -3 1.47367 1.30835   4
  -2 -30  -3 505.065 20.8089   3
   2  30   3 464.508 14.5715   4
   2  30   3 494.326 15.0268   4
  -3 -30  -3 381.383 18.6354   3
   3  30   3 400.888 16.6459   3
  -4 -30  -3 4.78662 2.83434   3
   4  30   3 1.02055 1.97084   3
  -5 -30  -3 108.167 9.97692   3
   5  30   3 98.0421 7.96136   3
  -5 -31   3  10.185 4.51458   3
   5  31  -3 7.89454 3.64232   3
   4 -31  -3 19.5292 3.02425   3
  -4 -31   3 30.9654 5.72404   3
   4  31  -3 17.3493 3.00141   4
   4  31  -3 20.2128 4.47565   3
   3 -31  -3 185.025 8.77489   3
  -3 -31   3 180.431 11.0264   3
   3  31  -3 153.884  7.9079   4
   3  31  -3 179.538  10.199   3
  -2 -31   3 74.0466 6.54428   3
   2 -31  -3 76.0718 5.49269   3
   2  31  -3 74.4296 5.79382   3
   2  31  -3 68.2903 4.64408   4
  -1 -31   3  9.5325 2.73628   3
   1 -31  -3 12.4169 3.14269   3
   1  31  -3 15.2383 2.84272   3
   1  31  -3 17.1494 2.65267   4
   0 -31   3 60.8549 5.05859   3
   0 -31  -3 78.3956 6.21092   3
   0  31  -3 57.5822 4.26226   4
   0  31  -3 70.4859 4.55392   3
  -1 -31  -3 53.3797 6.41277   3
   1 -31   3  48.604 3.80863   3
   1  31   3 49.0153 2.99621   4
  -1  31  -3  43.709 3.95463   4
  -2 -31  -3 81.8389 7.13927   3
   2  31   3 64.2186 2.89066   4
   2  31   3 66.6508  3.2629   4
  -3 -31  -3 5.12237 2.73438   3
  -4 -31  -3 135.505 10.5637   3
   4  31   3 133.688 8.94618   3
  -5 -31  -3  14.444  4.9138   3
   5  31   3 8.07177  3.3442   3
  -5 -32   3 49.8872  7.8855   3
   5  32  -3 68.3392  8.5758   3
  -4 -32   3 241.653 14.2308   3
   4  32  -3 243.707 10.4742   4
   4  32  -3 251.513 17.3071   3
  -3 -32   3 265.091 14.0512   3
   3 -32  -3 252.842 10.9847   3
   3  32  -3 235.095 12.3434   3
   3  32  -3 217.153 10.0485   4
   2 -32  -3 24.2094 3.80935   3
   2  32  -3 21.4918  3.0309   4
  -1 -32   3 213.303 10.9994   3
   1 -32  -3 222.024 10.9167   3
   1  32  -3 195.722 9.85802   3
   1  32  -3 211.086 9.24239   4
   0 -32  -3 223.607 11.8072   3
   0 -32   3 213.212 10.5145   3
   0  32  -3 229.051 9.58399   3
  -1 -32  -3 1.86126 2.25751   3
   1 -32   3 0.45377 1.31023   3
  -1  32  -3 2.46121 1.35176   4
   1  32   3 0.80435 0.92149   4
  -2 -32  -3  100.21  8.1683   3
  -2  32  -3 105.013 6.57928   4
   2  32   3 96.2807 3.98354   4
   2  32   3 106.911 4.39751   4
  -3 -32  -3 242.639 13.9518   3
  -4 -32  -3 30.3116 6.22306   3
   4  32   3 23.5779 4.24867   3
  -5 -32  -3  129.03 10.7743   3
   5  32   3 133.822 9.66454   3
   5  33  -3 3.81227 3.46766   3
  -4 -33   3 108.637 9.24245   3
   4  33  -3 124.186 9.16969   3
  -3 -33   3 32.5084 5.82922   3
   3 -33  -3  29.426 3.93507   3
   3  33  -3 24.4429 3.53496   4
   3  33  -3 24.7106 4.38254   3
   2 -33  -3 75.9048  5.7522   3
  -2 -33   3 51.9992  6.7193   3
   2  33  -3 63.2861 4.52732   4
   2  33  -3 69.1849 5.67301   3
  -1 -33   3 32.3945 4.93571   3
   1 -33  -3 41.3126 5.52344   3
   1  33  -3 27.8914  3.7312   3
   1  33  -3  40.584 3.66879   4
   0 -33  -3 9.84927 2.76685   3
   0 -33   3 10.3391 2.92484   3
   0  33  -3 16.1808 2.83236   4
   0  33  -3 12.8516 2.37153   3
   1 -33   3 11.7013 2.35606   3
  -1 -33  -3 11.9413 3.00444   3
   1  33   3 10.4882 1.70117   4
  -1  33  -3 14.2594 2.86999   4
  -2 -33  -3 50.7198 6.89604   3
  -2  33  -3 52.2775 4.60579   4
  -3 -33  -3 6.24239  3.2454   3
  -4 -33  -3 16.5406  5.8113   3
  -5 -34   3 10.0074 4.59743   3
   5  34  -3 5.09512 3.68943   3
  -4 -34   3 207.635 13.6659   3
   4  34  -3 219.789  12.584   3
   3 -34  -3 189.883 9.36688   3
  -3 -34   3 168.104 11.2396   3
   3  34  -3 158.228 8.35324   4
   3  34  -3  181.39 10.5179   3
   2 -34  -3 6.23707  2.5651   3
  -2 -34   3  5.9963 2.62047   3
   2  34  -3 11.7342 2.91966   3
   2  34  -3 10.3986 2.18434   4
  -1 -34   3 517.292 21.1113   3
   1 -34  -3 529.084 20.8161   3
   1  34  -3 563.639 19.9918   3
   0 -34   3 263.311 12.0331   3
   0 -34  -3 259.987 13.1627   3
   0  34  -3 245.018 10.6869   4
   0  34  -3 242.919 10.4396   3
   1 -34   3 -0.9219 1.10206   3
  -1 -34  -3 2.56284 2.52176   3
  -1  34  -3 1.07659 1.63075   4
   1  34   3 0.70068  0.8291   4
  -2 -34  -3 357.234 17.3803   3
  -2  34  -3 331.641 14.2525   4
  -3 -34  -3  299.24 16.4647   3
  -4 -34  -3 88.1575 8.86562   3
  -4 -35   3 55.5979 7.48578   3
   4  35  -3 57.8308 7.41184   3
   3 -35  -3  161.16 9.19115   3
  -3 -35   3 163.628 11.2721   3
   3  35  -3 162.072 9.83901   3
   3  35  -3 137.816 7.71983   4
  -2 -35   3 47.7331  6.5405   3
   2 -35  -3 37.5619   4.942   3
   2  35  -3 40.5063 5.21136   3
   2  35  -3 42.3215 3.86374   4
  -1 -35   3 6.18966 2.68739   3
   1  35  -3  8.1291 1.88857   4
   1  35  -3   6.564 1.89563   3
   0 -35   3 29.9589 4.35785   3
   0 -35  -3 22.5479 4.03332   3
   0  35  -3 29.9897 3.75316   4
   0  35  -3 25.4907 3.34573   3
   1 -35   3 78.4633 5.77778   3
  -1 -35  -3 91.2542 7.81739   3
   1  35   3 97.0235 4.72503   4
  -1  35  -3 90.7541 6.10504   4
  -2 -35  -3 35.2931 5.87728   3
  -2  35  -3 41.3521 5.02533   4
  -3 -35  -3 2.04344 2.71006   3
  -4 -35  -3 24.8406 5.90223   3
  -4 -36   3 531.089 24.6508   3
   4  36  -3  528.57 22.8731   3
  -3 -36   3 131.842 10.0131   3
   3  36  -3 115.556 9.01652   4
   3  36  -3 121.105 8.99362   3
  -2 -36   3 3.47342 2.37052   3
   2 -36  -3 1.79514 2.48337   3
   2  36  -3 4.58941 2.16995   3
  -1 -36   3 322.103  15.278   3
   1 -36  -3 306.484 14.5983   3
   1  36  -3 302.035 12.5247   4
   1  36  -3 317.074 15.1247   3
   0 -36   3 269.222 12.7097   3
   0 -36  -3  265.38 13.8281   3
   0  36  -3 280.004 11.2815   3
   0  36  -3 274.492 11.7503   4
  -1 -36  -3 78.3667 7.23601   3
  -1  36  -3 83.3121 5.79654   4
  -2 -36  -3 355.015   17.91   3
  -2  36  -3 347.138 14.8805   4
  -3 -36  -3 180.687 12.4123   3
  -3 -37   3 36.7265 6.49616   3
   3  37  -3 50.0049 6.54344   3
  -2 -37   3  126.28 9.21078   3
   2 -37  -3  123.31 8.41749   3
   2  37  -3 131.204 7.20262   4
   2  37  -3 133.337 8.36176   3
   1 -37  -3 45.4803 5.97845   3
  -1 -37   3 51.1827 7.22624   3
   1  37  -3 44.7414 3.98308   4
   1  37  -3 46.7912 4.39227   3
   0 -37   3 108.929 7.63452   3
   0 -37  -3 122.153 8.79079   3
   0  37  -3 114.284 6.78231   4
  -1 -37  -3  290.34 15.3419   3
  -1  37  -3 276.366 12.3155   4
  -2 -37  -3 143.679 10.6169   3
  -2  37  -3 143.693 8.38514   4
  -3 -37  -3 12.5444 4.84107   3
  -3  37  -3 10.0615 2.88911   4
  -3 -38   3 106.888 9.46317   3
   3  38  -3 109.213 8.09284   3
  -2 -38   3 62.1787 7.96784   3
   2 -38  -3 55.9921 7.45483   3
   2  38  -3 46.1824 5.71643   3
   2  38  -3 47.5937 4.36434   4
  -1 -38   3 197.609 11.4215   3
   1 -38  -3 201.444 11.2214   3
   1  38  -3 171.863 9.38236   3
   1  38  -3 197.576 9.26874   4
   0 -38  -3 248.686 13.4624   3
   0  38  -3 223.502 10.5228   4
  -1 -38  -3 13.1335 3.88686   3
  -1  38  -3 18.1765 3.20662   4
  -2 -38  -3 124.061 10.2348   3
  -2  38  -3 139.983 8.24607   4
  -3 -39   3 15.7391 4.92003   3
   3  39  -3  30.856 4.90267   3
  -2 -39   3 41.5593  6.4154   3
   2  39  -3 50.6139 5.96449   3
   1 -39  -3 14.2302 3.72206   3
  -1 -39   3 12.6764 3.46662   3
   1  39  -3  9.7038 2.53981   3
   1  39  -3 17.2215 3.16746   4
   0 -39  -3 26.9959 5.32055   3
   0  39  -3  21.833 3.46738   4
  -1 -39  -3 76.6657 8.89129   3
  -1  39  -3 63.5033 5.22696   4
  -2 -39  -3 39.4053 6.97178   3
  -2  39  -3 41.4353 6.11312   4
  -2 -40   3 -1.5738 3.29998   3
   2  40  -3  3.7696 2.89111   3
   1 -40  -3 197.888 11.9536   3
   1  40  -3 198.059 9.59161   4
   0 -40  -3 132.886 9.99627   3
   0  40  -3 139.608 7.83838   4
  -1 -40  -3 6.98592 3.45321   3
  -1  40  -3 11.0988 2.78438   4
   1  41  -3 52.4956 5.70506   4
   0 -41  -3 22.3584  5.6794   3
   0  41  -3 20.9919 3.78015   4
  -8   0   4 118.242 7.61028   4
   8   0  -4 96.1558  8.5392   3
   7   0  -4 100.298 7.79702   3
  -7   0   4 88.3552 6.31914   4
  -6   0   4 1121.86 35.5479   4
   6   0  -4 1081.27 37.2232   3
  -5   0   4 210.122 9.45059   4
   5   0  -4 222.724 10.8489   3
  -4   0   4 1358.79 41.1362   4
   4   0  -4 1350.64 42.5833   3
   3   0  -4 294.888 10.9729   4
  -3   0   4  282.50 10.6427   4
   3   0  -4 294.292 11.6977   3
   2   0  -4 26.3382 2.19914   4
  -2   0   4 26.3814 2.15911   4
   1   0  -4 79.6338 4.25385   4
   0   0  -4 2081.94 59.0555   4
   0   0   4 2071.86 58.8829   4
  -1   0  -4 104.957 4.05361   4
   1   0   4 107.182 4.19986   4
  -2   0  -4  450.95 14.0003   4
  -3   0  -4 11.2904 2.13331   3
  -4   0  -4 163.704 7.86167   3
   5   0   4 251.335  9.9771   3
  -5   0  -4 248.364 11.0849   3
   6   0   4 465.854 16.4038   3
  -6   0  -4 437.855 17.6979   3
  -7   0  -4 186.221 10.3746   3
   7   0   4 196.001 9.03123   3
   8  -1  -4 43.0043 6.54059   3
  -8  -1   4 40.7448 5.20053   4
   8   1  -4 64.0805 7.99469   3
  -8   1   4 46.0832 5.61939   4
   7  -1  -4 6.35664 2.34731   3
  -7  -1   4 5.38133 1.84451   4
   7   1  -4 11.8701 3.41366   3
  -7   1   4  5.4716 2.08339   4
   6  -1  -4 8.86774 2.96008   3
  -6  -1   4 11.3172 2.39865   4
  -6   1   4 9.26739  2.4099   4
   6   1  -4 13.0916 3.43031   3
   5  -1  -4 64.6542 5.42055   3
  -5  -1   4 76.6735 4.86629   4
   5   1  -4  69.712 5.68276   3
  -5   1   4 68.1505 4.76235   4
  -4  -1   4 43.9936 3.40016   4
   4  -1  -4  43.678 4.11063   3
   4   1  -4 43.3399 4.14303   3
   4   1  -4 52.6743 3.88283   4
  -4   1   4 38.7854 3.36632   4
  -3  -1   4 19.3835 2.54509   4
   3  -1  -4  14.014 2.41505   3
   3  -1  -4 18.9992 2.59467   4
   3   1  -4 19.6156 2.59365   4
   3   1  -4  17.419 2.85644   3
  -3   1   4 17.4651 2.32061   4
   2  -1  -4  648.84 20.3243   4
  -2  -1   4 625.116 19.8989   4
   2   1  -4  651.26 20.2398   4
   1  -1  -4 19.9988 1.84399   4
  -1  -1   4 21.4778 2.29842   4
   0  -1  -4  468.97 14.4593   4
   0  -1   4 468.399 14.3202   4
   0   1   4 463.857 14.2608   4
   0   1  -4 476.445 14.4622   4
  -1  -1  -4  532.31 15.8656   4
   1   1   4 523.084 15.9296   4
  -1   1  -4 527.701 15.9673   4
  -2  -1  -4 597.119 18.6966   3
  -2  -1  -4 568.249 17.3406   4
  -2   1  -4 576.974 18.2931   3
  -2   1  -4 571.799 17.5854   4
  -3  -1  -4 3.40515 0.89861   4
  -3  -1  -4  5.2452 1.53982   3
  -3   1  -4 5.97467    1.48   3
  -4  -1  -4 111.525  6.2398   3
   4   1   4 110.418 5.39727   3
  -4   1  -4 109.493 5.97653   3
  -5  -1  -4 7.66228 1.92586   3
   5  -1   4 3.79967  1.3003   3
   5   1   4 7.48028 1.81344   3
  -5   1  -4 7.40083  2.0425   3
   6  -1   4 51.8274 3.83196   3
  -6  -1  -4 50.4099 4.81357   3
   6   1   4 44.1538 3.91204   3
  -6   1  -4 48.1509 4.59643   3
  -7  -1  -4 6.41936  2.4842   3
   7   1   4  7.2205 2.05982   3
  -7   1  -4   4.587 2.15576   3
   8  -2  -4 217.624 12.5528   3
  -8  -2   4 222.243 10.9158   4
  -8   2   4  209.74 11.1788   4
   8   2  -4 204.576 12.5172   3
  -7  -2   4 350.095 14.5436   4
  -7   2   4 348.131 14.9028   4
   7   2  -4 367.847 16.7415   3
   6  -2  -4 433.796 18.3193   3
  -6  -2   4 443.149  16.769   4
   6   2  -4 454.644 18.8877   3
  -6   2   4 474.076 17.4222   4
  -5  -2   4  67.748 4.67273   4
   5  -2  -4 73.1861 5.58608   3
  -5   2   4 79.0542 5.13243   4
   5   2  -4 68.5152  5.6852   3
   4  -2  -4 1263.72 40.1157   3
  -4  -2   4 1276.01 38.6771   4
  -4   2   4 1289.04 39.0664   4
   4   2  -4 1325.52 39.2552   4
   4   2  -4 1209.98 40.2171   3
   3  -2  -4 1825.76 54.5677   3
  -3  -2   4 1806.67 53.2433   4
   3  -2  -4 1848.99 53.9068   4
   3   2  -4 1814.18 53.6105   4
   3   2  -4 1837.22 54.8867   3
  -3   2   4 1795.10 53.5344   4
  -2  -2   4 7.12554 1.44422   4
   2  -2  -4 5.68544 1.31918   4
   2   2  -4 8.68872 1.65256   4
  -2   2   4 4.60964 1.31399   4
   2   2  -4 4.73504 1.48707   3
  -1  -2   4 534.053 16.6761   4
   1  -2  -4 531.125 16.9894   4
   1   2  -4 569.297 17.7864   4
   0  -2  -4 2586.98 73.2199   4
  -1  -2  -4 20.3007 1.35509   4
   1   2   4 17.6436 1.35232   4
  -1   2  -4 18.8079 1.47266   4
  -2  -2  -4 2961.88 83.7268   4
  -2  -2  -4 3123.40 85.5452   3
  -2   2  -4 2913.75 84.2011   4
  -2   2  -4 2903.70 84.6302   3
  -3  -2  -4 1228.34 38.5034   3
  -3  -2  -4 1233.71 37.0644   4
  -3   2  -4 1305.42 37.8747   3
  -4  -2  -4 85.7017 5.41155   3
  -4   2  -4 82.0463 4.93044   3
   4   2   4 79.4099 4.51477   3
  -5  -2  -4 826.787 28.0093   3
  -5   2  -4 797.726 26.9997   3
   5   2   4 829.008 26.4639   3
  -6  -2  -4 646.534 24.2675   3
   6   2   4 660.699 22.5878   3
  -6   2  -4  673.00 23.5132   3
  -7  -2  -4 155.362 9.60283   3
  -7  -2  -4 151.551 7.94168   4
  -7   2  -4 145.708 8.63343   3
   7   2   4 151.645 8.31593   3
   8  -3  -4 5.60228 3.06902   3
  -8  -3   4 5.49068 1.93142   4
   8   3  -4  3.1203  2.7244   3
  -8   3   4 2.72154 2.09695   4
   7  -3  -4 14.9414 4.29178   3
  -7  -3   4 11.7525 2.93281   4
  -7   3   4  9.9977 2.46631   4
   7   3  -4 10.4935 3.20294   3
   6  -3  -4 88.0807 6.74316   3
  -6  -3   4 92.1329  5.7614   4
   6   3  -4 87.3701 7.05912   3
  -6   3   4 104.912 6.56657   4
   5  -3  -4 137.664 7.85338   3
  -5  -3   4  127.29 6.61363   4
   5   3  -4  128.59  8.0223   3
  -5   3   4 135.774 7.17062   4
   4  -3  -4  126.47 7.07909   3
  -4  -3   4  133.20 6.23957   4
   4   3  -4 136.412 6.63234   4
  -4   3   4  122.66 6.48877   4
   4   3  -4 124.748 7.37584   3
  -3  -3   4 157.186 6.90431   4
   3  -3  -4 188.438 7.78261   4
   3   3  -4  176.92 8.33595   3
   3   3  -4  177.40 7.38466   4
  -3   3   4 159.024 7.21777   4
   2  -3  -4 489.945 15.9815   4
  -2  -3   4  453.15 15.2781   4
  -2   3   4 483.717 15.7357   4
   2   3  -4 507.934 15.7948   4
   2   3  -4 473.708  16.582   3
  -1  -3   4 214.885 7.63823   4
   1  -3  -4 229.584 8.07431   4
   1   3  -4 221.934 7.87264   4
   0  -3  -4 170.838 5.95962   4
   0   3   4  160.02 5.69565   4
   0   3  -4 160.849 6.39371   4
  -1  -3  -4 212.644  7.0518   4
   1   3   4 214.984 7.05182   4
  -1   3  -4 220.267 7.52231   4
  -2  -3  -4 60.7987 2.61092   4
  -2  -3  -4 57.6099 3.68682   3
  -2   3  -4 53.5414 2.98784   4
  -2   3  -4 60.5164 3.22602   3
  -3  -3  -4 47.3678  2.4659   4
  -3  -3  -4 44.4428 3.65612   3
  -4  -3  -4 31.1434 3.95725   3
   4   3   4  25.756 2.61655   3
  -4   3  -4 35.1611 2.87247   3
  -5  -3  -4 7.87634   2.123   3
   5   3   4 3.27443 1.53714   3
  -5   3  -4 5.39515 1.69929   3
  -6  -3  -4 75.6618 5.97461   3
   6   3   4 68.2024 5.02103   3
  -6   3  -4 67.4237 5.04729   3
  -7  -3  -4 8.59588 3.37071   3
   7   3   4 14.9649 3.30715   3
  -8  -4   4 235.072 11.2251   4
   8  -4  -4 241.745 13.0832   3
  -8   4   4 234.751 12.4251   4
   8   4  -4 248.351 14.0408   3
   7  -4  -4 503.923 20.6043   3
   7   4  -4 480.781 20.9714   3
  -7   4   4  512.86 19.6576   4
   6  -4  -4 5.41586 2.05426   3
  -6  -4   4 3.56318 1.57908   4
  -6   4   4 3.09391 1.99649   4
   6   4  -4 6.57614 2.63767   3
  -5  -4   4 90.2702 5.26491   4
   5  -4  -4 93.3738 6.40597   3
  -5   4   4 81.3803 5.54291   4
   5   4  -4 97.5328 6.82045   3
   4  -4  -4 725.553 24.1658   3
  -4  -4   4 691.542 22.5824   4
   4   4  -4 733.808 23.2694   4
  -4   4   4 703.143 23.3349   4
   4   4  -4 668.035 24.4053   3
  -3  -4   4 1177.97 34.6557   4
  -3   4   4 1144.46 35.1903   4
   3   4  -4 1158.98 35.0279   4
   3   4  -4 1134.70 36.3549   3
   2  -4  -4 921.588 28.8515   4
  -2  -4   4 968.975 28.3493   4
   2   4  -4 965.453 29.7808   3
  -2   4   4 910.599  28.642   4
   2   4  -4 958.021 28.5894   4
   1  -4  -4 745.577 22.3945   4
  -1  -4   4 724.913 21.9172   4
   1   4  -4 726.219 22.1344   4
   0  -4  -4 252.176 8.28603   4
   0   4  -4 229.505  8.7752   4
   0   4   4  252.84  8.0542   4
  -1  -4  -4 4.32611 1.20153   3
   1   4   4 4.27294 0.72581   4
  -1   4  -4 2.75877 0.81324   4
  -2  -4  -4 1220.75   35.14   4
  -2  -4  -4 1222.83 37.2759   3
  -2   4  -4 1206.47 35.9141   3
  -2   4  -4 1270.89 36.1371   4
  -3  -4  -4 1555.46 45.5455   4
  -3  -4  -4 1575.32 48.3944   3
  -3   4  -4 1660.01 46.9356   3
  -4  -4  -4 23.6378 3.48913   3
   4   4   4 26.0931 2.61968   3
  -4   4  -4 21.3846 2.68001   3
  -5  -4  -4 125.516 7.81403   3
   5   4   4  149.12 7.33026   3
  -5   4  -4 141.635 7.05051   3
  -6  -4  -4 730.551 27.1406   3
  -6   4  -4 778.286 25.4883   3
   6   4   4  728.89 25.2871   3
  -7  -4  -4 70.2683 6.36777   3
   7   4   4 53.2871  4.8997   3
   8  -5  -4 2.02622 2.46537   3
  -8  -5   4 0.42384 1.53278   4
   8   5  -4 -2.3651 2.79648   3
   7  -5  -4 6.97065 2.74956   3
  -7  -5   4 6.15684 2.23607   4
   7   5  -4 6.42084 2.63021   3
  -7   5   4 6.86057 2.35483   4
  -6  -5   4 100.794 5.87305   4
   6  -5  -4 93.3324 6.98693   3
  -6   5   4 104.192 6.68634   4
   6   5  -4 99.9773 7.44295   3
  -5  -5   4 251.768 10.3161   4
   5  -5  -4 259.242 11.7761   3
  -5   5   4 253.446 11.1188   4
   5   5  -4 267.734 12.5462   3
  -4  -5   4 3.28463 1.17194   4
   4  -5  -4 1.68391 1.35441   3
   4   5  -4  0.9478 1.37631   3
  -4   5   4 2.98461 1.10558   4
   4   5  -4 2.49735 1.01633   4
  -3  -5   4 111.708 5.07733   4
  -3   5   4 101.746  5.4052   4
   3   5  -4 102.503  5.2177   4
   3   5  -4 110.697 6.37668   3
   2  -5  -4 416.548 14.4483   4
  -2  -5   4 427.743 13.8039   4
   2   5  -4 431.226 14.1341   4
   2   5  -4 429.411 15.2696   3
  -2   5   4 432.846  14.373   4
  -1  -5   4 107.753  4.4841   4
   1  -5  -4 120.174 5.06159   4
   1   5  -4 103.572 4.57613   4
   0  -5  -4 67.2234 3.22894   4
   0  -5   4 71.1572 3.31162   4
   0   5   4 72.7813 3.14324   4
   0   5  -4 75.1073 3.38322   4
  -1  -5  -4 2015.93 57.3463   4
  -1  -5  -4 2024.01 58.6451   3
   1   5   4 1999.15 57.1846   4
  -1   5  -4 2072.93 58.0049   4
  -2  -5  -4 13.0696 1.02052   4
  -2  -5  -4 16.2128 2.45595   3
  -2   5  -4 10.6413 1.47445   4
  -2   5  -4 13.3821 1.39869   3
  -3  -5  -4 39.1766 3.55371   3
  -3  -5  -4  43.679 2.16037   4
  -3   5  -4 46.7924 2.90384   3
  -4  -5  -4 149.533 7.77463   3
  -4   5  -4 121.043 5.90268   3
   4   5   4 124.437 6.42927   3
  -5  -5  -4 115.803 7.35791   3
   5   5   4 100.182 6.05155   3
  -5   5  -4 108.631 5.77361   3
  -6  -5  -4 14.2158  2.4163   4
  -6  -5  -4 6.13159 2.30636   3
   6   5   4  11.831 2.33818   3
  -6   5  -4 7.92409 1.84754   3
  -7  -5  -4 180.276 10.9624   3
   7   5   4 171.939 9.21123   3
  -8  -6   4 7.30588 2.11305   4
   8  -6  -4 0.01993 2.12605   3
  -8   6   4  1.3833 2.43497   4
  -7  -6   4 441.207 16.3506   4
   7  -6  -4 396.979 17.6022   3
   7   6  -4 411.985 18.7112   3
  -7   6   4 391.086 16.9058   4
   6  -6  -4 462.766 18.6561   3
  -6  -6   4 472.712 16.8653   4
  -6   6   4 466.516 18.1369   4
   6   6  -4  460.48 19.4393   3
   5  -6  -4 -0.4566 1.08355   3
  -5  -6   4 4.94079 1.50906   4
  -5   6   4 1.82728 1.32511   4
   5   6  -4 3.13299 1.79818   3
   5   6  -4 2.62288 1.25681   4
   4  -6  -4  863.88 27.8762   3
  -4  -6   4 818.842 26.2232   4
   4   6  -4 862.489 28.7897   3
   4   6  -4 820.448  26.822   4
  -4   6   4 842.366 27.3621   4
  -3  -6   4 932.276 27.6751   4
   3   6  -4 899.374 29.5953   3
   3   6  -4 906.344 28.0442   4
  -3   6   4 886.951 28.4304   4
   2  -6  -4  40.476 2.96072   4
   2   6  -4 32.8455 2.51089   4
  -2   6   4   37.14 2.83467   4
   2   6  -4 43.5397 3.42367   3
  -1  -6   4 1357.77 40.7206   4
   1  -6  -4 1506.92 42.4134   4
   1   6  -4 1386.47 42.1433   3
   1   6  -4 1393.11 40.9619   4
   0  -6  -4 3245.85 91.6108   4
  -1  -6  -4 12.0322 1.10306   4
  -1  -6  -4 11.1947 1.62971   3
  -1   6  -4 14.4486 1.69052   4
   1   6   4 15.5595 1.09388   4
  -2  -6  -4 46.1135 2.03281   4
  -2  -6  -4 44.4701 3.39834   3
  -2   6  -4 45.9434 2.81412   4
  -2   6  -4 46.9246 2.46151   3
  -3  -6  -4 1776.58 49.0421   4
  -3  -6  -4 1666.88 52.3953   3
  -3   6  -4 1720.82 50.1058   3
   3   6   4 1754.27  51.253   3
  -4  -6  -4 405.023 16.4519   3
  -4  -6  -4 419.917 13.1474   4
  -4   6  -4 461.385 15.1822   3
   4   6   4 414.889 15.3364   3
  -5  -6  -4 51.5538 4.88156   3
  -5   6  -4 51.8956 3.68814   3
   5   6   4 57.0354 4.45863   3
  -6  -6  -4 659.008 26.0395   3
  -6  -6  -4 717.601 22.5123   4
  -6   6  -4 702.221 23.4962   3
   6   6   4 728.373 24.6199   3
  -7  -6  -4 28.4324  5.0042   3
   7   6   4 24.6852  3.7841   3
  -8  -7   4 206.127 9.89501   4
   8  -7  -4 187.051 11.4798   3
  -8   7   4 228.931 11.7422   4
   8   7  -4  193.10 13.7507   3
   7  -7  -4 4.30793 2.24584   3
  -7  -7   4  6.1795 1.79325   4
   7   7  -4 9.15702 3.26622   3
  -7   7   4 6.20541 2.28075   4
  -6  -7   4 180.419 8.39495   4
   6  -7  -4 189.826 10.0946   3
   6   7  -4 180.901 11.4336   3
   5  -7  -4 287.489 12.3802   3
  -5  -7   4 278.497 10.7767   4
  -5  -7   4 269.264 12.8135   3
  -5   7   4  267.45 11.7935   4
   5   7  -4 273.107 13.0415   3
   5   7  -4 274.624 11.3651   4
   4  -7  -4 274.738 11.3363   3
  -4  -7   4 258.914 11.8015   3
  -4  -7   4 262.677  9.9118   4
   4   7  -4 235.269 11.5588   3
  -4   7   4 270.602 11.0225   4
   4   7  -4 267.399 10.4773   4
  -3  -7   4 222.529 9.96641   3
  -3  -7   4 233.557 8.51329   4
   3   7  -4 226.326 10.1598   3
  -3   7   4 227.168 9.32875   4
   3   7  -4 219.626 8.76794   4
  -2  -7   4 365.585  11.941   4
   2   7  -4 372.696  13.609   3
  -2   7   4 349.782 12.5867   4
   2   7  -4 361.143  12.246   4
  -1  -7   4 7.89181 1.24417   4
  -1   7   4 10.8458  1.7721   4
   1   7  -4 13.4542  1.7434   4
   1   7  -4 10.5156 1.87617   3
   0  -7   4 3.74967 0.91318   4
   0  -7  -4 2.88999 0.79598   4
   0   7   4 7.10313 1.12575   4
   0   7  -4 4.01212 0.95118   4
  -1  -7  -4 627.645 20.0617   3
  -1  -7  -4 627.312 18.5891   4
   1   7   4 633.233 18.3242   4
  -1   7  -4 632.027 19.3761   4
  -2  -7  -4 235.181 7.30074   4
  -2  -7  -4 245.583 9.76878   3
  -2   7  -4  224.47 7.73509   3
  -3  -7  -4  112.20 6.66524   3
  -3  -7  -4 124.311 4.24559   4
   3   7   4 119.906   5.982   3
  -3   7  -4 132.497 5.15709   3
  -4  -7  -4 3.40035 0.73049   4
  -4  -7  -4 5.73036 2.10682   3
  -4   7  -4 3.70184 1.06667   3
   4   7   4 1.24025  1.3489   3
  -5  -7  -4 65.7306 5.82625   3
  -5  -7  -4 62.1136 3.05055   4
  -5   7  -4 67.2493 4.00013   3
   5   7   4  66.074 4.82209   3
  -6  -7  -4  183.58 10.8762   3
  -6  -7  -4  204.35 7.95218   4
  -6   7  -4 201.515 8.70079   3
   6   7   4 189.856 9.86829   3
  -7  -7  -4 5.14266 2.39503   3
   7   7   4 3.93106 2.35693   3
   8  -8  -4 33.1004 5.65088   3
  -8  -8   4 24.8037 3.60161   4
  -8   8   4 24.1512 4.66447   4
   8   8  -4 38.1752 6.95083   3
   7  -8  -4 865.141 31.1668   3
  -7  -8   4  883.16  28.906   4
  -7   8   4 894.905 31.0338   4
   7   8  -4 878.715 32.7741   3
   6  -8  -4 494.346 19.5113   3
  -6  -8   4 503.048 17.6948   4
  -6   8   4 515.852 21.0217   4
  -5  -8   4 83.4183   4.878   4
  -5  -8   4 85.9663 6.48595   3
   5  -8  -4 86.0703  5.9703   3
  -5   8   4 90.6324 5.89809   4
   5   8  -4 85.6191 6.66596   3
   5   8  -4 87.9649 5.42868   4
   4  -8  -4 767.474 25.7558   3
  -4  -8   4 775.544 26.7289   3
  -4  -8   4 770.644 24.1557   4
   4   8  -4 783.623 24.8688   4
   4   8  -4 752.794 26.7049   3
  -4   8   4 761.961  25.531   4
  -3  -8   4  461.99 15.4337   4
  -3  -8   4 477.111 17.5265   3
   3   8  -4 480.123 16.0117   4
   3   8  -4 488.012 17.7437   3
  -3   8   4 478.571 16.6301   4
  -2  -8   4 247.104 8.50926   4
  -2   8   4 240.989 9.23046   4
   2   8  -4 231.661  9.9275   3
   2   8  -4 234.716 8.75343   4
   1  -8  -4 3092.83 94.4609   4
   1   8  -4 3420.24 94.4647   3
  -1   8   4 3353.84 93.4613   4
   0  -8   4 854.537 26.6079   4
   0  -8  -4 912.905 26.4723   4
   0   8  -4 919.906 27.1109   3
   0   8   4 892.834 26.2148   4
   0   8  -4 887.967 26.6109   4
  -1  -8  -4 936.377 29.1925   3
  -1  -8  -4 958.392 27.5528   4
  -1   8  -4 949.351 28.4487   4
   1   8   4 966.754 27.2525   4
  -2  -8  -4 157.398 5.13378   4
  -2  -8  -4 160.981 7.52732   3
  -2   8  -4 158.567 5.53115   3
  -3  -8  -4  541.60 16.0516   4
  -3  -8  -4 555.404 19.9295   3
   3   8   4 549.087 18.5945   3
  -3   8  -4 565.457 16.9687   3
  -4  -8  -4 3.31179 1.75288   3
  -4   8  -4 2.34818 0.80946   3
   4   8   4 3.16831 1.41655   3
  -5  -8  -4 45.0268 2.45779   4
  -5  -8  -4 50.6919 5.08389   3
   5   8   4 47.2116 4.10283   3
  -6  -8  -4 310.664 10.3826   4
  -6  -8  -4 322.842 11.0456   4
   6   8   4 311.688 14.9944   3
  -6   8  -4 307.776 11.7041   3
  -7  -8  -4 21.2735  4.4792   3
   8  -9  -4 65.8713 6.63929   3
  -8  -9   4 72.2189 5.16807   4
  -8   9   4 67.1917 7.60083   4
   8   9  -4 76.9451 8.99667   3
  -7  -9   4 17.9183 2.79077   4
   7  -9  -4 20.3705 4.18938   3
   7   9  -4 18.7792 4.36247   3
  -7   9   4 17.2449 3.79557   4
  -6  -9   4 150.561 9.80908   3
   6  -9  -4 148.557 8.70027   3
  -6  -9   4 160.809 7.38015   4
   6   9  -4 141.813 9.40666   3
  -6   9   4 141.121 8.42897   4
   5  -9  -4 243.249 11.0892   3
  -5  -9   4 217.091 11.5905   3
  -5  -9   4 237.743 9.51196   4
   5   9  -4 246.358  10.337   4
   5   9  -4 252.732 12.2715   3
  -5   9   4 245.224 11.0963   4
  -4  -9   4 796.902 28.3912   3
  -4  -9   4 826.607 25.9105   4
  -4   9   4  875.03  27.763   4
   4   9  -4 810.547 26.5264   4
   4   9  -4 868.473 29.0193   3
  -3  -9   4 121.068 7.01426   3
  -3  -9   4 130.902  5.5226   4
  -3   9   4 126.024 6.46726   4
   3   9  -4 136.297 7.32416   3
   3   9  -4  126.95 5.93781   4
  -2  -9   4 856.097 25.6365   4
  -2  -9   4 872.784 27.5279   3
   2   9  -4 818.187 25.8876   4
   2   9  -4 856.194 27.5488   3
  -2   9   4 861.361 26.6135   4
  -1  -9   4 411.428 13.2095   4
   1   9  -4 410.073 13.3425   4
   1   9  -4 421.382 14.4385   3
  -1   9   4 405.054 13.5485   4
   0  -9  -4 892.114 26.4278   4
   0  -9   4 873.099 26.6846   4
   0   9  -4 897.646 27.0334   3
   0   9   4 866.464 26.1769   4
   0   9  -4 928.039 26.7023   4
  -1  -9  -4 326.862 12.0075   3
  -1  -9  -4 349.039 10.4678   4
  -1   9  -4 333.176 11.3691   4
   1   9   4 337.318 10.1307   4
  -2  -9  -4 299.201 11.7804   3
  -2  -9  -4 296.046  8.8699   4
  -2   9  -4 294.182 9.23775   3
  -3  -9  -4 86.9718 3.05971   4
  -3  -9  -4 94.1054 6.07942   3
  -3   9  -4 91.3009 3.69178   3
   3   9   4 98.6199 5.34805   3
  -4  -9  -4  110.97 3.75451   4
  -4  -9  -4 106.874 7.04633   3
  -4   9  -4 102.886 4.47441   3
   4   9   4 109.595 6.23369   3
  -5  -9  -4 235.124 7.60876   4
  -5  -9  -4 232.833 12.0642   3
  -5  -9  -4 231.156 8.07293   4
   5   9   4 227.113 10.5468   3
  -5   9  -4 242.696 8.74713   3
  -6  -9  -4 10.2126 1.45699   4
  -6  -9  -4 9.08465 2.96695   3
  -6  -9  -4 8.78111 1.23295   4
   6   9   4   7.809 2.53687   3
  -7  -9  -4  169.40  10.987   3
   7   9   4 152.084 9.13154   3
  -8 -10   4  70.259 5.14458   4
   8 -10  -4 62.5252 6.45463   3
   8  10  -4  83.639 9.89118   3
  -8  10   4 74.3084  6.8835   4
   7 -10  -4 343.055 14.8386   3
  -7 -10   4 323.499 12.6177   4
  -7 -10   4  307.65 15.8149   3
  -7  10   4  294.83 14.3301   4
   7  10  -4 299.491 15.7895   3
  -6 -10   4 232.723 12.6388   3
   6 -10  -4 242.566 11.5772   3
  -6 -10   4 234.182 9.78392   4
  -6  10   4 237.728 11.5748   4
   6  10  -4 236.713 12.7444   3
   5 -10  -4 4.24872 1.82971   3
  -5 -10   4 4.32438 1.38993   4
  -5 -10   4 4.85382 2.01191   3
   5  10  -4 6.16442 1.74101   4
   5  10  -4 3.98888  2.3053   3
  -5  10   4 3.79084 1.66385   4
  -4 -10   4  226.09 10.8496   3
  -4 -10   4 211.397 8.52742   4
  -4  10   4 226.364 10.0882   4
   4  10  -4 229.343 9.32789   4
   4  10  -4 233.516 11.1873   3
  -3 -10   4 986.551 32.2195   3
  -3 -10   4 1009.29 29.8168   4
  -3  10   4 974.724 31.2129   4
   3  10  -4 973.359 32.3428   3
   3  10  -4 1008.56 30.4374   4
  -2 -10   4 104.546 5.76739   3
  -2 -10   4 95.0877 4.37845   4
   2  10  -4 105.258 5.90285   3
   2  10  -4 100.848  4.7219   4
  -2  10   4 100.374 5.21088   4
   1  10  -4 3256.05  92.383   3
  -1  10   4 3166.67 91.4075   4
   0  10   4 2303.23 65.3886   4
   0  10  -4 2295.74 65.8076   4
   0  10  -4 2300.74 66.1819   3
  -1 -10  -4 1.52544 0.53834   4
  -1 -10  -4 1.72278 0.99882   3
  -1  10  -4 1.34508 0.63918   3
   1  10   4  0.8178 0.34948   4
  -1  10  -4  1.1328 0.69507   4
  -2 -10  -4 1003.60 28.6577   4
  -2 -10  -4 1033.82 32.3198   3
  -2  10  -4 1012.39 29.0577   3
  -3 -10  -4 1353.47 41.6525   3
  -3  10  -4 1259.25 37.0615   3
   3  10   4 1305.62 39.9232   3
  -4 -10  -4 21.7223 3.76825   3
  -4 -10  -4 23.4261 1.29429   4
  -4 -10  -4 22.9081   1.128   4
   4  10   4 26.2857 3.69506   3
  -4  10  -4  25.634  1.6226   3
  -5 -10  -4 134.798 4.92154   4
  -5 -10  -4 131.347 4.55471   4
  -5 -10  -4 127.858 8.61359   3
  -5  10  -4 134.946 5.40551   3
   5  10   4 141.861 7.69222   3
  -6 -10  -4 447.531 19.7394   3
  -6 -10  -4 467.521 14.4233   4
  -6 -10  -4 433.566 13.6527   4
   6  10   4 456.232 17.7957   3
  -7 -10  -4  292.67  15.708   3
   7  10   4 301.075 13.9751   3
  -8 -11   4 10.3376 2.43776   4
   8 -11  -4 8.18615 3.72996   3
   8  11  -4 11.9911 4.20543   3
  -8  11   4 18.1079 4.34699   4
   7 -11  -4 0.50125 1.72653   3
  -7 -11   4  4.7137 2.30427   3
  -7 -11   4 4.78639  1.5371   4
  -7  11   4 3.24656 2.25091   4
   7  11  -4  2.3457 2.26526   3
  -6 -11   4 148.918 6.97309   4
  -6 -11   4 114.591 8.79718   3
   6 -11  -4 133.705 8.13947   3
   6  11  -4 147.985 9.63658   3
  -6  11   4 146.099  8.5672   4
  -5 -11   4 193.938  10.503   3
   5 -11  -4 193.588 9.44389   3
  -5 -11   4 172.432 7.70754   4
  -5  11   4 211.471  9.9213   4
   5  11  -4  179.93 8.52701   4
   5  11  -4  182.35 10.3921   3
  -4 -11   4  8.8048 1.68297   4
  -4 -11   4 7.10135 2.17442   3
   4  11  -4 8.70233 2.55362   3
  -4  11   4 12.4038 2.68574   4
   4  11  -4 8.10618 1.94494   4
  -3 -11   4 929.598 30.9337   3
  -3 -11   4 950.859 28.4162   4
   3  11  -4 921.391 31.0163   3
   3  11  -4 944.722 29.0241   4
  -3  11   4 958.014 30.0578   4
  -2 -11   4  97.713 5.58791   3
  -2 -11   4 90.8843 4.21685   4
   2  11  -4 85.9351 5.42614   3
  -2  11   4 99.4335 5.13545   4
   2  11  -4 94.3796 4.54573   4
  -1 -11   4 24.7036 2.03162   4
  -1  11   4 28.7203 2.39597   4
   1  11  -4 32.9731 2.33525   4
   1  11  -4 29.5065 2.77499   3
   0  11   4 1506.27 42.8146   4
   0  11  -4 1475.95 43.5853   3
   0  11  -4 1465.67 43.2295   4
  -1 -11  -4 19.0359 2.70378   3
  -1  11  -4 20.4593 2.35407   4
  -1  11  -4 18.8764 1.53896   3
   1  11   4 20.2904  1.1635   4
  -2 -11  -4 36.3486 4.28207   3
  -2  11  -4 23.1769 1.30144   3
  -2  11  -4 26.2718 1.30518   3
  -3 -11  -4 4.99056 1.95921   3
   3  11   4 3.96252  1.4733   3
  -4 -11  -4 73.6792 5.85178   3
   4  11   4 61.5756  4.7305   3
  -5 -11  -4 223.346 12.2871   3
   5  11   4 247.453 11.1108   3
  -6 -11  -4 71.5086 4.17272   4
  -6 -11  -4 100.748 7.81481   3
   6  11   4  74.284 5.82213   3
  -7 -11  -4 239.256 13.9102   3
   7  11   4 218.311 11.7551   3
  -8 -12   4 94.8139 7.30024   4
  -8  12   4 81.3821 7.72082   4
   8  12  -4 82.5853 8.30298   3
  -7 -12   4 117.254 6.29616   4
   7 -12  -4 110.399 7.63773   3
  -7 -12   4 129.985 9.69774   3
  -7  12   4 108.555 8.03436   4
   7  12  -4 116.354 9.04059   3
   6 -12  -4 570.868 21.3576   3
  -6 -12   4 546.066  22.922   3
  -6 -12   4 565.346   19.15   4
  -6  12   4 578.235 21.9021   4
   6  12  -4 590.529 23.4604   3
  -5 -12   4 225.219 8.89957   4
   5 -12  -4 229.466  10.616   3
  -5 -12   4 213.308 11.5888   3
   5  12  -4  222.59 11.7805   3
  -5  12   4 225.353 10.8094   4
   5  12  -4 223.336 9.74132   4
  -4 -12   4 499.693 19.6553   3
  -4 -12   4 503.094 16.7266   4
   4  12  -4 505.226 19.7151   3
  -4  12   4  520.96 18.7874   4
   4  12  -4 533.502 17.6819   4
  -3 -12   4 121.166  6.9297   3
  -3 -12   4 111.184 4.98998   4
  -3  12   4 115.541 6.25583   4
   3  12  -4 98.0718 6.50367   3
   3  12  -4 110.747 5.39102   4
  -2 -12   4 7.61761 1.30392   4
  -2 -12   4 6.51579 1.75369   3
  -2  12   4 5.41276 1.54033   4
   2  12  -4 8.69823 2.15757   3
   2  12  -4 10.8502 1.70382   4
  -1 -12   4 384.897 12.7788   4
  -1  12   4 375.543 13.1155   4
   1  12  -4 392.361 13.9712   3
   1  12  -4 402.688 12.9433   4
   0 -12  -4 734.744 23.2875   3
   0  12  -4 745.295 23.1007   3
   0  12   4 746.238 22.3686   4
   0  12  -4  748.80 22.8368   4
  -1 -12  -4 49.9432 3.58753   3
  -1  12  -4 50.0616 2.60987   3
   1  12   4 45.2579 2.00029   4
  -1  12  -4 47.9385 3.04769   4
  -2 -12  -4 53.4337 4.20828   3
  -3 -12  -4 328.417 13.5365   3
   3  12   4 289.941 11.9841   3
  -4 -12  -4 295.581 13.9925   3
   4  12   4 328.493 13.0776   3
  -5 -12  -4 197.209 11.5563   3
   5  12   4 222.902 10.6006   3
  -6 -12  -4 134.417 9.45838   3
   6  12   4 139.611   8.291   3
  -7 -12  -4 159.113 10.9696   3
   7  12   4 145.849 10.6635   3
  -8 -13   4 247.883 14.6816   3
   8  13  -4 245.903 14.9801   3
  -8  13   4  235.89 14.8908   4
   7 -13  -4 66.3542 5.90208   3
  -7 -13   4 85.9656 5.03581   4
  -7 -13   4 71.9676 7.20685   3
   7  13  -4 77.0374 7.56404   3
  -7  13   4 63.8482 6.19606   4
  -6 -13   4 50.9915  3.6803   4
  -6 -13   4 66.0421 6.42462   3
   6 -13  -4 44.2457 4.53087   3
  -6  13   4  52.817 5.06496   4
   6  13  -4 42.7659 6.27052   3
  -5 -13   4  678.48 25.1312   3
   5 -13  -4 660.458 23.0889   3
  -5 -13   4  634.53 20.9136   4
   5  13  -4 631.249  21.979   4
   5  13  -4 663.026 24.9104   3
  -5  13   4 655.462 23.5795   4
  -4 -13   4 313.258 11.1677   4
  -4 -13   4 313.454 14.0337   3
   4  13  -4 319.974 11.9351   4
  -4  13   4 302.966 12.9317   4
   4  13  -4 326.164 14.1759   3
  -3 -13   4 91.9376 6.05925   3
  -3 -13   4 86.6875 4.32311   4
  -3  13   4 78.6856 5.24405   4
   3  13  -4 94.1779 6.22106   3
   3  13  -4  100.02 4.94695   4
  -2 -13   4 2052.16 58.0819   4
  -2 -13   4 1996.88 60.2691   3
  -2  13   4 1947.19 59.2285   4
   2  13  -4 2042.34 60.4054   3
   2  13  -4 2032.37 58.4545   4
  -1 -13   4  661.01  20.155   4
  -1 -13   4 641.594 21.2353   3
  -1  13   4 638.701 20.4891   4
   1  13  -4 655.147 21.3192   3
   1  13  -4  633.91 20.1244   4
   0 -13  -4 75.3707 4.32557   3
   0  13  -4 78.2937 4.00123   4
   0  13  -4 76.9612 4.15212   3
   0  13   4 86.8455 3.83018   4
  -1 -13  -4 864.774 27.6339   3
   1  13   4 888.518 24.9051   4
  -1  13  -4 828.206 26.4976   4
  -1  13  -4 878.605 25.6545   3
  -2 -13  -4 594.325 20.9421   3
  -3 -13  -4 10.9131 2.71826   3
   3  13   4 11.5279  2.3599   3
  -4 -13  -4 532.698 20.6395   3
   4  13   4 498.151 18.7665   3
   5  13   4 31.9323 5.11847   3
  -6 -13  -4 4.30626 2.40855   3
   6  13   4 0.89281 1.88877   3
  -7 -13  -4 118.568 9.57527   3
   7  13   4  128.13 9.33491   3
  -8  14   4 51.4554 10.2625   4
  -7 -14   4 90.6228 5.24538   4
   7 -14  -4 85.9704 6.78397   3
  -7 -14   4 98.6044 8.47713   3
   7  14  -4 83.9586 8.05159   3
  -7  14   4  84.117 8.00079   4
  -6 -14   4 325.832 11.9726   4
  -6 -14   4 329.931 16.0896   3
   6 -14  -4 308.447 13.8728   3
   6  14  -4 312.016 15.7451   3
  -6  14   4 335.746  14.894   4
   5 -14  -4 35.1377 3.65174   3
  -5 -14   4 35.5253 2.76959   4
  -5 -14   4 31.9606 5.13971   3
   5  14  -4  24.443 4.35577   3
   5  14  -4 27.4848 3.58603   4
  -5  14   4 30.5732 4.37537   4
  -4 -14   4 462.693 15.4183   4
  -4 -14   4 468.473 18.8054   3
   4  14  -4  463.56 16.2671   4
   4  14  -4 465.742 18.6559   3
  -4  14   4 475.855 17.6909   4
  -3 -14   4 1571.56 48.9626   3
  -3 -14   4 1566.78 45.7198   4
  -3  14   4 1546.45 47.7194   4
   3  14  -4 1555.82 46.4133   4
   3  14  -4 1585.82  48.899   3
  -2 -14   4 101.334 5.93504   3
  -2 -14   4  92.753 4.37589   4
  -2  14   4 82.0939 5.02294   4
   2  14  -4 95.9978 5.85938   3
   2  14  -4 93.7962 4.60502   4
  -1 -14   4 495.929 17.2768   3
  -1 -14   4 506.732 16.2243   4
  -1  14   4 489.548 16.5225   4
   1  14  -4 501.824 16.2524   4
   1  14  -4 521.448 17.4625   3
   0 -14  -4 617.851 20.3957   3
   0  14  -4 607.013 19.6627   4
   0  14   4 648.418 19.3481   4
   0  14  -4 633.349 20.0067   3
  -1 -14  -4 3.66117  1.5539   3
  -1  14  -4 9.17604 1.66633   4
  -1  14  -4 7.47752 1.19105   3
   1  14   4 6.21397 0.86309   4
  -2 -14  -4 691.086 23.8405   3
  -3 -14  -4 427.298 17.1387   3
   3  14   4 428.398 15.8776   3
  -4 -14  -4  57.298 5.56313   3
   4  14   4 54.7622 4.73967   3
  -5 -14  -4 374.015 17.2702   3
   5  14   4 367.802 15.3323   3
  -6 -14  -4 189.573 11.9861   3
   6  14   4 207.127 10.7899   3
  -7 -14  -4 85.2021 8.19638   3
   7  14   4 95.0493 7.66613   3
  -8 -15   4 266.786  16.269   3
   8  15  -4 298.918  16.792   3
  -8  15   4  297.85 15.1974   4
  -7 -15   4 6.81196 3.48914   3
  -7 -15   4 7.79283 1.78274   4
   7 -15  -4 8.97239 2.98359   3
  -7  15   4 8.38882  5.0837   4
   7  15  -4 3.35739 5.48986   3
  -6 -15   4 180.897 11.4069   3
  -6 -15   4 184.513  7.9048   4
   6 -15  -4 184.734 9.74345   3
   6  15  -4 183.092  11.519   3
   6  15  -4 197.054 9.16478   4
  -6  15   4 196.852 10.6395   4
  -5 -15   4 648.117 21.1235   4
   5 -15  -4 671.078 23.3096   3
  -5 -15   4  674.61 25.9009   3
  -5  15   4  667.12 26.1863   4
   5  15  -4  647.85 22.2427   4
   5  15  -4 670.213 27.9283   3
  -4 -15   4 19.9562 2.34698   4
  -4 -15   4 19.0357 3.79394   3
   4  15  -4 20.4673 3.92005   3
   4  15  -4 20.7306 2.80544   4
  -4  15   4 23.1852 3.86314   4
  -3 -15   4 96.8149 4.55649   4
  -3 -15   4 91.3244 6.42601   3
  -3  15   4 95.0248 5.85813   4
   3  15  -4 88.2752 6.16278   3
   3  15  -4 94.9187 4.97248   4
  -2 -15   4 1054.61 31.4776   4
  -2 -15   4 1040.50   33.74   3
  -2  15   4 1023.44 32.7181   4
   2  15  -4 1048.93 33.6783   3
   2  15  -4 1091.43  31.914   4
  -1 -15   4  2.1246 0.82778   4
  -1 -15   4  4.4455  1.3657   3
   1  15  -4 3.21985 1.33019   3
  -1  15   4 6.10065 1.41093   4
   1  15  -4 1.40039 0.85141   4
   0 -15  -4 19.1789 2.50833   3
   0  15  -4 23.2378 2.08365   4
   0  15   4 19.0373 1.82119   4
   0  15  -4 28.2667 3.51479   3
  -1 -15  -4 550.632 19.1135   3
  -1  15  -4 564.523 16.8525   3
  -1  15  -4  537.30 17.8581   4
   1  15   4 534.239  16.139   4
  -2 -15  -4  8.2849   2.145   3
  -3 -15  -4 82.7952  6.1586   3
   3  15   4 78.3787 5.23063   3
  -4 -15  -4 273.346 13.4099   3
   4  15   4 268.504 11.9587   3
  -5 -15  -4 24.8199 4.89005   3
   5  15   4 18.1926 3.30662   3
  -6 -15  -4 2.84237  2.2325   3
   6  15   4 2.48058 1.85594   3
  -7 -15  -4 182.364 12.3965   3
   7  15   4 177.686 10.7016   3
  -8 -16   4 46.1864 7.15119   3
   8  16  -4 48.4328 7.78074   3
  -8  16   4 50.2328 7.47307   4
  -7 -16   4 128.406 6.46353   4
   7 -16  -4 134.734 8.37129   3
  -7 -16   4 133.792 10.1716   3
   7  16  -4 137.999 10.1116   3
  -7  16   4  132.46 9.29021   4
   6 -16  -4 5.20472 2.19678   3
  -6 -16   4 11.0745   3.252   3
  -6 -16   4  9.0102 1.73177   4
  -6  16   4 8.11731 2.56516   4
   6  16  -4 15.2621 3.84798   3
   6  16  -4  11.592 2.52428   4
  -5 -16   4  112.91 14.6454   3
  -5 -16   4 94.5511 4.94245   4
   5 -16  -4 94.5295 6.21438   3
   5  16  -4 94.0212 5.68375   4
  -5  16   4 102.246 7.15035   4
   5  16  -4 91.2884 7.54421   3
  -4 -16   4 297.316 14.0506   3
  -4 -16   4 289.424 10.7378   4
   4  16  -4 309.662  14.111   3
  -4  16   4 311.305 13.1724   4
   4  16  -4 321.601  11.831   4
  -3 -16   4 790.823 28.0739   3
  -3 -16   4 847.082 25.0523   4
  -3  16   4 818.629 27.0489   4
   3  16  -4 785.597 27.8786   3
   3  16  -4 820.131 25.6269   4
  -2 -16   4  107.21 4.94697   4
  -2 -16   4 117.961 6.65932   3
   2  16  -4 102.442 6.25126   3
   2  16  -4 107.383 5.17425   4
  -2  16   4 105.875  5.7965   4
  -1 -16   4 525.992 18.1314   3
   1  16  -4 529.397 16.9732   4
   1  16  -4 519.718  18.034   3
  -1  16   4 517.386 17.3452   4
   0 -16  -4 4.57174 1.49087   3
   0  16  -4 3.21852 1.07358   4
   0  16  -4 2.30589 1.35684   3
  -1 -16  -4 46.5105 3.90979   3
   1  16   4  44.191 2.16307   4
  -1  16  -4 49.7167 3.28616   4
  -1  16  -4 42.5525 2.54023   3
  -2 -16  -4  383.23 15.2977   3
  -3 -16  -4 223.209 11.3347   3
   3  16   4 231.294 10.2546   3
  -4 -16  -4 11.5684 3.48137   3
   4  16   4 19.1216 3.49558   3
  -5 -16  -4 54.7805 7.28541   3
   5  16   4 51.6884 5.03259   3
  -6 -16  -4 107.619 9.03865   3
   6  16   4 116.044 7.74192   3
  -7 -16  -4 79.7262 8.02796   3
   7  16   4  71.541 6.68362   3
  -8 -17   4  51.195 8.09681   3
   8  17  -4  54.467 7.90047   3
  -8  17   4 59.1611 7.99204   4
  -7 -17   4 1.55915 1.09076   4
   7 -17  -4 3.87215 2.31087   3
  -7 -17   4 2.62801 2.65336   3
   7  17  -4  2.0487 2.30504   3
  -7  17   4 2.48171 2.66734   4
   6 -17  -4 75.8083 5.89236   3
  -6 -17   4  92.871 4.86053   4
  -6 -17   4 66.0464 6.76029   3
   6  17  -4 78.2097 7.29075   3
  -6  17   4 84.7577  6.8325   4
   6  17  -4 88.8929 5.74063   4
  -5 -17   4 560.794 23.3888   3
  -5 -17   4 588.537 19.0891   4
   5 -17  -4 588.731 21.2911   3
  -5  17   4 596.972 22.3132   4
   5  17  -4  606.52 23.6071   3
   5  17  -4 595.612 20.3997   4
  -4 -17   4 136.858 6.00603   4
  -4 -17   4 143.705 8.91581   3
  -4  17   4 136.334 7.91009   4
   4  17  -4  132.31 6.63683   4
   4  17  -4 149.595 8.93272   3
  -3 -17   4 36.7359 2.64063   4
  -3 -17   4 33.6811 4.45334   3
  -3  17   4 24.1918 3.51744   4
   3  17  -4 33.9347 2.84503   4
   3  17  -4 40.3437  4.1854   3
  -2 -17   4 695.012 21.2466   4
  -2 -17   4  679.41 23.4951   3
  -2  17   4 659.653  22.402   4
   2  17  -4 696.049 21.5185   4
   2  17  -4  638.38 23.0859   3
   1 -17  -4 97.9178 5.12137   3
  -1 -17   4 104.168 5.74877   3
  -1  17   4 96.2607 5.11901   4
   1  17  -4 102.962 4.90534   4
   1  17  -4 102.407 5.70721   3
   0 -17  -4 84.7776 4.98129   3
   0  17  -4 90.7211 4.69991   3
   0  17   4 82.4251 4.26926   4
   0  17  -4 93.3126 4.60247   4
  -1 -17  -4 2050.05 62.4597   3
   1  17   4 2099.34 59.1778   4
  -1  17  -4 2097.21 61.1128   4
  -1  17  -4 2110.93 59.7214   3
  -2 -17  -4 6.97022 2.16506   3
  -3 -17  -4 86.4293 6.43769   3
   3  17   4 79.9095   5.383   3
  -4 -17  -4 1379.53 49.2351   3
   4  17   4 1509.03 53.2389   3
  -5 -17  -4  266.80 14.7732   3
   5  17   4  320.16 13.8507   3
  -6 -17  -4 47.9006 7.27726   3
   6  17   4 48.8039 5.92101   3
  -7 -17  -4 392.393 20.4472   3
   7  17   4 393.917 17.9183   3
  -7 -18   4 111.925 9.31061   3
  -7 -18   4 125.419 5.99771   4
   7 -18  -4 102.907 7.43189   3
   7  18  -4 100.043 8.91335   3
  -7  18   4 98.5211 8.24999   4
  -6 -18   4 53.1509 7.16898   3
   6 -18  -4 47.7698  4.6444   3
  -6 -18   4 52.8252 3.55458   4
   6  18  -4 42.9033 6.66495   3
   6  18  -4 54.2637 4.49106   4
  -6  18   4 63.1444 7.20755   4
  -5 -18   4 3.36868 1.07671   4
   5 -18  -4  2.5575 1.44555   3
  -5 -18   4 5.26437  2.4865   3
  -5  18   4 2.31371 1.69278   4
   5  18  -4 2.80905 2.30207   3
   5  18  -4 2.33064  1.1804   4
  -4 -18   4 257.419 13.0766   3
  -4 -18   4 276.069 9.97478   4
  -4  18   4  260.68  12.195   4
   4  18  -4 291.228 10.9991   4
   4  18  -4 265.552 12.9832   3
  -3 -18   4 340.351 14.8065   3
  -3 -18   4 351.831 11.9599   4
   3  18  -4 340.234   12.51   4
  -3  18   4  340.99 13.7951   4
   3  18  -4 340.821 14.5964   3
  -2 -18   4 210.621 8.19336   4
  -2 -18   4 207.801 9.95806   3
  -2  18   4 218.245 9.36561   4
   2  18  -4 203.223 9.79659   3
   2  18  -4 216.364  8.4563   4
  -1 -18   4 35.2048  3.2148   3
   1 -18  -4   39.01 3.05975   3
   1  18  -4 36.4795  3.2526   3
  -1  18   4 35.7488 2.96026   4
   1  18  -4 33.1894 2.61156   4
   0 -18  -4  649.68 22.3683   3
   0 -18   4 678.537 21.8192   3
   0  18   4 701.247 21.2241   4
   0  18  -4  659.27  21.663   3
   0  18  -4 698.917 21.6487   4
  -1 -18  -4 51.9174  4.2737   3
   1  18   4 44.5266 2.31877   4
  -1  18  -4 44.8431 2.61848   3
  -1  18  -4 52.0641 3.53618   4
  -2 -18  -4 10.5552 2.75481   3
  -3 -18  -4 217.322 11.3456   3
   3  18   4 226.548 10.2477   3
  -4 -18  -4 36.1077  5.7109   3
   4  18   4 47.5605   4.705   3
  -5 -18  -4 73.0125 7.05442   3
   5  18   4 58.5785 5.44056   3
  -6 -18  -4 309.571 16.6823   3
  -7 -19   4 29.9131  6.0911   3
   7  19  -4 29.2331 5.93895   3
  -7  19   4   24.70 5.02292   4
  -6 -19   4 269.275 15.0346   3
   6 -19  -4 300.675  12.898   3
  -6 -19   4 284.614 10.6751   4
   6  19  -4 291.356 12.0318   4
   6  19  -4 287.934 14.9594   3
  -6  19   4 265.788 13.7438   4
  -5 -19   4 450.181 20.1555   3
  -5 -19   4 488.415 15.7626   4
   5  19  -4  467.44 16.9017   4
   5  19  -4 460.536 19.8763   3
  -5  19   4 460.928 18.9136   4
  -4 -19   4 80.4381 4.13982   4
  -4 -19   4 70.6374 6.24061   3
  -4  19   4 66.3635 5.59044   4
   4  19  -4 65.3951 4.44083   4
   4  19  -4 71.3406 6.17163   3
  -3 -19   4 52.2915  4.9907   3
  -3 -19   4  46.873 3.15197   4
  -3  19   4 55.9294 4.62475   4
   3  19  -4 43.0979 5.29403   3
   3  19  -4 48.9509 3.48527   4
  -2 -19   4 652.577 23.7161   3
  -2 -19   4  692.32  21.567   4
  -2  19   4  682.80 22.8895   4
   2  19  -4 673.976  23.627   3
   2  19  -4 695.292 21.8287   4
  -1 -19   4 16.0652 2.82752   3
   1 -19  -4 25.4661 2.98156   3
   1  19  -4 22.1039 2.65675   4
   1  19  -4 22.6067  3.1896   3
  -1  19   4 22.4112 2.80389   4
   0 -19   4 22.6547 2.34157   3
   0 -19  -4 23.7904 3.13415   3
   0  19  -4 18.2001 2.38637   3
   0  19   4  19.431 2.33668   4
   0  19  -4   23.81  2.2926   4
  -1 -19  -4 734.268 25.4529   3
  -1  19  -4 738.309 24.0119   4
  -1  19  -4 763.206 22.6764   3
   1  19   4 760.134  22.222   4
  -2 -19  -4 195.638 10.0259   3
  -3 -19  -4 89.3076 6.84544   3
   3  19   4  96.858 6.11695   3
  -4 -19  -4 768.287 29.5291   3
   4  19   4 831.057 27.9999   3
  -5 -19  -4 236.813 13.8024   3
   5  19   4 246.681 12.1748   3
  -6 -19  -4 13.2862  3.9084   3
   6  19   4 16.2397 3.73022   3
  -7 -20   4 95.1076 9.09244   3
  -7  20   4 112.342 8.91694   4
   7  20  -4 108.441 9.41375   3
  -6 -20   4 7.01539 1.62903   4
   6 -20  -4 2.17528   1.714   3
  -6 -20   4 4.54093 2.82389   3
   6  20  -4 4.83697 1.49056   4
   6  20  -4 10.1083 3.27809   3
  -6  20   4 14.3647 3.49059   4
  -5 -20   4 14.4062 3.78812   3
  -5 -20   4 16.8272  2.2093   4
   5  20  -4 12.8797 3.71371   3
  -5  20   4 13.9394 2.90322   4
   5  20  -4 14.4253 2.57465   4
  -4 -20   4 64.6423  6.0887   3
  -4 -20   4 66.8137 3.93437   4
   4  20  -4 77.0187 6.33795   3
   4  20  -4  87.743 5.00482   4
  -4  20   4   76.11 6.00784   4
  -3 -20   4 23.1108 2.69283   4
  -3 -20   4 12.8959 3.10836   3
   3  20  -4 21.1348 3.90151   3
  -3  20   4 19.1472 3.26331   4
   3  20  -4 18.1901 2.66863   4
  -2 -20   4 11.0855 2.49231   3
   2  20  -4 14.8461 2.21586   4
  -2  20   4 8.18973 2.11197   4
   2  20  -4 14.9038 2.82125   3
  -1 -20   4 90.2018 5.48519   3
   1 -20  -4 77.6315 4.72063   3
   1  20  -4 79.1621 5.14211   3
  -1  20   4  72.665  4.5694   4
   1  20  -4 78.2371  4.3178   4
   0 -20  -4 21.9619 3.17132   3
   0 -20   4 19.2982 2.56642   3
   0  20  -4 15.9892 2.26216   4
   0  20  -4  20.566 2.56974   3
   0  20   4 21.5322 2.45427   4
  -1 -20  -4 238.982 10.9078   3
   1  20   4 242.069 8.14912   4
  -1  20  -4 249.207 8.51487   3
  -1  20  -4 230.755 9.59399   4
  -2 -20  -4 16.8982 3.33351   3
  -3 -20  -4  5.3553 2.37021   3
   3  20   4 2.71019 1.55584   3
  -4 -20  -4 8.07097  3.0221   3
   4  20   4 9.29017 2.56852   3
  -5 -20  -4  11.322 3.92721   3
   5  20   4 5.95919 2.59208   3
  -6 -20  -4 220.584 13.8416   3
   6  20   4 214.641 11.8269   3
  -7 -21   4 10.7451 3.87074   3
  -7  21   4 20.8292 7.21176   4
   7  21  -4 7.69294 6.88087   3
  -6 -21   4 223.786 9.01356   4
  -6 -21   4 247.124 14.1698   3
   6 -21  -4 225.231 10.9532   3
  -6  21   4 230.414  12.811   4
   6  21  -4 229.426 14.5086   3
   6  21  -4 231.754 10.3949   4
  -5 -21   4 375.643  13.177   4
  -5 -21   4 390.976 18.0499   3
  -5  21   4 366.839 16.4495   4
   5  21  -4 376.353 14.3678   4
   5  21  -4  381.26 17.3658   3
  -4 -21   4 458.996 15.1344   4
  -4 -21   4 449.435 19.2258   3
  -4  21   4 439.486 18.0961   4
   4  21  -4 443.121 15.9783   4
   4  21  -4 436.322 18.9519   3
  -3 -21   4 185.244 7.72606   4
  -3 -21   4 181.925 10.2149   3
   3  21  -4 188.362 10.0511   3
   3  21  -4 208.426 8.42731   4
   2 -21  -4 1148.43 35.3769   3
  -2 -21   4 1138.75 37.5943   3
   2  21  -4 1145.07 37.2367   3
   2  21  -4 1190.04 35.3634   4
  -1 -21   4 297.618 12.4267   3
   1 -21  -4 305.771 11.7778   3
   1  21  -4 299.091 12.0989   3
   1  21  -4 300.942 11.1245   4
  -1  21   4 301.908   11.62   4
   0 -21   4 123.551 6.10344   3
   0 -21  -4 118.598 6.74273   3
   0  21  -4 118.231 5.79943   4
   0  21   4 115.206 5.51344   4
   0  21  -4 115.491 5.80137   3
  -1 -21  -4 635.849 23.2498   3
  -1  21  -4 667.654 21.7784   4
  -1  21  -4 661.267  20.236   3
   1  21   4 671.096 19.9545   4
  -2 -21  -4 705.678 25.5745   3
  -3 -21  -4 126.973 9.76079   3
  -4 -21  -4  756.64 28.7346   3
   4  21   4 728.967 26.3091   3
  -5 -21  -4 173.839 11.5727   3
   5  21   4  165.83 9.79942   3
  -6 -21  -4 30.3543 6.01968   3
   6  21   4 45.0197 6.13844   3
  -7 -22   4  105.76 13.5857   3
  -7  22   4 98.5934  8.9263   4
   7  22  -4 96.3767 9.60857   3
  -6 -22   4 5.54691 2.79382   3
   6 -22  -4 2.23069 2.03828   3
  -6 -22   4 8.35761 1.82992   4
   6  22  -4 2.90677 3.71223   3
   6  22  -4 3.69003 1.80753   4
  -6  22   4  11.306 3.76284   4
  -5 -22   4 4.16652 1.25543   4
  -5 -22   4 8.25403 3.09759   3
   5  22  -4 2.45027 2.21169   3
  -5  22   4 7.64233 2.59411   4
   5  22  -4 4.19051 1.80402   4
  -4 -22   4 22.9425 2.76669   4
   4  22  -4 23.2541  3.1433   4
  -4  22   4 18.3566 4.61745   4
   4  22  -4 20.4325 4.46613   3
  -3 -22   4  43.167  5.5991   3
   3  22  -4 46.6819 4.74441   3
   3  22  -4  52.456 3.82747   4
  -2 -22   4 126.752 7.77002   3
   2 -22  -4 130.499 6.49356   3
   2  22  -4 149.902 7.86731   3
   2  22  -4 117.388 6.06279   4
   1 -22  -4 424.751 15.4958   3
  -1 -22   4 427.898 16.1681   3
   1  22  -4 415.869 15.7088   3
  -1  22   4 427.524 15.2625   4
   1  22  -4 424.968 14.7403   4
   0 -22   4 73.4304  4.6578   3
   0 -22  -4 74.2407 5.29928   3
   0  22  -4   78.68 4.51845   3
   0  22   4 73.6268 4.28288   4
   0  22  -4 83.0467 4.68406   4
  -1 -22  -4 4.05464  1.8172   3
   1  22   4 4.68767 1.08934   4
  -1  22  -4 4.93922 1.67169   4
  -1  22  -4 5.37841  1.2032   3
  -2 -22  -4 168.961 9.54103   3
  -3 -22  -4 203.869 11.4931   3
   3  22   4 206.378 10.1568   3
  -4 -22  -4 36.2432 5.74404   3
   4  22   4 28.9331 4.35756   3
  -5 -22  -4 49.4362 7.45863   3
   5  22   4 57.7023 5.67321   3
  -6 -22  -4 51.7985 7.86028   3
   6  22   4 53.7145 6.85327   3
  -7 -23   4 29.8313 6.42775   3
  -7  23   4 20.0065 4.58501   4
   7  23  -4 29.1351 5.92747   3
   6 -23  -4 172.043 9.25653   3
  -6 -23   4 177.079 11.9964   3
  -6 -23   4 185.679 7.67046   4
   6  23  -4 164.601   11.46   3
  -6  23   4 174.287 10.9467   4
   6  23  -4 180.897  8.8412   4
  -5 -23   4 204.245 12.4511   3
  -5 -23   4 217.225 8.44266   4
  -5  23   4 206.365 11.3305   4
   5  23  -4 190.578 11.6282   3
   5  23  -4 200.606 9.23918   4
  -4 -23   4 12.9868 2.04097   4
  -4 -23   4 7.82659 3.02405   3
   4  23  -4 10.3674 3.14436   3
  -4  23   4 7.26181 2.48497   4
   4  23  -4 13.7608 2.41706   4
  -3 -23   4 724.762 27.2425   3
   3  23  -4 734.003 26.6947   3
   3  23  -4 771.369  24.443   4
   2 -23  -4  410.81 15.0301   3
  -2 -23   4 427.986 17.0319   3
   2  23  -4 412.733  14.708   4
   2  23  -4 424.589 16.5487   3
   1 -23  -4 64.9532 4.65119   3
  -1 -23   4  76.817 5.25439   3
   1  23  -4  64.164 4.08743   4
   1  23  -4  66.561  4.8427   3
   0 -23   4 1379.32 41.5888   3
   0 -23  -4 1350.56 42.6632   3
   0  23  -4 1370.62 41.1495   4
   0  23  -4 1286.82  41.003   3
   0  23   4 1411.63 40.8214   4
  -1 -23  -4 414.358 16.8611   3
   1  23   4 418.863 13.5605   4
  -1  23  -4 437.645 13.8581   3
  -1  23  -4 425.012 15.2762   4
  -2 -23  -4 20.0712 3.74106   3
  -3 -23  -4 0.62579 1.86013   3
  -4 -23  -4 260.653 14.2157   3
   4  23   4 256.173 12.3495   3
  -5 -23  -4 433.046 20.7515   3
   5  23   4 446.564 24.3169   3
  -6 -23  -4 40.3607 9.84735   3
  -7 -24   4 8.30001 4.36855   3
  -7  24   4 19.1115 4.97127   4
   7  24  -4 20.1244 4.77159   3
  -6 -24   4 27.1458 3.03727   4
  -6 -24   4 27.1593 5.46493   3
   6  24  -4 24.3532 5.10721   3
  -6  24   4 25.8957 4.92826   4
   6  24  -4 27.7868  3.8213   4
  -5 -24   4 0.69865 2.34053   3
  -5 -24   4 1.94975 1.06364   4
   5  24  -4 3.12513 2.31732   3
   5  24  -4 3.17326  1.6415   4
  -5  24   4 3.22354 2.32986   4
  -4 -24   4 1.02185 0.87361   4
  -4 -24   4 1.56364 1.88221   3
   4  24  -4 -0.7712 1.92738   3
   4  24  -4 1.18387 1.18467   4
  -3 -24   4  18.175 3.56802   3
   3 -24  -4 21.3922 2.99666   3
   3  24  -4 26.7684 3.36189   4
   3  24  -4 17.4321 3.45203   3
  -2 -24   4 15.7199 3.34138   3
   2 -24  -4 17.1982 2.80623   3
   2  24  -4 16.8033 3.23952   3
   2  24  -4 16.1857 2.33283   4
  -1 -24   4 80.0318  5.7179   3
   1 -24  -4 92.5621 5.63451   3
   1  24  -4 91.5086 4.98499   4
   1  24  -4  79.429 5.39984   3
   0 -24   4 13.9629 2.38584   3
   0 -24  -4 11.5943 2.59377   3
   0  24   4 10.6638 2.00981   4
   0  24  -4 15.0674 2.29459   4
   0  24  -4 9.31755 1.99142   3
  -1 -24  -4 117.621 7.47343   3
  -1  24  -4 113.937 5.03589   3
  -1  24  -4 111.493 6.11506   4
   1  24   4 116.246 4.93637   4
  -2 -24  -4 1.15655 1.88842   3
  -3 -24  -4 6.72241 2.81197   3
  -4 -24  -4 12.8363 3.89463   3
   4  24   4 8.75248 2.63382   3
  -5 -24  -4 2.84128 2.62507   3
   5  24   4 1.99779 1.84958   3
  -6 -24  -4 6.60413   4.276   3
   6  24   4 18.1057 4.39744   3
  -7 -25   4 43.8488 7.80842   3
  -7  25   4 53.3251 7.19187   4
   7  25  -4 45.8011 7.49965   3
  -6 -25   4  255.04 15.2945   3
  -6  25   4 237.741 13.4012   4
   6  25  -4 253.248 14.4255   3
  -5 -25   4  509.32 23.0514   3
  -5 -25   4 540.858 17.7151   4
   5  25  -4 537.001 18.9308   4
   5  25  -4 494.326 21.9585   3
  -5  25   4 536.755 21.5921   4
  -4 -25   4 146.038 9.86641   3
   4  25  -4 131.932 7.07033   4
   4  25  -4 154.833 9.53137   3
  -3 -25   4 343.624  15.822   3
   3 -25  -4 342.875 13.0457   3
   3  25  -4 348.034 13.1008   4
   3  25  -4 338.853 15.1753   3
   2 -25  -4 1040.41 32.8651   3
  -2 -25   4 1047.01 35.0825   3
   2  25  -4 1030.76 32.3288   4
   2  25  -4 1027.35 34.2981   3
   1 -25  -4 553.588 19.2873   3
  -1 -25   4  531.81 19.5781   3
   1  25  -4 507.318  17.779   4
   1  25  -4 513.175 18.9009   3
   0 -25   4 264.298 10.7028   3
   0 -25  -4 245.693 11.4011   3
   0  25   4 258.785 9.98702   4
   0  25  -4  239.71 10.0357   3
   0  25  -4 264.466 10.3582   4
  -1 -25  -4 1312.22 43.3569   3
  -1  25  -4 1371.65 41.3383   4
  -2 -25  -4 541.072 27.1819   3
  -2  25  -4  484.11 19.4604   4
  -3 -25  -4  48.159 6.30025   3
  -4 -25  -4 377.877 18.4209   3
   4  25   4 384.615 16.2623   3
  -5 -25  -4 311.057 17.0381   3
   5  25   4 315.302 14.8889   3
  -6 -25  -4 4.84169  3.1751   3
   6  25   4  2.9149 2.90459   3
  -6 -26   4 7.07037 3.17958   3
   6  26  -4 5.68612  3.3853   3
  -6  26   4 5.41935 3.24563   4
  -5 -26   4 24.8515 5.42023   3
   5  26  -4 19.1072 4.62816   3
   5  26  -4 19.1756 3.24948   4
  -5  26   4 24.5329  4.7329   4
  -4 -26   4 13.1179 3.71527   3
   4 -26  -4 13.5159 2.28618   3
   4  26  -4 19.6787 4.38004   3
   4  26  -4 17.3479 2.89758   4
   3 -26  -4 31.0072 3.70343   3
  -3 -26   4 29.4055 5.01756   3
   3  26  -4  33.513 3.27739   4
   3  26  -4 38.7237 5.20982   3
   2 -26  -4 47.3214 4.17255   3
  -2 -26   4 67.5012 5.54309   3
   2  26  -4 51.4528 3.92945   4
   2  26  -4 49.8893 4.78233   3
   1 -26  -4 24.7263 3.66982   3
  -1 -26   4 34.4227 4.46359   3
   1  26  -4 31.4724 3.91337   3
   1  26  -4 30.4732  2.9038   4
   0 -26   4 67.9331 4.60893   3
   0 -26  -4 56.6239 4.91833   3
   0  26   4 67.0396 4.20504   4
   0  26  -4 57.4435 4.05101   3
   0  26  -4 57.5831 4.06842   4
  -1 -26  -4 74.6239 6.05735   3
   1  26   4 67.4133 3.73664   4
  -1  26  -4 71.9086  3.7927   3
  -1  26  -4 74.3437 4.88603   4
  -2 -26  -4 139.525 9.09753   3
  -2  26  -4 150.338 7.74123   4
  -3 -26  -4 67.0976 6.53057   3
  -4 -26  -4 59.8381  7.6482   3
   4  26   4 49.6819  4.9847   3
  -5 -26  -4 47.1848 7.37705   3
   5  26   4 55.8871 5.70386   3
  -6 -27   4 293.652 18.0422   3
   6  27  -4 295.663 18.8575   3
  -6  27   4 301.807 17.1485   4
  -5 -27   4 348.169 17.4901   3
   5 -27  -4  348.60 12.7558   3
   5  27  -4 313.179 13.2731   4
   5  27  -4 367.951  23.151   3
  -5  27   4 312.385 19.1654   4
   4 -27  -4 12.6609 2.46044   3
  -4 -27   4 12.4987 3.99016   3
   4  27  -4 10.9932 2.49125   4
   4  27  -4 6.17096  2.5529   3
   3 -27  -4 219.868 9.42973   3
  -3 -27   4  188.15 15.6907   3
   3  27  -4 204.383 9.26374   4
   2 -27  -4 612.404 21.6646   3
  -2 -27   4 645.307 23.8115   3
   2  27  -4 592.315 20.9436   4
   2  27  -4 659.068 23.1815   3
  -1 -27   4 7.78214 2.37008   3
   1 -27  -4 9.60719 2.15822   3
   1  27  -4  6.9676 1.89124   4
   1  27  -4 8.44428 2.22092   3
   0 -27   4  0.5687 1.18726   3
   0 -27  -4 4.40809 2.12027   3
   0  27  -4  4.0597 1.41977   3
   0  27   4 -0.1265 0.98441   4
   0  27  -4 2.69814 1.32298   4
  -1 -27  -4  657.05 24.8465   3
   1  27   4 698.563 21.0588   4
  -1  27  -4 674.393 22.9801   4
  -1  27  -4 655.785 20.8088   3
  -2 -27  -4  317.94 15.5064   3
  -2  27  -4 350.513  13.701   4
  -3 -27  -4 31.4644 5.51968   3
  -4 -27  -4 228.107 13.7346   3
  -5 -27  -4 32.5352 6.36092   3
   5  27   4 36.9768  5.5922   3
  -6 -28   4 86.1481 11.6202   3
  -6  28   4 83.7855 9.97487   4
   6  28  -4 90.0541 8.74769   3
  -5 -28   4 105.922 9.07069   3
   5 -28  -4 112.634 6.32957   3
   5  28  -4 108.742 6.59845   4
  -5  28   4 123.821 8.99566   4
   5  28  -4 107.027  8.9803   3
  -4 -28   4  27.863  5.2095   3
   4 -28  -4 23.9749 3.28091   3
   4  28  -4 23.7414 3.33883   4
   4  28  -4 30.9223  4.9967   3
  -3 -28   4 93.6456 7.42808   3
   3 -28  -4  82.263  5.4536   3
   3  28  -4 77.6415 6.44166   3
   3  28  -4 78.4127 5.29066   4
  -2 -28   4 65.8787  5.9766   3
   2 -28  -4 65.5075 4.88203   3
   2  28  -4 60.2591  5.2706   3
   2  28  -4 59.9068 4.36007   4
   1 -28  -4  3.3939 1.88143   3
  -1 -28   4 6.45353 2.33382   3
   1  28  -4 2.95993 1.53798   3
   1  28  -4 3.08625 1.40858   4
   0 -28   4 61.3248 4.72099   3
   0 -28  -4  63.633 5.41501   3
   0  28  -4 56.3964 4.19956   3
   0  28  -4 61.1276 4.41769   4
   0  28   4   61.84 4.31986   4
   1  28   4 7.17279 1.35805   4
  -1  28  -4 10.0602 1.48489   3
  -1  28  -4 13.7952  2.6083   4
  -2 -28  -4 46.5959 6.58019   3
  -2  28  -4 35.9299 4.47497   4
  -3 -28  -4 6.76418 2.41257   3
  -4 -28  -4 3.65662 2.64282   3
   5  28   4 5.02031 3.24946   3
  -6 -29   4 80.1322 9.86387   3
   6  29  -4 87.6286 8.40923   3
  -6  29   4   90.68 9.93183   4
  -5 -29   4 615.186 26.1566   3
   5  29  -4 596.325  25.017   3
  -5  29   4 610.304 24.4673   4
   5  29  -4 580.847 21.0472   4
   4 -29  -4 35.1663 3.50651   3
  -4 -29   4 37.0464 6.32251   3
   4  29  -4 35.0419 5.65607   3
   4  29  -4 38.9957 4.43054   4
  -3 -29   4 85.1216 7.33757   3
   3 -29  -4 77.2148 5.38728   3
   3  29  -4 85.9977 6.87564   3
   3  29  -4 83.5031 5.44488   4
  -2 -29   4  961.70  33.054   3
   2 -29  -4 937.386 31.1084   3
   2  29  -4 878.211 29.8281   4
   2  29  -4 980.064  32.202   3
  -1 -29   4 77.9336 5.97906   3
   1 -29  -4 75.8087 5.81327   3
   1  29  -4 82.9293 4.99573   4
   1  29  -4 79.1482 5.57812   3
   0 -29   4  135.92 7.35032   3
   0 -29  -4 131.432 8.20988   3
   0  29  -4 134.352 6.92038   4
   0  29  -4 136.275  6.7959   3
   0  29   4 132.978 6.65469   4
  -1 -29  -4 1228.16 41.8622   3
   1  29   4 1264.61 37.4507   4
  -1  29  -4 1259.01 39.3684   4
  -1  29  -4 1263.45  37.208   3
  -2 -29  -4 61.6343 6.24153   3
  -2  29  -4 69.8576 5.14944   4
  -3 -29  -4 52.3122 7.28449   3
  -4 -29  -4 666.318 28.1513   3
  -5 -29  -4 243.525 15.4428   3
   5  29   4 250.309 13.3311   3
  -6 -30   4  -0.652 2.72428   3
   6  30  -4  -1.732 3.16978   3
  -6  30   4 2.88916 3.26277   4
  -5 -30   4 59.3362  7.9787   3
  -5  30   4 66.1865 6.58312   4
   5  30  -4 68.9247  7.1345   3
   4 -30  -4 23.0491  3.2752   3
  -4 -30   4 20.1786 4.96048   3
   4  30  -4 14.1328  4.0069   3
   4  30  -4 19.2347 3.24821   4
   3 -30  -4 1.06687 1.66254   3
  -3 -30   4  5.9135 2.84323   3
   3  30  -4 1.29265 2.11323   3
   3  30  -4 3.05724 1.62151   4
  -2 -30   4  206.52 11.2369   3
   2 -30  -4 215.515 10.2467   3
   2  30  -4  197.06 10.4549   3
   2  30  -4 201.617 9.24315   4
  -1 -30   4 29.0282 4.55718   3
   1 -30  -4 29.9229 4.39775   3
   1  30  -4 34.1879 4.21085   3
   1  30  -4 37.8123 4.16253   4
   0 -30   4  8.1701 2.10475   3
   0 -30  -4 6.63134 2.68323   3
   0  30  -4 8.36241 3.08965   4
   0  30   4 10.3722 2.18266   4
   0  30  -4 3.33225 1.39319   3
  -1 -30  -4  69.441 6.21426   3
  -1  30  -4 75.8121 3.91502   3
   1  30   4 67.2302 4.01783   4
  -1  30  -4 69.5269 4.95895   4
  -2 -30  -4 129.846 9.09672   3
  -2  30  -4 144.084 7.75342   4
  -3 -30  -4 5.71437 2.91007   3
  -4 -30  -4 24.6954 5.17121   3
  -5 -30  -4 5.42559 4.15361   3
  -5 -31   4 803.286 32.8786   3
   5  31  -4 824.101 31.8536   3
  -5  31   4 838.668 31.3745   4
  -4 -31   4 41.5093 6.36841   3
   4 -31  -4 36.7341 4.38212   3
   4  31  -4 28.7416 5.42299   3
   4  31  -4 30.1083 4.00564   4
   3 -31  -4 81.5111 5.81819   3
  -3 -31   4  94.568 7.97431   3
   3  31  -4 83.2642 5.59928   4
   3  31  -4 92.5803 6.98114   3
  -2 -31   4 650.031 25.1755   3
   2 -31  -4 666.765 23.5279   3
   2  31  -4 617.207 22.1268   4
   2  31  -4 684.272 24.2701   3
   1 -31  -4 50.0742 4.82762   3
  -1 -31   4 51.1438 6.00809   3
   1  31  -4 40.1613 4.90025   3
   1  31  -4 46.3108  3.8346   4
   0 -31  -4 100.492 7.36709   3
   0 -31   4  103.43 6.42654   3
   0  31   4 96.8488 5.66145   4
   0  31  -4 96.1359  5.4823   3
   0  31  -4 90.3171 5.68767   4
  -1 -31  -4 331.723 15.7882   3
   1  31   4 346.874 12.1997   4
  -1  31  -4 348.541 13.7302   4
  -2 -31  -4 3.11879 2.42941   3
  -2  31  -4 8.45618 2.30317   4
  -3 -31  -4 13.5334 3.28759   3
  -4 -31  -4 467.847 22.2991   3
  -5 -32   4 10.3858 3.18206   3
  -5  32   4 8.51377 3.88472   4
   5  32  -4 11.1268  4.1097   3
   4 -32  -4 4.54494 2.35581   3
  -4 -32   4 5.00672 2.89507   3
   4  32  -4 2.38336 1.40489   4
  -3 -32   4 101.969 8.27506   3
   3 -32  -4 107.234 6.77761   3
   3  32  -4 104.176 6.33214   4
   3  32  -4 94.5609 7.51375   3
   2 -32  -4 8.40246 2.47604   3
   2  32  -4 10.2943 3.16829   3
   2  32  -4 7.95407 2.11164   4
  -1 -32   4 76.7302  6.1355   3
   1 -32  -4 62.4828 5.84172   3
   1  32  -4 67.9816 5.47012   4
   1  32  -4 63.0557 5.08837   3
   0 -32   4 120.705 6.99371   3
   0 -32  -4 101.495 7.76184   3
   0  32   4 107.227 6.16544   4
   0  32  -4 101.588 5.88744   3
   0  32  -4 119.904 6.58936   4
  -1 -32  -4 14.7717 3.88693   3
   1  32   4 15.3224 2.22274   4
   1  32   4 21.8021 1.92404   4
  -1  32  -4 17.2915 2.87109   4
  -2 -32  -4 145.414 10.0989   3
  -2  32  -4 156.215 8.36186   4
  -3 -32  -4 50.4471  7.6551   3
  -3  32  -4 49.3652 4.72747   4
  -5 -33   4 173.969 14.8735   3
  -5  33   4  187.87 12.1199   4
   5  33  -4 184.668 12.3397   3
  -4 -33   4 140.875  10.571   3
   4  33  -4 137.784 9.59051   3
   4  33  -4 123.945 7.36453   4
  -3 -33   4 72.3669 8.59209   3
   3 -33  -4 63.8308 5.41368   3
   3  33  -4 68.9899 6.14461   3
   3  33  -4 52.0166  4.5311   4
   2 -33  -4 847.904 28.2578   3
  -2 -33   4  751.40 29.2363   3
   2  33  -4 796.281 28.2487   4
   2  33  -4 774.572 28.1281   3
   1 -33  -4 255.087 13.1434   3
  -1 -33   4 251.777 12.4153   3
   1  33  -4 249.768   11.40   3
   1  33  -4 238.342  10.598   4
   0 -33  -4 42.3083 5.76936   3
   0 -33   4 36.8165 4.62531   3
   0  33  -4 37.6889 4.38979   4
   0  33  -4 36.3464 3.28253   3
   0  33   4  37.437 3.58724   4
  -1 -33  -4 311.128 15.5245   3
   1  33   4  317.81 11.7072   4
  -1  33  -4 319.677 13.2199   4
   1  33   4 327.656 11.0596   4
  -2 -33  -4 320.209 16.2282   3
  -2  33  -4  316.78 13.7352   4
  -3 -33  -4 22.1609 5.37325   3
  -3  33  -4 28.9819 4.15554   4
  -4 -33  -4 411.904 21.0428   3
  -5  34   4  21.625 4.73326   4
  -4 -34   4 53.3804 7.55501   3
   4  34  -4  44.787 6.77121   3
  -3 -34   4 5.13004 3.07598   3
   3 -34  -4 2.07949 2.18265   3
   3  34  -4 1.23903 1.94133   4
   3  34  -4 1.48125 2.13016   3
   2 -34  -4 8.10621 2.62985   3
  -2 -34   4 9.44508 2.91644   3
   2  34  -4 11.8819 2.30512   4
   1 -34  -4 10.2459 2.90843   3
  -1 -34   4 14.0936 3.49644   3
   1  34  -4 9.46359    2.59   3
   1  34  -4 7.98513 2.04278   4
   0 -34  -4 25.6181 4.62388   3
   0 -34   4 27.0421 4.10894   3
   0  34  -4  28.114 3.58033   3
   0  34   4 26.7369 3.57934   4
   0  34  -4 25.0787 3.68282   4
  -1 -34  -4 11.0924 3.16724   3
  -1  34  -4 7.06313 1.94023   4
  -2 -34  -4  0.4839 2.80364   3
  -2  34  -4  0.0359 1.57169   4
  -3 -34  -4 0.11235 2.62517   3
  -3  34  -4 5.49162 2.15995   4
  -4 -34  -4 24.7132 5.80349   3
  -4 -35   4 0.94617 3.00168   3
   4  35  -4 5.36915 2.98871   3
   3 -35  -4 272.744 12.5489   3
  -3 -35   4 258.091 14.5814   3
   3  35  -4  241.62 12.7726   4
   3  35  -4 265.885 13.5076   3
  -2 -35   4 184.798 11.4019   3
   2 -35  -4 189.679 10.5733   3
   2  35  -4 180.011 10.2928   3
   2  35  -4 205.093 9.47301   4
   1 -35  -4 25.8818 4.64991   3
  -1 -35   4 37.0267 5.34688   3
   1  35  -4 29.2759 4.05773   3
   1  35  -4 25.5841 3.57731   4
   0 -35   4 322.196 14.0953   3
   0 -35  -4 314.277 15.5926   3
   0  35   4 349.139 13.3924   4
   0  35  -4 330.057 12.8184   3
   0  35  -4  320.31 13.3527   4
  -1 -35  -4  87.657 7.91512   3
  -1  35  -4 93.2601 6.07804   4
  -2 -35  -4 4.49784 3.08412   3
  -2  35  -4 11.2606  2.4371   4
  -3 -35  -4 30.4153  8.8596   3
  -4 -36   4  62.649 8.53476   3
   4  36  -4 39.6706 6.49663   3
  -3 -36   4  110.19 9.47044   3
   3  36  -4 124.125 9.95529   3
   3  36  -4 116.592 7.18517   4
   2 -36  -4 0.02988 2.15169   3
  -2 -36   4 2.02652 2.26181   3
   2  36  -4 2.52537 1.77524   4
   2  36  -4  -0.589 1.63167   3
  -1 -36   4  261.75 13.2957   3
   1 -36  -4  273.93 13.6673   3
   1  36  -4 272.843 11.6343   4
   1  36  -4 253.807 11.9834   3
   0 -36  -4 227.157  12.491   3
   0 -36   4 200.535  10.648   3
   0  36  -4 240.352 10.5107   4
   0  36   4 223.445 10.0746   4
   0  36  -4 202.452 10.4282   3
  -1 -36  -4 23.6341  4.9724   3
  -1  36  -4 20.0919 3.41953   4
  -2 -36  -4 143.056 10.5941   3
  -2  36  -4 137.924 8.30655   4
  -3 -36  -4 198.042 13.7797   3
  -3  36  -4 203.634 10.6665   4
  -3 -37   4 78.9943 9.34153   3
   3  37  -4 68.0292 6.54228   3
   2 -37  -4 253.434  13.143   3
  -2 -37   4 254.479 13.8874   3
   2  37  -4 246.103 12.4305   3
   2  37  -4 276.019 11.7927   4
   1 -37  -4 280.986 14.3949   3
  -1  37   4 272.158  13.076   4
   1  37  -4 312.033 14.7998   3
   1  37  -4 307.815 12.6928   4
   0 -37  -4  119.43 9.23211   3
   0  37  -4 131.438 7.50348   4
  -1 -37  -4 258.185 14.4655   3
  -1  37  -4 243.143 11.4179   4
  -2 -37  -4 110.655  9.7016   3
  -2  37  -4 116.604 7.61489   4
  -3 -38   4 84.1438 8.14947   3
   3  38  -4 64.5079 7.79196   3
  -2 -38   4 19.1831 4.98439   3
   2 -38  -4  14.481 4.00571   3
   2  38  -4 24.1453 4.08511   3
   2  38  -4 17.3427 3.38104   4
   1 -38  -4 168.918 10.8519   3
  -1 -38   4 178.921 10.7986   3
   1  38  -4 181.529 8.97088   4
   1  38  -4 174.993 9.58344   3
  -1  38   4 167.733 9.54926   4
   0 -38  -4 27.0328 5.27498   3
   0  38  -4 20.2842 3.50926   4
  -1 -38  -4  30.488  5.6712   3
  -1  38  -4 26.0943 3.92852   4
  -2 -38  -4  7.2142 6.25027   3
  -2 -39   4 96.8672 8.44565   3
   2  39  -4 103.924 7.33956   3
   2  39  -4 89.6954 6.54672   4
   1 -39  -4  4.5392 3.11614   3
   1  39  -4 4.79508 1.99378   4
   0 -39  -4 29.3859 5.14186   3
   0  39  -4 20.3849 3.58508   4
  -1 -39  -4 122.892 9.87222   3
  -1  39  -4 102.057 6.93081   4
   1 -40  -4 71.4867 8.33599   3
   1  40  -4  75.081 5.82476   4
   0 -40  -4 217.818 12.8358   3
   0  40  -4 189.572 9.79778   4
   8   0  -5 5.99668 2.97737   3
  -8   0   5 9.04293 2.48218   4
  -7   0   5 1.15164 1.47249   4
   7   0  -5 0.35016 2.30534   3
   6   0  -5 7.38731 2.94441   3
  -6   0   5 10.1483 2.66181   4
   5   0  -5 2.27842 1.64723   3
  -5   0   5  2.7298 1.31462   4
   4   0  -5 0.32645  1.1324   3
   4   0  -5 -0.0038 1.00775   4
  -4   0   5  0.2102 0.70506   4
   3   0  -5 4.46083 1.60711   3
   3   0  -5 3.97119 1.23087   4
  -3   0   5 2.23973 1.06956   4
   2   0  -5 2.47852 1.10445   4
  -2   0   5 2.87303 1.08381   4
  -1   0   5 3.77062 0.97001   4
   1   0  -5 1.52493 0.82312   4
   0   0   5 1.26666 0.67228   4
   0   0  -5 1.61108 0.85346   4
   1   0   5 1.48282 0.74962   4
  -1   0  -5 1.78842 0.75831   4
  -2   0  -5 2.14375 0.72241   4
  -2   0  -5 2.03656 0.97908   3
  -3   0  -5 4.29402  1.0217   4
  -3   0  -5 7.14218 1.63319   3
  -4   0  -5 5.78733 1.20528   4
  -4   0  -5 10.0437 2.10878   3
  -5   0  -5 7.19059 1.96577   3
  -6   0  -5 6.83382 2.01075   3
   8  -1  -5 477.246 21.5806   3
  -8  -1   5 511.159 19.7011   4
   8   1  -5 500.557 22.0582   3
  -8   1   5 484.353 20.0779   4
  -7  -1   5 2.41506 1.56923   4
   7  -1  -5 3.47315 2.50159   3
   7   1  -5 3.15382 2.29078   3
  -7   1   5 1.89222  1.5842   4
   6  -1  -5 1017.02 34.8252   3
  -6  -1   5 983.955 32.5003   4
  -6   1   5 990.552 32.7303   4
   6   1  -5 995.347 34.8094   3
  -5  -1   5  943.99 30.8329   4
   5  -1  -5 971.598 32.8689   3
   5   1  -5 946.146 32.8003   3
  -5   1   5  984.24 31.1855   4
   4  -1  -5 68.7712  4.6979   4
   4  -1  -5 63.1578  5.1205   3
  -4  -1   5 67.1148 4.39132   4
  -4   1   5 67.3412 4.46902   4
   4   1  -5 70.2832  4.7341   4
   4   1  -5 66.7579 5.32508   3
   3  -1  -5 1562.50 46.2197   4
  -3  -1   5 1533.02 45.5762   4
   3   1  -5 1489.88 45.9131   4
   3   1  -5 1514.65 47.0814   3
  -3   1   5 1565.28 45.7798   4
   2  -1  -5 2805.63 80.9404   4
  -2  -1   5 2753.76  80.425   4
  -2   1   5 2819.71 80.5876   4
   2   1  -5 2869.83  80.914   4
  -1  -1   5 1989.81 57.6083   4
   1  -1  -5 1979.73 57.9925   4
   1   1  -5 2060.67 58.0178   4
  -1   1   5 1999.54 57.6802   4
   0  -1   5 1398.05   39.63   4
   0  -1  -5 1365.32 39.7925   4
   0   1   5 1398.10 39.5536   4
   0   1  -5 1308.71 39.7124   4
   1  -1   5 1304.63 36.9739   4
  -1  -1  -5 1168.14 37.2253   4
   1   1   5 1285.87 36.7511   4
  -1   1  -5 1299.51 36.8432   4
  -2  -1  -5 628.631 19.0162   4
  -2  -1  -5 634.005 20.3364   3
  -2   1  -5 635.655 20.0439   3
  -2   1  -5 617.874 19.1841   4
  -3  -1  -5 1313.43 37.9763   4
  -3  -1  -5 1290.87 40.0047   3
  -3   1  -5 1276.15 39.5994   3
  -3   1  -5 1328.65 38.2805   4
  -4  -1  -5 1325.10 39.0539   4
  -4  -1  -5 1307.47 41.4342   3
  -4   1  -5 1342.26 39.3684   4
  -4   1  -5 1333.28 41.0776   3
  -5  -1  -5 782.541 24.9732   4
  -5  -1  -5 822.563 27.8476   3
  -5   1  -5 824.975 27.3922   3
  -6  -1  -5  351.16 15.3985   3
  -6   1  -5 367.564 15.1383   3
  -7  -1  -5 201.311 13.0346   3
   8  -2  -5 4.38927 3.28908   3
  -8  -2   5 8.99828 2.55802   4
   8   2  -5 4.64018 3.51929   3
  -8   2   5 2.75667 3.63569   4
   7  -2  -5 52.4427 6.69055   3
  -7  -2   5 47.0566 4.39404   4
  -7   2   5 48.0135 5.50253   4
   7   2  -5 51.7488 7.01084   3
  -6  -2   5 92.5775 5.91785   4
   6  -2  -5  88.354 6.95918   3
  -6   2   5 97.3064 6.32214   4
   6   2  -5 85.3704 7.16466   3
   5  -2  -5 1.07455 1.45377   3
  -5  -2   5 3.21472 1.23549   4
   5   2  -5 2.32504 1.76599   3
  -5   2   5 3.78921 1.52146   4
   4  -2  -5 496.081 19.0091   3
   4  -2  -5 527.977  18.466   4
  -4  -2   5 509.728 17.6409   4
  -4   2   5 505.919 17.9321   4
   4   2  -5 547.616 18.4066   4
   4   2  -5 507.279 19.3461   3
   3  -2  -5 8.77208 1.76398   4
  -3  -2   5 7.68873 1.60496   4
  -3   2   5 7.10655 1.62244   4
   3   2  -5 9.29404 2.15873   3
   3   2  -5 10.8358 2.03596   4
  -2  -2   5  126.69 5.46128   4
   2  -2  -5 125.642 5.82508   4
  -2   2   5 118.553 5.49767   4
   2   2  -5 113.989 5.53727   4
  -1  -2   5 8.73811 1.30713   4
   1  -2  -5 7.37122 1.36788   4
  -1   2   5 6.94195 1.33823   4
   1   2  -5 9.90828 1.56548   4
   0  -2  -5 1195.51 34.5737   4
   0  -2   5 1163.65 34.2098   4
   0   2  -5 1176.29 34.3956   4
   0   2   5 1155.22 34.0666   4
  -1  -2  -5 958.963 29.7388   4
  -1   2  -5 1034.39 29.4599   4
  -2  -2  -5 422.155 13.2667   4
  -2  -2  -5 418.742 14.6222   3
  -2   2  -5 397.727 13.4365   4
  -2   2  -5 452.083 14.2269   3
  -3  -2  -5 8.07269  1.2741   4
  -3  -2  -5 7.78106 1.97583   3
  -3   2  -5 8.87415 1.73386   3
  -3   2  -5 9.27096 1.49822   4
  -4  -2  -5 78.1544 3.82558   4
  -4  -2  -5 79.7184 5.41535   3
  -4   2  -5 69.3914 4.01432   4
  -4   2  -5 82.6749 4.99653   3
  -5  -2  -5 19.3627 2.23387   4
  -5  -2  -5 17.2573 3.06306   3
  -5   2  -5 15.2545 2.92217   3
  -6  -2  -5 177.755 10.1185   3
  -6  -2  -5  194.16 7.84191   4
  -6   2  -5 193.272 9.64121   3
  -7  -2  -5 3.82219 2.47803   3
   8  -3  -5 196.044 12.0948   3
  -8  -3   5 203.504 10.3726   4
  -8   3   5 220.746 15.7493   4
   8   3  -5 186.934 14.4134   3
  -7  -3   5 1.39612 1.26911   4
   7  -3  -5 -0.5653 2.11696   3
   7   3  -5 -1.1466 1.65302   3
  -7   3   5 0.09856 1.60101   4
   6  -3  -5 351.035 15.6312   3
  -6  -3   5 333.905  13.595   4
  -6   3   5 342.435 14.4912   4
   6   3  -5 336.449 15.6701   3
  -5  -3   5 627.075 21.5266   4
   5  -3  -5 624.831 23.3211   3
   5   3  -5  659.32 24.0194   3
   5   3  -5  645.14 22.3069   4
  -5   3   5 624.743 22.0389   4
  -4  -3   5 69.6945 4.40936   4
   4  -3  -5 73.9017 5.30678   3
   4   3  -5 73.4332  4.7955   4
   4   3  -5 75.0685 5.62117   3
  -4   3   5 78.5512 4.90639   4
  -3  -3   5 595.828 19.1639   4
   3  -3  -5 588.727 19.8391   4
   3   3  -5 582.699 20.7479   3
  -3   3   5 584.845 19.5111   4
   2  -3  -5 792.196 24.7548   4
  -2  -3   5 777.368 24.1139   4
  -2   3   5  789.42 24.4612   4
   2   3  -5 783.846 24.5147   4
  -1  -3   5 1621.81 46.9747   4
   1  -3  -5 1671.04 47.4981   4
  -1   3   5 1587.33  47.057   4
   1   3  -5 1613.63 47.2697   4
   0  -3   5 1476.59  42.081   4
   0   3  -5 1460.26 42.1866   4
   0   3   5 1418.58 41.8709   4
  -1  -3  -5 4319.94  121.34   4
  -2  -3  -5 169.545 6.13006   4
  -2  -3  -5 162.163 7.33354   3
  -2   3  -5 184.037 7.03603   3
  -2   3  -5 170.538 6.51739   4
  -3  -3  -5 1352.79 42.6862   3
  -3  -3  -5 1360.26  40.092   4
  -3   3  -5 1415.95 40.9703   4
  -3   3  -5 1427.52 41.7592   3
  -4  -3  -5 1023.99 33.2865   3
  -4  -3  -5 958.907 30.0056   4
  -4   3  -5 1075.63  32.181   3
  -5  -3  -5 344.898 11.9223   4
  -5  -3  -5 356.634 15.1105   3
  -5   3  -5 359.388 13.8566   3
  -6  -3  -5 299.821 14.1436   3
  -6  -3  -5 315.353  10.979   4
  -6   3  -5 287.316 12.6508   3
  -7  -3  -5 433.851 18.8599   3
   8  -4  -5 214.509 12.8432   3
  -8  -4   5 237.125 11.2945   4
  -8   4   5 231.102 12.0898   4
   8   4  -5  231.46 19.8796   3
   7  -4  -5 46.4719 6.54292   3
  -7  -4   5 39.0314 4.80582   4
  -7   4   5 40.5713 5.39474   4
   7   4  -5  47.111 7.16842   3
  -6  -4   5 5.92601 1.71127   4
   6  -4  -5 2.83495 2.03074   3
   6   4  -5  3.2628 2.30704   3
   5  -4  -5 24.3743 3.99045   3
  -5  -4   5 29.8387 3.52394   4
  -5   4   5 33.7607 4.13481   4
   5   4  -5 30.4162 4.11639   4
   5   4  -5 28.3264 4.64926   3
  -4  -4   5 200.975 8.29877   4
   4  -4  -5 177.612   9.179   3
   4   4  -5 201.778 9.99002   3
  -4   4   5 194.778  8.7211   4
   4   4  -5 179.005 8.47459   4
  -3  -4   5 269.767 10.1102   4
   3  -4  -5 267.562 10.7821   4
   3   4  -5 275.943 10.5829   4
   3   4  -5 288.167 11.8911   3
  -3   4   5 260.866 10.4843   4
  -2  -4   5 45.6649 2.88091   4
   2  -4  -5 42.6375 3.21111   4
   2   4  -5 44.9951 3.10281   4
   2   4  -5 43.5813 3.67776   3
  -2   4   5 43.6261 3.10727   4
   1  -4  -5 303.462  10.536   4
  -1  -4   5 287.288 10.0417   4
  -1   4   5 306.739 10.2988   4
   1   4  -5 292.187 10.3147   4
   0  -4  -5 209.243 8.18116   4
   0  -4   5 198.755 7.39638   4
   0   4  -5 214.937 7.59335   4
  -1  -4  -5 104.397 4.20118   4
   1   4   5 101.038 4.03469   4
  -1   4  -5 94.6401  4.3318   4
  -2  -4  -5 2.13264  0.6574   4
  -2  -4  -5 1.95917 1.16365   3
  -2   4  -5 1.34079 0.74115   4
  -2   4  -5 1.50895 0.72212   3
  -3  -4  -5 74.1672 4.98821   3
  -3  -4  -5 77.3174  3.7524   4
  -3   4  -5 71.0592 4.11886   3
  -3   4  -5 73.9337  3.9385   4
  -4  -4  -5 15.5898 1.56717   4
  -4  -4  -5 19.2105 3.16764   3
  -4   4  -5 18.7792  2.7043   3
  -5  -4  -5 313.523 10.9562   4
  -5  -4  -5 321.248 14.3201   3
  -5   4  -5 339.407  12.888   3
  -6  -4  -5 38.8046  2.7617   4
  -6  -4  -5 45.0495 5.86095   3
  -6   4  -5  39.048 3.76787   3
  -7  -4  -5  46.413 6.15214   3
   8  -5  -5 72.4616  6.6509   3
  -8  -5   5 73.9182 5.61828   4
   8   5  -5 72.6033 9.13766   3
  -8   5   5 70.0256 6.24641   4
   7  -5  -5 6.31981 2.84911   3
  -7  -5   5 8.00301 2.01391   4
   7   5  -5 2.42927 2.31267   3
  -7   5   5 4.54215  2.3325   4
  -6  -5   5  806.20 27.3354   4
   6  -5  -5 852.867 29.7851   3
  -6   5   5 834.936  30.761   4
  -5  -5   5 636.569 20.9036   4
   5  -5  -5 627.694 22.7903   3
   5   5  -5 606.283 23.2574   3
  -5   5   5 587.819 21.5467   4
   5   5  -5 613.989 21.5487   4
  -4  -5   5 75.4887 4.38448   4
   4  -5  -5 68.1053 5.17078   3
   4   5  -5   72.67 5.60022   3
  -4   5   5 66.8626 4.58239   4
   4   5  -5 68.1629 4.59441   4
  -3  -5   5  532.62  17.421   4
   3  -5  -5  514.63  18.203   4
   3   5  -5 550.492 18.0101   4
  -3   5   5 533.413  18.049   4
   3   5  -5 520.097 19.2041   3
   2  -5  -5 2757.79 79.3819   4
  -2  -5   5 2717.77 78.5143   4
   2   5  -5 2769.90 79.0177   4
  -2   5   5 2724.66 79.0928   4
   2   5  -5 2770.70 80.3562   3
   1  -5  -5 611.797  19.387   4
  -1  -5   5 604.432 18.8624   4
  -1   5   5 634.916 19.1592   4
   1   5  -5 595.607 19.1631   4
   0  -5  -5 2117.51 58.7355   4
   0  -5   5 1981.50 58.5659   4
   0   5  -5 2033.71 58.6954   4
  -1  -5  -5 2834.94 81.3361   4
   1   5   5 2931.27 81.1603   4
  -1   5  -5 2869.62  81.827   4
  -2  -5  -5 355.537  12.965   3
  -2  -5  -5 342.377 10.8945   4
  -2   5  -5 348.436 11.7364   4
  -2   5  -5 344.632 11.5923   3
  -3  -5  -5 35.1122 3.43946   3
  -3  -5  -5  41.976 2.16923   4
  -3   5  -5 39.4134 2.79799   4
  -4  -5  -5 871.436 29.3215   3
  -4  -5  -5 861.243 25.4642   4
  -4   5  -5 850.526 27.1103   3
  -5  -5  -5 184.828 6.85626   4
  -5  -5  -5  184.81 10.0455   3
  -5   5  -5 182.992 8.34511   3
  -6  -5  -5 20.0528 1.93545   4
  -6  -5  -5 23.0062 4.46814   3
  -6   5  -5 21.3755 3.29946   3
  -7  -5  -5  547.92 22.7871   3
  -8  -6   5 22.8861 3.75063   4
   8  -6  -5 24.0124 4.66378   3
  -8   6   5 20.1762 4.18667   4
   8   6  -5 28.1518 6.25091   3
  -7  -6   5 66.8261  5.0659   4
   7  -6  -5 76.4888 6.68951   3
  -7   6   5 75.2733 5.93139   4
   7   6  -5 67.4345 7.00757   3
  -6  -6   5 109.709 6.23132   4
   6  -6  -5 115.569 7.71474   3
  -6   6   5 98.0157 6.77799   4
   6   6  -5 88.3956  7.7974   3
  -5  -6   5 1.09159 1.18663   4
   5  -6  -5 0.35477 1.69364   3
  -5   6   5 5.66471 1.97244   4
   5   6  -5 4.94316 1.64612   4
   5   6  -5 4.44611 2.18999   3
  -4  -6   5 215.074 8.71425   4
   4  -6  -5 205.707 9.95815   3
   4   6  -5 217.416 10.6547   3
  -4   6   5 206.172 9.40613   4
   4   6  -5 216.074 9.28934   4
  -3  -6   5 29.0035 2.43455   4
   3   6  -5 34.4299 4.42292   3
  -3   6   5 30.7956 2.87472   4
   3   6  -5 26.6676 2.66943   4
   2  -6  -5 2.58455 1.23472   4
  -2  -6   5 4.93058 1.09542   4
   2   6  -5 3.32337 1.42958   3
  -2   6   5 6.59693 1.52895   4
   2   6  -5 2.92268 1.12248   4
  -1  -6   5  888.20 26.5098   4
   1  -6  -5 887.846 27.0148   4
  -1   6   5 882.361 26.7185   4
   1   6  -5 876.309 26.7506   4
   0  -6  -5 77.0891 3.69891   4
   0  -6   5 78.2639 3.73502   4
   0   6  -5 75.0347 3.71911   4
   0   6   5 68.3111 3.71882   4
  -1  -6  -5 41.9814 2.45728   4
   1   6   5 56.4545 2.52165   4
  -2  -6  -5 25.7507  1.6348   4
  -2  -6  -5 29.7535  2.9549   3
  -2   6  -5 23.5641 1.93601   3
  -2   6  -5 25.6123 2.16733   4
  -3  -6  -5 10.9708 2.48546   3
  -3  -6  -5 10.2545 1.18651   4
  -3   6  -5 12.6708 1.89083   3
  -3   6  -5 12.8791 1.96233   4
  -4  -6  -5 8.03983 2.33478   3
  -4  -6  -5 7.55207 1.61332   4
  -4   6  -5 10.0897 1.80288   3
  -5  -6  -5 131.222 8.33247   3
  -5  -6  -5 139.674 5.34025   4
  -5   6  -5 132.041 6.58796   3
  -6  -6  -5 6.46098 2.87854   3
  -6  -6  -5 2.38501 0.85143   4
  -6   6  -5 3.80625 1.52601   3
  -7  -6  -5 40.7666 5.80247   3
   8  -7  -5 225.177 13.0004   3
  -8  -7   5 255.458 11.4439   4
  -8   7   5 238.301 12.8546   4
   8   7  -5 235.576 14.2205   3
  -7  -7   5 7.08023 1.94225   4
   7  -7  -5 5.88334 2.26405   3
   7   7  -5 6.42695 3.11577   3
  -7   7   5 4.43269 2.33391   4
  -6  -7   5  890.27 29.0732   4
   6  -7  -5 913.102  31.566   3
   6   7  -5 903.592 32.5322   3
  -6   7   5 877.609 30.4784   4
   5  -7  -5 634.719 23.1607   3
  -5  -7   5 621.648 21.0926   4
   5   7  -5 634.045 22.0203   4
   5   7  -5 633.031 24.0402   3
  -5   7   5 644.674 22.5366   4
  -4  -7   5 91.8224 4.97903   4
   4   7  -5   88.98 6.39929   3
  -4   7   5 94.8438 5.67825   4
   4   7  -5 88.3444 5.29853   4
  -3  -7   5 599.912 19.3125   4
  -3   7   5 595.781  20.197   4
   3   7  -5 603.593 21.5446   3
   3   7  -5 609.101 19.9169   4
   2  -7  -5 2185.31 62.3379   4
  -2  -7   5 2171.15 61.3473   4
   2   7  -5 2129.48 63.2892   3
  -2   7   5 2061.53 61.9076   4
   2   7  -5 2085.28 61.6847   4
  -1  -7   5 16.1831 1.94195   4
   1   7  -5 12.1364 2.00869   3
  -1   7   5 18.8784 2.21445   4
   1   7  -5 17.5504 2.08151   4
   0  -7   5 1572.87 45.7908   4
   0  -7  -5 1583.88 45.6797   4
   0   7  -5 1582.93 45.8244   4
   0   7   5 1557.92 45.3942   4
  -1  -7  -5 1887.62  54.745   4
  -1  -7  -5 1968.84 56.3461   3
  -1   7  -5 1943.92 55.4681   4
   1   7   5 1880.63 54.3885   4
  -2  -7  -5 504.885 15.4091   4
  -2  -7  -5 563.483 18.2807   3
  -2   7  -5 480.776 15.8694   3
  -2   7  -5 510.353 16.5828   4
  -3  -7  -5  25.567 1.51499   4
  -3  -7  -5  21.874 3.44433   3
  -3   7  -5 23.6973 2.02669   3
  -3   7  -5 18.0223 2.28997   4
  -4  -7  -5 1341.09 38.6516   4
  -4  -7  -5 1354.37 43.3736   3
  -5  -7  -5 47.5421 2.50017   4
  -5  -7  -5 46.6238 4.89127   3
  -5   7  -5 44.3486 3.33159   3
  -6  -7  -5 31.5126 5.37591   3
  -6  -7  -5 24.7773 2.41098   4
  -6  -7  -5 23.6667 1.94359   4
  -6   7  -5 28.8244 3.44429   3
  -7  -7  -5 461.899 20.5969   3
  -8  -8   5 263.109  11.963   4
   8  -8  -5 285.804 14.7149   3
   8   8  -5 276.981 15.7816   3
  -8   8   5 283.444  14.165   4
  -7  -8   5 41.5649 3.76444   4
  -7   8   5 45.1244 6.02439   4
   7   8  -5  31.775  5.8439   3
  -6  -8   5 181.876 8.36863   4
   6  -8  -5 162.379 9.66114   3
  -6   8   5  180.41 9.54895   4
   6   8  -5 166.555 10.5125   3
   5  -8  -5 41.1287  5.0896   3
  -5  -8   5 33.0858 3.09005   4
   5   8  -5 39.0178 5.39335   3
  -5   8   5 35.6267 4.34548   4
   5   8  -5 38.3914 3.64605   4
  -4  -8   5 240.048 9.31155   4
  -4   8   5 242.817 10.4092   4
   4   8  -5 233.842 9.82227   4
   4   8  -5 213.701 11.0623   3
  -3  -8   5  478.87 16.1017   4
   3   8  -5 494.442 16.7888   4
  -3   8   5  489.43 17.1568   4
   3   8  -5 503.782  18.517   3
  -2  -8   5 99.6856 4.63547   4
   2  -8  -5  98.753 5.27505   4
   2   8  -5 103.875 5.00403   4
  -2   8   5 102.595  5.2115   4
   2   8  -5 95.3863 5.83216   3
   1  -8  -5 522.203 16.7968   4
  -1  -8   5 484.816 16.1562   4
  -1   8   5 515.193 16.5303   4
   1   8  -5  526.01 17.5922   3
   1   8  -5 519.951 16.5194   4
   0  -8   5 1344.91 39.6287   4
   0  -8  -5 1365.08 39.4464   4
   0   8  -5 1321.37  39.518   4
   0   8   5 1361.26 39.1786   4
  -1  -8  -5 16.5023 1.40997   4
  -1  -8  -5 15.6883 2.27893   3
  -1   8  -5 16.9538 2.01768   4
   1   8   5 15.8864 1.22202   4
  -2  -8  -5 306.045 9.47528   4
  -2  -8  -5 307.953 12.0471   3
  -2   8  -5 304.377 10.7507   4
  -2   8  -5 283.627 9.84483   3
  -3  -8  -5 264.086 8.65394   4
  -3  -8  -5 278.105 12.0909   3
  -3   8  -5 280.196 9.62822   3
  -3   8  -5 291.498 10.5191   4
  -4  -8  -5 264.992 12.2336   3
  -4  -8  -5 244.627 8.05753   4
  -4   8  -5 253.225 9.26821   3
  -5  -8  -5 2.69898 1.94464   3
  -5   8  -5  2.6996 1.15604   3
  -6  -8  -5 162.598 10.3498   3
  -6   8  -5 173.754 8.24258   3
  -7  -8  -5 35.9103 5.74256   3
   8  -9  -5 229.124 13.0057   3
  -8  -9   5 231.815 10.7533   4
  -8   9   5 250.822  13.169   4
   8   9  -5 227.892 14.1486   3
  -7  -9   5 13.9453 2.58851   4
  -7   9   5 6.86085 3.07622   4
   7   9  -5 12.6134  3.6971   3
   6  -9  -5 129.223 8.22828   3
  -6  -9   5 120.671 6.58356   4
   6   9  -5 137.653 9.28319   3
  -6   9   5 134.377  8.1329   4
   5  -9  -5 251.405 11.8335   3
  -5  -9   5 256.577 10.2683   4
   5   9  -5 243.542 12.6456   3
  -5   9   5 259.295 11.6182   4
   5   9  -5 260.977 11.0639   4
  -4  -9   5 196.545 8.43452   4
   4   9  -5 218.165 10.9302   3
   4   9  -5 216.285  9.2584   4
  -4   9   5 233.175 10.0061   4
  -3  -9   5 722.352 22.4513   4
   3   9  -5 716.813 23.0625   4
  -3   9   5  723.46 23.6277   4
   3   9  -5 695.979 24.7334   3
  -2  -9   5 391.638 12.7091   4
  -2   9   5 361.289 13.2596   4
   2   9  -5 356.464 12.8905   4
   2   9  -5 396.133   14.60   3
   1  -9  -5 104.998 4.99036   4
  -1  -9   5 97.1128 4.53685   4
  -1   9   5 101.768 4.79548   4
   1   9  -5 104.218 5.50321   3
   1   9  -5 98.6361 4.70366   4
   0  -9   5 140.152 5.82565   4
   0  -9  -5 134.572 5.60279   4
   0   9   5 130.582  5.3342   4
   0   9  -5 137.592 5.73244   4
   0   9  -5 148.056 7.05997   3
  -1  -9  -5 1114.97 33.9198   3
  -1  -9  -5 1084.00 32.0888   4
  -1   9  -5 1101.33 32.9677   4
   1   9   5 1114.17 31.7067   4
  -2  -9  -5  384.97 14.3552   3
  -2  -9  -5 358.528 11.3737   4
  -2   9  -5 356.555 11.7735   3
  -2   9  -5 397.629 13.0322   4
  -3  -9  -5 433.753 13.0476   4
  -3  -9  -5 456.375 17.1389   3
  -3   9  -5  427.33 13.8386   3
  -4  -9  -5 462.491 13.8448   4
  -4  -9  -5 476.698 18.7682   3
  -4   9  -5 458.959 14.9534   3
  -5  -9  -5 95.6662 7.29742   3
  -5  -9  -5 105.968 4.35201   4
  -5  -9  -5 100.665 3.82305   4
  -5   9  -5 100.843 4.84842   3
  -6  -9  -5 47.1885 6.76004   3
  -7  -9  -5 389.439 18.9391   3
   8 -10  -5 112.574 8.69427   3
  -8 -10   5 103.838 6.49919   4
  -8  10   5 96.6412 8.04225   4
   8  10  -5 110.315 9.48422   3
   7 -10  -5 139.267 10.4026   3
  -7 -10   5 150.498 7.57689   4
   7  10  -5 119.603 9.46054   3
  -7  10   5 147.364 9.18826   4
  -6 -10   5 153.631  7.5847   4
   6 -10  -5 161.855 9.39649   3
   6  10  -5 163.722  10.421   3
  -6  10   5 161.503 9.12892   4
  -5 -10   5 172.521 7.83739   4
   5 -10  -5  186.33 9.62753   3
   5  10  -5 177.216   10.36   3
  -5  10   5 185.771 9.39611   4
   5  10  -5 185.599  8.8265   4
  -4 -10   5 22.6924 2.22577   4
  -4  10   5 20.6727 3.26768   4
   4  10  -5 19.1257 2.83606   4
   4  10  -5 11.1347 2.80762   3
  -3 -10   5 145.701 6.18042   4
   3  10  -5 140.429 7.89631   3
   3  10  -5 137.558 6.52681   4
  -3  10   5 135.199 6.94374   4
  -2 -10   5  297.68 10.3026   4
   2  10  -5 283.257 11.9717   3
   2  10  -5 308.244 10.7867   4
  -2  10   5 280.513 10.9464   4
   1 -10  -5 106.378 5.14529   4
  -1 -10   5 108.551 4.82849   4
   1  10  -5 112.366 5.83729   3
  -1  10   5  102.60 4.96175   4
   1  10  -5 107.177 4.95867   4
   0 -10  -5  5.6979 1.13591   4
   0 -10   5 2.81255 0.98128   4
   0  10  -5 4.12716 1.38015   3
   0  10   5 2.31817 0.81062   4
   0  10  -5 3.84341 1.03384   4
  -1 -10  -5 362.785 11.6219   4
  -1 -10  -5 362.548   13.31   3
   1  10   5 370.561 11.2547   4
  -1  10  -5 371.672 12.5314   4
  -2 -10  -5 163.748 5.57213   4
  -2 -10  -5 176.188 8.33344   3
  -2  10  -5 160.292 5.87765   3
  -2  10  -5 173.028 7.11097   4
  -3 -10  -5 400.127 11.5882   4
  -3 -10  -5 386.831 15.7276   3
  -3  10  -5 381.544 12.2728   3
  -4 -10  -5 3.34804 1.83187   3
  -4 -10  -5 2.56899 0.50985   4
  -4  10  -5 1.31079 0.70963   3
  -5 -10  -5 296.125 9.14236   4
  -5 -10  -5 300.591 9.49353   4
  -5 -10  -5 290.892 14.4031   3
  -5  10  -5 303.412 10.2333   3
  -6 -10  -5 201.828 11.8738   3
  -7 -10  -5 5.13759 3.22499   3
   8 -11  -5 229.763 12.8049   3
  -8 -11   5  232.72 10.5139   4
  -8  11   5 224.853 13.1078   4
   8  11  -5 233.739 14.4454   3
   7 -11  -5 3.87308  2.7015   3
  -7 -11   5 3.48343 1.55417   4
   7  11  -5 5.69447 3.26921   3
  -7  11   5 2.71934 1.72727   4
   6 -11  -5 467.931 18.5056   3
  -6 -11   5 421.837 15.7798   4
   6  11  -5  451.68 19.7168   3
  -6  11   5 450.274 18.0959   4
   6  11  -5 435.152  17.063   4
   5 -11  -5 392.682 16.2273   3
  -5 -11   5 407.008 14.4369   4
  -5 -11   5  401.44 17.4627   3
   5  11  -5 407.195 17.6388   3
   5  11  -5 409.013 15.4876   4
  -5  11   5 412.293 16.3377   4
  -4 -11   5 16.1406 2.33243   4
  -4 -11   5 13.5009 3.09662   3
  -4  11   5 10.3276 2.45498   4
   4  11  -5 15.2248 2.67299   4
   4  11  -5 16.3245  3.5803   3
  -3 -11   5 865.271 27.1103   4
   3  11  -5  879.72 29.8686   3
  -3  11   5 882.107 28.5612   4
   3  11  -5 917.537 27.9814   4
  -2 -11   5 1053.32 31.4533   4
   2  11  -5 1034.38 33.5029   3
  -2  11   5 1050.15 32.4051   4
   2  11  -5 1055.08 31.9482   4
  -1 -11   5 136.742 5.71892   4
   1  11  -5 127.694 6.55055   3
  -1  11   5 135.653 5.89792   4
   1  11  -5 136.865 5.83732   4
   0 -11  -5  525.22  16.669   4
   0  11  -5 516.652 17.5467   3
   0  11  -5 522.441 16.9009   4
   0  11   5 541.248 17.1335   4
  -1 -11  -5 480.727  16.657   3
  -1 -11  -5 479.258 14.7324   4
  -1  11  -5  483.60 15.3401   3
   1  11   5 482.139 14.3194   4
  -1  11  -5 464.127 15.6683   4
  -2 -11  -5 594.043 17.1124   4
  -2 -11  -5  608.58 20.6984   3
  -2  11  -5 599.219 19.1242   4
  -2  11  -5 541.244 17.3493   3
  -3 -11  -5 321.525 13.6733   3
  -3  11  -5  308.07 9.82337   3
  -4 -11  -5 535.152 21.0212   3
  -4  11  -5 533.014 15.9757   3
  -6 -11  -5 67.6508 6.83124   3
  -7 -11  -5 159.694 11.2596   3
   8 -12  -5 30.2778 5.73607   3
  -8 -12   5  33.602 4.12268   4
   8  12  -5 37.7483 8.48181   3
  -7 -12   5 416.916  15.725   4
   7 -12  -5 418.491 18.3149   3
  -7  12   5 441.757 18.8476   4
   7  12  -5 409.138 19.7812   3
  -6 -12   5 152.521 7.25206   4
   6 -12  -5 151.713 8.91816   3
   6  12  -5 145.774 8.10645   4
   6  12  -5 132.044 9.58227   3
  -6  12   5 152.514 8.97965   4
  -5 -12   5 328.125 15.2949   3
  -5 -12   5 327.864 12.2326   4
   5 -12  -5 327.231 14.2037   3
   5  12  -5 347.717 15.6178   3
  -5  12   5 337.126 14.2707   4
   5  12  -5 328.226   13.24   4
  -4 -12   5  326.18 11.8634   4
  -4 -12   5 332.437 14.6332   3
   4  12  -5 323.608 12.6623   4
   4  12  -5 321.146 14.5756   3
  -4  12   5 350.686 13.7285   4
  -3 -12   5 475.429 18.3602   3
  -3 -12   5 477.736 15.9935   4
   3  12  -5 514.832 18.8512   3
   3  12  -5 480.312 16.6281   4
  -3  12   5 487.974 17.4368   4
  -2 -12   5  7.5503 1.45342   4
   2  12  -5  8.4688 1.71699   4
  -2  12   5 6.97009  1.7186   4
   2  12  -5 7.52132 2.09952   3
  -1 -12   5 640.983 20.3432   4
   1  12  -5 639.605 21.6002   3
  -1  12   5 651.066 20.6293   4
   1  12  -5 666.331 20.6269   4
   0  12  -5 313.262 11.1565   4
   0  12  -5 324.663 11.6041   3
  -1 -12  -5 45.5478 3.49199   3
  -1  12  -5 47.1358 3.07194   4
   1  12   5 40.7669 2.02051   4
  -1  12  -5  41.133 2.64258   3
  -2 -12  -5 440.089 15.7217   3
  -2  12  -5 403.207 13.9008   4
  -2  12  -5 367.095 11.9878   3
  -2  12  -5  388.09 12.2563   3
  -3 -12  -5 543.837 20.5284   3
  -4 -12  -5  3.6601 1.56644   3
  -5 -12  -5 284.131 14.5843   3
  -6 -12  -5 148.051 10.3023   3
  -7 -12  -5 10.6454  4.0282   3
  -8 -13   5 312.756 13.3007   4
   8  13  -5 284.093 22.5662   3
  -8  13   5 298.551 17.1207   4
   7 -13  -5 16.1361 3.41274   3
  -7 -13   5 23.1344 3.15193   4
  -6 -13   5 515.972 17.5092   4
  -6 -13   5 473.646 21.1704   3
   6 -13  -5 487.046 19.7125   3
   6  13  -5 510.689 21.6322   3
   6  13  -5 501.825 18.7929   4
  -6  13   5 513.202 20.0581   4
  -5 -13   5 449.382 15.0129   4
  -5 -13   5 402.895 18.0228   3
   5 -13  -5  392.49 16.7044   3
   5  13  -5  426.67 18.7299   3
   5  13  -5 427.598 15.9885   4
  -5  13   5 435.953 17.4853   4
  -4 -13   5  2.3424 1.90159   3
  -4 -13   5 1.81374 1.09209   4
   4  13  -5 0.68554 1.70591   3
   4  13  -5 2.64405 1.20621   4
  -4  13   5 1.38922 1.40275   4
  -3 -13   5 427.484 14.8183   4
  -3 -13   5 458.342 17.5568   3
  -3  13   5 438.679 16.3382   4
   3  13  -5 462.651 15.6841   4
   3  13  -5 452.918 17.5616   3
  -2 -13   5 888.807 27.8116   4
   2  13  -5 939.829 30.1817   3
  -2  13   5 900.665 28.8419   4
   2  13  -5 938.726 28.4121   4
  -1 -13   5 302.292 10.6028   4
   1  13  -5 302.028 11.7148   3
   1  13  -5 285.999 10.5933   4
  -1  13   5 293.809 10.7535   4
   0 -13  -5 905.917 28.4509   3
   0  13  -5 915.413 28.2219   3
   0  13  -5 908.874 27.8316   4
  -1 -13  -5 261.312 10.7129   3
   1  13   5 253.147 8.27185   4
  -1  13  -5 273.316 9.90007   4
  -1  13  -5  266.12 9.28148   3
  -2 -13  -5 533.517 18.8835   3
  -2  13  -5 513.561 17.1519   4
  -2  13  -5 485.491 14.9696   3
  -2  13  -5  503.02 15.2338   3
  -3 -13  -5 458.663 18.2212   3
  -4 -13  -5 572.793  22.473   3
  -5 -13  -5 270.788 14.1719   3
  -6 -13  -5 123.464 9.37867   3
  -7 -13  -5  95.736 8.73571   3
   8  14  -5 114.082 9.96525   3
  -8  14   5 88.6568 8.12972   4
   7 -14  -5 507.786 20.6358   3
  -7 -14   5  520.04 18.1814   4
  -7  14   5 526.745  21.676   4
   7  14  -5  466.48 24.2521   3
  -6 -14   5  48.235 6.55774   3
  -6 -14   5 47.5032 3.73766   4
   6 -14  -5 48.4322 4.97403   3
   6  14  -5 56.8644 7.34738   3
  -6  14   5 57.6209 6.70697   4
   6  14  -5 52.3023 4.63729   4
  -5 -14   5  15.473 2.37406   4
   5 -14  -5 13.9984 3.01584   3
   5  14  -5 11.7371 2.42469   4
  -4 -14   5 1190.31 35.5577   4
  -4 -14   5 1134.62 38.9554   3
  -4  14   5 1218.85 38.0115   4
   4  14  -5 1154.22 39.1019   3
   4  14  -5 1172.54 36.5628   4
  -3 -14   5 883.127 29.1484   3
  -3 -14   5 842.336 26.0042   4
   3  14  -5 811.185 28.8138   3
  -3  14   5  849.77  27.746   4
   3  14  -5 831.899 26.7168   4
  -2 -14   5 68.6029 3.78008   4
   2  14  -5 67.6777 4.02174   4
   2  14  -5 58.7718 4.71941   3
  -2  14   5 79.0767 4.64255   4
  -1 -14   5 985.954 30.6891   4
   1  14  -5 1005.09 30.8271   4
   1  14  -5 1016.33 32.0298   3
  -1  14   5 1046.53 31.0374   4
   0 -14  -5 1221.25 37.7572   3
   0  14   5 1221.91 36.5677   4
   0  14  -5 1283.42 37.5865   3
   0  14  -5 1239.17  37.124   4
  -1 -14  -5 71.6936 4.81658   3
  -1  14  -5 81.0796 4.36243   4
  -1  14  -5 78.4394 3.82039   3
   1  14   5 77.8982  3.0994   4
  -2 -14  -5 1477.76 45.4019   3
  -2  14  -5 1429.22 41.1194   3
  -2  14  -5 1452.45 43.5128   4
  -2  14  -5 1434.32 40.9278   3
  -3 -14  -5 520.527 20.2155   3
  -4 -14  -5 4.79283 2.12287   3
  -5 -14  -5  176.29 11.1234   3
  -6 -14  -5 430.324  20.176   3
  -7 -14  -5 51.8668  7.4873   3
   8  15  -5 72.8846 9.62492   3
  -8  15   5 88.9718 9.89396   4
   7 -15  -5 6.40025 2.72886   3
  -7 -15   5  6.0123 2.74322   3
  -7 -15   5 7.70979  1.7774   4
   7  15  -5 5.99764 3.01835   3
  -7  15   5 11.9409  3.0815   4
   6 -15  -5 11.5382 3.04781   3
  -6 -15   5 12.6777 2.24584   4
  -6 -15   5  20.685 4.62351   3
  -6  15   5  15.613 3.51865   4
   6  15  -5 17.1948 3.17096   4
   6  15  -5 18.3196  4.3529   3
  -5 -15   5 219.333 8.91698   4
  -5 -15   5 219.008 12.2657   3
   5 -15  -5 236.779 11.0764   3
   5  15  -5 216.907 12.0616   3
  -5  15   5 206.784 10.7921   4
   5  15  -5 222.205  9.9755   4
  -4 -15   5 62.9878 5.61571   3
  -4 -15   5 69.2559 4.01358   4
   4  15  -5 57.6525 4.37072   4
  -4  15   5 64.4552 5.18306   4
   4  15  -5 72.3022  6.1126   3
  -3 -15   5 251.522 11.6527   3
  -3 -15   5 242.792 9.15872   4
   3  15  -5 245.687 11.5979   3
   3  15  -5 244.702  9.7954   4
  -3  15   5  232.67 10.4993   4
  -2 -15   5 85.3033 4.27143   4
  -2 -15   5 70.2215 5.07883   3
   2  15  -5 75.9337  4.3423   4
  -2  15   5 76.9232 4.85688   4
   2  15  -5 78.6981 5.44147   3
  -1 -15   5 138.714 6.23068   4
   1  15  -5 151.673  6.4285   4
  -1  15   5 141.334 6.42276   4
   1  15  -5 139.759  7.1334   3
   0 -15  -5   61.89 4.05954   3
   0  15  -5 60.6098 3.82696   3
   0  15   5 58.4591 3.24963   4
   0  15  -5 57.7127 3.58466   4
  -1 -15  -5 225.981 9.91396   3
   1  15   5 233.936 7.36637   4
  -1  15  -5 219.492 8.17372   3
  -1  15  -5 223.336 8.89719   4
  -2 -15  -5 34.2638 4.39368   3
  -2  15  -5 38.1694 3.09882   4
  -3 -15  -5 333.771 14.8099   3
  -4 -15  -5 6.07636 2.83334   3
  -5 -15  -5 80.6911 7.48304   3
  -6 -15  -5 75.2917 7.23005   3
  -7 -15  -5 146.333 11.3876   3
   8  16  -5 23.0551 5.80288   3
  -8  16   5 22.4232 5.14033   4
  -7 -16   5 597.834 20.1842   4
   7 -16  -5 582.574 22.7019   3
  -7 -16   5 572.281 25.1063   3
   7  16  -5  599.53 25.3794   3
  -7  16   5 555.686 23.2389   4
  -6 -16   5  12.487 2.29278   4
   6 -16  -5 12.2782 2.97693   3
  -6 -16   5 4.67486 2.75373   3
   6  16  -5 6.46644 2.01265   4
  -6  16   5 7.51096 2.79287   4
   6  16  -5 11.0276 3.54947   3
  -5 -16   5 91.9725 4.95163   4
  -5 -16   5 74.5422 6.89699   3
   5  16  -5 87.4228 5.60803   4
  -5  16   5 86.6497 6.55948   4
   5  16  -5 88.8336 7.25969   3
  -4 -16   5 1029.89 34.5501   3
  -4 -16   5 995.844 30.5729   4
  -4  16   5 956.888 32.8258   4
   4  16  -5 1008.42 31.7061   4
   4  16  -5 994.785  34.356   3
  -3 -16   5 150.789  6.4954   4
  -3 -16   5 152.828 8.59241   3
   3  16  -5 145.816 6.99285   4
  -3  16   5 159.831 7.97964   4
   3  16  -5 135.932 8.28578   3
  -2 -16   5 2.19349 1.01183   4
  -2 -16   5 2.66911 1.47227   3
   2  16  -5 4.23348 1.26922   4
  -2  16   5 7.65953 2.01839   4
   2  16  -5 1.45708 1.44258   3
   1  16  -5 1534.46 46.7496   3
   1  16  -5 1543.34 45.5632   4
  -1  16   5 1530.26 45.6731   4
   0 -16  -5 70.1385 4.49606   3
   0  16  -5 67.4151 4.15102   3
   0  16   5 70.4086 3.61235   4
   0  16  -5  66.353 3.95334   4
  -1 -16  -5 1.38114 1.13314   3
   1  16   5 1.54534 0.61456   4
  -1  16  -5 1.35898 0.97639   4
  -1  16  -5 0.82355 0.76002   3
  -2 -16  -5 1059.89 34.8733   3
  -2  16  -5 1059.84  32.945   4
  -3 -16  -5 448.011 18.3963   3
  -4 -16  -5 98.5365 7.77107   3
  -5 -16  -5 789.735 30.4122   3
  -6 -16  -5 235.454 14.0257   3
   7 -17  -5 6.90335 2.57078   3
  -7 -17   5  5.6077 1.61655   4
  -7 -17   5 4.21068 2.86368   3
  -7  17   5 4.92019 2.52589   4
   7  17  -5 7.91878 3.82839   3
  -6 -17   5 127.646 6.26596   4
  -6 -17   5 106.529 8.69754   3
   6 -17  -5 123.804 7.99665   3
  -6  17   5 128.191  8.5824   4
   6  17  -5 112.802 7.07743   4
   6  17  -5 133.272 9.63067   3
  -5 -17   5 462.886 16.0596   4
  -5 -17   5 477.659 20.2622   3
  -5  17   5 521.494 19.3755   4
   5  17  -5 448.673 17.2355   4
   5  17  -5 454.855 19.9676   3
  -4 -17   5 48.0369 6.02896   3
  -4 -17   5 50.9372 3.46919   4
   4  17  -5 47.0353  3.7996   4
  -4  17   5 52.6726 4.78592   4
   4  17  -5 51.3835 5.29586   3
  -3 -17   5 478.619 18.7312   3
  -3 -17   5 476.234 15.9308   4
   3  17  -5 495.884 16.7921   4
   3  17  -5 452.728 18.4701   3
  -3  17   5 480.172 17.6906   4
  -2 -17   5 615.167 20.4583   4
  -2 -17   5 651.346 22.6924   3
  -2  17   5 638.955 21.6274   4
   2  17  -5 637.341 22.6008   3
   2  17  -5 664.003 20.9999   4
   1  17  -5 118.053 5.67276   4
   1  17  -5 118.141 6.44014   3
  -1  17   5 112.099 5.61008   4
   0 -17  -5 164.024 7.75881   3
   0  17  -5 162.546 7.09779   4
   0  17   5 172.498 6.70037   4
   0  17  -5 165.574 7.29318   3
  -1 -17  -5 415.557 15.5837   3
  -1  17  -5 381.322 13.9832   4
   1  17   5 394.612 12.2542   4
  -1  17  -5 409.728  13.192   3
  -2 -17  -5 2.69326 1.79296   3
  -2  17  -5 2.83508 1.31717   4
  -3 -17  -5 71.1515 6.11529   3
  -4 -17  -5 202.121 11.5592   3
  -5 -17  -5 39.6897 6.26251   3
  -6 -17  -5 38.3686 6.65382   3
   7 -18  -5 397.034 17.6372   3
  -7 -18   5 444.665 15.5648   4
  -7 -18   5 428.242   20.72   3
  -7  18   5  419.18 18.9901   4
   7  18  -5 412.612 20.1966   3
  -6 -18   5 40.8731 3.23196   4
   6 -18  -5 39.5151  5.0914   3
  -6 -18   5 37.1657 5.75226   3
   6  18  -5 34.4076  5.9002   3
   6  18  -5 38.1021 4.54567   4
  -6  18   5  59.934 6.88321   4
  -5 -18   5 67.0245 4.09832   4
  -5 -18   5 75.3496 6.81535   3
   5  18  -5 73.2932 6.68747   3
   5  18  -5 54.3179 4.51492   4
  -5  18   5 53.3525 5.15756   4
  -4 -18   5 531.603 18.2598   4
  -4 -18   5 568.051 22.2065   3
  -4  18   5 568.315 20.9684   4
   4  18  -5 587.756 19.6964   4
   4  18  -5 545.472 21.8979   3
  -3 -18   5 246.888 11.8437   3
  -3 -18   5 232.698 9.25484   4
   3  18  -5 257.962 11.9692   3
  -3  18   5 238.492 10.7925   4
   3  18  -5 243.669 9.97754   4
  -2 -18   5 15.4282 3.01754   3
  -2 -18   5 15.3506 2.33174   4
   2  18  -5   12.82 1.98013   4
  -2  18   5 16.2873 2.79233   4
   2  18  -5 11.6065 2.55071   3
   1 -18  -5 2721.84 81.2431   3
   1  18  -5 2777.38 81.9976   3
  -1  18   5 2868.76 81.0807   4
   1  18  -5 2833.23 80.9022   4
   0 -18  -5 623.348 21.6312   3
   0  18  -5 626.929 20.7801   4
   0  18   5 665.957 20.2217   4
   0  18  -5 651.371 21.0468   3
  -1 -18  -5 5.45845 2.00844   3
  -1  18  -5 7.23183 1.73702   4
   1  18   5 5.21272 0.91199   4
  -1  18  -5 4.95954 1.21481   3
  -2 -18  -5 732.052 25.9309   3
  -2  18  -5 730.766 24.0241   4
  -3 -18  -5 860.576 30.6819   3
  -4 -18  -5 16.7624 3.89681   3
  -5 -18  -5 568.639 24.3084   3
  -6 -18  -5  195.56 12.8671   3
  -7 -19   5 10.4452 3.81422   3
   7 -19  -5 7.87493 3.57247   3
  -7 -19   5 8.67447 1.96662   4
   7  19  -5 8.72473 3.92111   3
  -7  19   5 12.9123 4.06328   4
   6 -19  -5 147.438 8.78661   3
  -6 -19   5 141.434 10.1368   3
  -6 -19   5 146.858  6.8577   4
  -6  19   5 146.389 9.40617   4
   6  19  -5 147.662 8.12482   4
   6  19  -5 138.963 10.1672   3
  -5 -19   5 120.792 6.04707   4
  -5 -19   5 133.971 9.17948   3
   5  19  -5  128.55 9.07336   3
   5  19  -5 139.701 7.33292   4
  -5  19   5 126.913 8.29681   4
  -4 -19   5 43.7996 5.99047   3
  -4 -19   5 34.1404 2.84905   4
   4  19  -5 42.5804 5.77434   3
  -4  19   5 28.2482 4.23481   4
   4  19  -5 26.8842 3.54681   4
  -3 -19   5 167.838 7.07143   4
  -3 -19   5 148.558 8.90835   3
   3  19  -5 163.336 7.54225   4
   3  19  -5 170.583 9.30684   3
  -3  19   5  147.31 8.13206   4
  -2 -19   5 537.187 20.1265   3
  -2 -19   5 559.061   18.23   4
  -2  19   5 540.836 19.1685   4
   2  19  -5 568.442 18.5748   4
   2  19  -5 533.067 20.0617   3
   1 -19  -5 8.52159 2.01449   3
  -1  19   5 5.31479 1.34704   4
   1  19  -5 7.56234 1.89708   3
   1  19  -5 6.30267 1.59119   4
   0 -19  -5 80.8554 5.11927   3
   0  19   5 71.4392 4.00104   4
   0  19  -5 74.7322 4.51315   3
   0  19  -5 72.7876 4.37003   4
  -1 -19  -5 221.384 10.1453   3
   1  19   5 206.227 6.96847   4
  -1  19  -5 202.435  7.6467   3
  -1  19  -5 198.065 8.62365   4
  -2 -19  -5 25.0438 3.94606   3
  -2  19  -5 24.0411 3.06733   4
  -3 -19  -5 4.80662 2.50371   3
  -4 -19  -5 551.115 22.8077   3
  -5 -19  -5 81.7905  7.8648   3
  -6 -19  -5 5.08225 3.07673   3
  -7 -20   5 318.828 18.7868   3
  -7  20   5  347.88 22.5721   4
   7  20  -5 346.666 22.1975   3
  -6 -20   5 155.196 7.19793   4
   6 -20  -5 157.977  9.2459   3
  -6 -20   5 160.244 11.0582   3
   6  20  -5 156.816 12.3204   3
  -6  20   5 151.281 10.6223   4
   6  20  -5 161.458 8.51872   4
  -5 -20   5 3.74314 2.17829   3
  -5 -20   5  3.3715 1.17854   4
   5  20  -5 3.11282 1.72974   4
   5  20  -5 -1.6457 1.84625   3
  -5  20   5 2.58003  2.3203   4
  -4 -20   5 772.619 28.5413   3
  -4 -20   5 776.117 24.3448   4
  -4  20   5 748.245 27.2877   4
   4  20  -5 751.092 30.2108   3
   4  20  -5 776.964 25.5193   4
  -3 -20   5 845.017 30.3155   3
  -3 -20   5 880.101 27.2308   4
   3  20  -5  873.56  30.333   3
   3  20  -5 883.729 28.0421   4
  -3  20   5 865.399 29.1959   4
  -2 -20   5 9.14903 2.63407   3
   2  20  -5 11.8646 2.84591   3
   2  20  -5 11.7713 2.11206   4
  -2  20   5 12.5964 2.49429   4
   1 -20  -5 1802.38 55.0998   3
  -1 -20   5 1849.32  55.772   3
   1  20  -5 1876.25 54.5578   4
   1  20  -5 1819.08 55.6279   3
  -1  20   5 1871.26 54.7545   4
   0 -20  -5 2327.31 69.0031   3
   0  20  -5 2254.98 67.7698   3
   0  20  -5 2274.18 67.7075   4
   0  20   5 2425.35  67.093   4
  -1 -20  -5  9.7263  2.6011   3
   1  20   5 12.8973 1.41837   4
  -1  20  -5 10.5393  2.2029   4
  -1  20  -5 9.70451 1.56242   3
  -2 -20  -5 1884.17 58.9715   3
  -2  20  -5 1902.26 56.6642   4
  -3 -20  -5 514.328 20.9266   3
  -4 -20  -5 4.95538 2.50243   3
  -5 -20  -5 181.268 12.0263   3
  -6 -20  -5 348.583 18.7137   3
  -7 -21   5 38.3711 11.0713   3
  -7  21   5  15.831 5.18802   4
   7  21  -5 33.5472 6.86407   3
  -6 -21   5 10.1182 3.23866   3
   6 -21  -5 14.0392 3.34275   3
  -6 -21   5  12.293 2.20769   4
   6  21  -5 10.0595 2.40334   4
   6  21  -5 8.19552 4.34126   3
  -6  21   5 12.6201 5.96154   4
  -5 -21   5 41.4003 6.36622   3
  -5 -21   5 45.7277 3.34444   4
   5  21  -5 45.5905 6.17837   3
  -5  21   5 33.3746 4.94992   4
   5  21  -5  43.115 4.05252   4
  -4 -21   5 3.57902 1.28506   4
   4  21  -5 3.04161 1.22072   4
  -4  21   5 1.66106 2.28894   4
   4  21  -5 3.07223 2.92661   3
  -3 -21   5 122.008 5.92168   4
  -3 -21   5 103.589  7.4769   3
   3  21  -5 112.417 7.70849   3
   3  21  -5 130.269 6.52181   4
  -3  21   5  108.10 6.86832   4
  -2 -21   5 8.73803  2.6075   3
   2  21  -5 6.29135 1.47174   4
  -2  21   5 9.26408 2.33377   4
   2  21  -5 13.7362 2.95045   3
  -1 -21   5 28.1469 3.75854   3
   1 -21  -5 31.6403 3.17893   3
   1  21  -5 31.2713 2.87807   4
   1  21  -5  24.661 3.58429   3
  -1  21   5 32.3413 3.11036   4
   0 -21  -5 97.0836 5.91978   3
   0  21  -5 92.6888 5.17671   4
   0  21   5 92.3155 4.70408   4
   0  21  -5 85.6546 5.08197   3
  -1 -21  -5 235.356 11.0825   3
  -1  21  -5 233.606 8.42044   3
  -1  21  -5  216.88 9.48173   4
   1  21   5 235.162 7.82012   4
  -2 -21  -5 13.8791 3.12118   3
  -2  21  -5 10.0192 2.16094   4
  -3 -21  -5 11.4464 3.35782   3
  -4 -21  -5 79.4099  7.3202   3
  -5 -21  -5 28.5888 5.53122   3
  -6 -21  -5 41.4053 6.92926   3
  -7 -22   5 179.475 12.9242   3
  -7  22   5 204.126  12.436   4
   7  22  -5 203.503  13.382   3
   6 -22  -5 110.966 7.77395   3
  -6 -22   5 130.082 6.21341   4
  -6 -22   5 121.361 9.65405   3
  -6  22   5 135.965 9.12864   4
   6  22  -5 109.071 9.15473   3
   6  22  -5 115.643 7.20458   4
  -5 -22   5 141.341 9.88547   3
  -5 -22   5 138.084 6.46633   4
   5  22  -5 130.844 7.32219   4
   5  22  -5 123.835 9.19066   3
  -5  22   5 122.367 8.46262   4
  -4 -22   5 558.375 18.4873   4
  -4 -22   5 548.577 22.5348   3
  -4  22   5 559.618 21.2153   4
   4  22  -5 542.382 19.4638   4
   4  22  -5 547.621 22.2251   3
  -3 -22   5 352.167 12.7463   4
  -3 -22   5  339.64 15.4507   3
  -3  22   5 344.556 14.4503   4
   3  22  -5 332.274 13.1429   4
   3  22  -5 371.395  15.583   3
  -2 -22   5 245.379 11.5307   3
   2 -22  -5  237.47 9.96686   3
   2  22  -5 237.129 9.82993   4
  -2  22   5 236.815 10.5156   4
   2  22  -5 236.069 11.2293   3
   1 -22  -5 421.148 15.6977   3
  -1 -22   5  440.41 16.3116   3
  -1  22   5 416.394  15.176   4
   1  22  -5 415.298 15.9419   3
   1  22  -5 419.843  14.977   4
   0 -22  -5 676.089 23.4768   3
   0  22  -5 668.762 22.1029   4
   0  22   5 698.358 21.5487   4
   0  22  -5 648.083 21.9874   3
  -1 -22  -5 45.4885 4.46878   3
  -1  22  -5 39.6077 2.72342   3
  -1  22  -5 42.7184 3.52745   4
   1  22   5 44.0183 2.44223   4
  -2 -22  -5 782.348  27.586   3
  -2  22  -5 728.576  24.962   4
  -3 -22  -5 298.644 14.6799   3
  -3  22  -5 294.294 12.3257   4
  -4 -22  -5 27.1048  5.3271   3
  -5 -22  -5 290.459 16.0775   3
  -6 -22  -5  234.25 17.1357   3
  -7 -23   5 6.76764 3.32487   3
  -7  23   5 -1.3701 2.87521   4
   7  23  -5 -0.8894 2.85919   3
  -6 -23   5 56.5558 7.63521   3
  -6 -23   5 46.2159 3.55097   4
   6 -23  -5 51.7696 5.32302   3
   6  23  -5 49.6395 5.52985   4
   6  23  -5 47.7949 6.99011   3
  -6  23   5 45.7368 6.41294   4
  -5 -23   5 98.9385 8.53444   3
  -5 -23   5 114.283 5.78651   4
   5  23  -5 106.993 8.44676   3
  -5  23   5 109.669 7.92672   4
   5  23  -5 115.959 6.73077   4
  -4 -23   5  15.782 2.42931   4
  -4 -23   5 8.75609 3.20607   3
  -4  23   5 13.9074 3.25831   4
   4  23  -5 13.4394 3.23691   3
   4  23  -5 14.3565 2.55821   4
  -3 -23   5 47.4258 6.01781   3
   3  23  -5 42.8088 3.78365   4
   3  23  -5 44.9456 5.56705   3
  -3  23   5 46.5527 5.55615   4
   2 -23  -5 12.2415 2.40743   3
  -2 -23   5 11.3155 2.90157   3
   2  23  -5 11.2705 2.11562   4
   2  23  -5 8.32957 2.28975   3
  -2  23   5  7.6069 2.15804   4
  -1 -23   5 11.9195 2.72207   3
   1 -23  -5 13.4895 2.64982   3
   1  23  -5 15.7104 2.47764   4
  -1  23   5 14.7592 2.65752   4
   1  23  -5 14.0642 2.91076   3
   0 -23  -5 1.80925 1.68231   3
   0  23  -5 0.75345 1.06862   3
   0  23  -5 2.87909 1.37544   4
   0  23   5   -0.24 0.84044   4
  -1 -23  -5 242.724 11.7989   3
  -1  23  -5  254.60 8.99113   3
   1  23   5 248.135 8.42581   4
  -1  23  -5 239.282  10.204   4
  -2 -23  -5 33.2817 6.03081   3
  -2  23  -5 26.9805 4.22123   4
  -3 -23  -5 55.1871 5.73632   3
  -3  23  -5 48.2828 4.32183   4
  -4 -23  -5 22.7403 4.89103   3
  -5 -23  -5 39.3006 6.61232   3
  -6 -23  -5 7.15295 3.12588   3
  -7 -24   5  229.82 14.8055   3
   7  24  -5 223.255 14.3037   3
  -7  24   5 208.987 12.9594   4
   6 -24  -5  110.65 7.65233   3
  -6 -24   5 104.348 9.46737   3
  -6 -24   5 125.898 6.05378   4
   6  24  -5 110.426  9.4644   3
  -6  24   5 116.896 8.85364   4
   6  24  -5 103.069 6.97274   4
  -5 -24   5 190.197 12.4529   3
  -5 -24   5 214.565 8.91325   4
   5  24  -5  218.04 12.5458   3
  -5  24   5 222.153 11.8754   4
   5  24  -5 208.476  10.011   4
  -4 -24   5 538.677 18.4574   4
  -4 -24   5 540.112  22.602   3
  -4  24   5 591.521  21.622   4
   4  24  -5 535.014 19.4761   4
   4  24  -5 526.462 21.9581   3
  -3 -24   5 340.484 16.0099   3
  -3  24   5 378.724 15.3518   4
   3  24  -5 381.986 16.1983   3
   3  24  -5 362.032 14.0398   4
  -2 -24   5 247.405 11.8262   3
   2 -24  -5 243.253  10.467   3
   2  24  -5 241.753 11.4851   3
  -2  24   5 235.384 10.7402   4
   2  24  -5 240.511 10.1094   4
   1 -24  -5 572.847 20.2519   3
  -1 -24   5 577.065 20.6026   3
  -1  24   5 551.707 19.4395   4
   1  24  -5 559.894 19.2047   4
   1  24  -5 568.458 20.2257   3
   0 -24  -5 464.953 18.0144   3
   0  24  -5 455.349 16.4106   3
   0  24   5 495.272 16.0308   4
   0  24  -5 458.152 16.4844   4
  -1 -24  -5 4.91492 2.30693   3
  -1  24  -5 3.50891 1.56119   4
  -1  24  -5 4.92781 1.52772   3
   1  24   5 5.27742 1.12128   4
  -2 -24  -5 467.122 20.0387   3
  -2  24  -5 521.468 18.2043   4
  -3 -24  -5 752.828 29.3136   3
  -3  24  -5 807.036 26.7028   4
  -4 -24  -5 7.50465 3.31917   3
  -5 -24  -5  373.55 19.2248   3
  -6 -25   5 25.8467 5.21863   3
  -6 -25   5  24.127 3.33793   4
  -6  25   5 28.9442 5.23584   4
   6  25  -5 25.8197 5.73477   3
   6  25  -5 27.2585 4.40802   4
  -5 -25   5 17.4232 4.60931   3
  -5 -25   5 13.8528  2.3125   4
  -5  25   5 10.1685 3.54582   4
   5  25  -5 9.36843 2.50544   4
   5  25  -5 15.6029 4.08193   3
  -4 -25   5 16.0783 2.42388   4
  -4 -25   5  20.623  4.0623   3
   4  25  -5 14.2664 2.86038   4
  -4  25   5 14.4394 3.28463   4
   4  25  -5 11.8513 2.97687   3
   3 -25  -5 19.6952 2.91049   3
  -3 -25   5 13.5556 3.21897   3
   3  25  -5 14.4016 2.66167   4
  -3  25   5 16.8284 3.43641   4
   3  25  -5 15.2193 3.43436   3
  -2 -25   5 56.7461 5.34214   3
   2 -25  -5 68.7242 4.76509   3
  -2  25   5 67.4859 5.10217   4
   2  25  -5 51.7893 4.95145   3
   2  25  -5 67.7135 4.52139   4
   1 -25  -5 27.6268 3.85001   3
  -1 -25   5 37.6294 4.45115   3
   1  25  -5 38.5023 3.31748   4
   1  25  -5 34.5771 3.56125   3
  -1  25   5 33.6975 3.31259   4
   0 -25  -5  352.48  14.859   3
   0  25  -5 361.153 13.3812   3
   0  25   5  360.53 12.8046   4
   0  25  -5 341.054 13.3012   4
  -1 -25  -5 6.15792 2.57586   3
   1  25   5 9.08412 1.49306   4
  -1  25  -5 10.1232 2.61866   4
  -2 -25  -5 50.1166 6.23107   3
  -2  25  -5 40.7872 3.92296   4
  -3 -25  -5 18.4099 4.18279   3
  -3  25  -5 11.3901 2.58917   4
  -4 -25  -5 -0.2995 2.68912   3
  -5 -25  -5 9.11259 3.67761   3
  -6 -26   5 104.976 9.61538   3
  -6  26   5  92.843 8.40171   4
   6  26  -5 111.594 9.59192   3
  -5 -26   5 61.9421 8.08289   3
  -5 -26   5 45.5791 3.64902   4
  -5  26   5 45.8182 6.25541   4
   5  26  -5   46.18 4.38561   4
   5  26  -5 66.6251 9.49502   3
  -4 -26   5 826.603 31.4184   3
   4  26  -5 831.259 27.9404   4
  -4  26   5 854.352 30.0158   4
   4  26  -5 831.628 30.7767   3
  -3 -26   5 307.588 15.2424   3
   3 -26  -5 319.651 12.6498   3
  -3  26   5 311.796 15.4058   4
   3  26  -5 308.385  12.641   4
   2 -26  -5 29.9357 3.86024   3
  -2 -26   5 18.2853 3.76208   3
  -2  26   5 21.4497 3.58077   4
   2  26  -5 12.5631 2.90779   3
   2  26  -5 18.2898 2.79633   4
  -1 -26   5 591.987 21.5405   3
   1 -26  -5 593.476  21.415   3
  -1  26   5 583.264 20.5436   4
   1  26  -5 586.489 20.2727   4
   1  26  -5 616.405 21.3686   3
   0 -26  -5 1017.04 34.7178   3
   0  26   5 1084.48 32.3564   4
   0  26  -5 1023.92 32.9261   4
   0  26  -5 1049.44 32.7975   3
  -1 -26  -5 6.29287 2.25493   3
  -1  26  -5 7.98318 1.63939   3
  -1  26  -5 5.55962 1.70673   4
  -2 -26  -5  998.37 35.7306   3
  -2  26  -5 1033.94 33.0404   4
  -3 -26  -5 584.134 24.1346   3
  -3  26  -5 592.054 21.3423   4
  -4 -26  -5 18.6966 4.74365   3
  -5 -26  -5 240.911 20.3722   3
   6  27  -5 13.5706  6.4976   3
  -6  27   5 27.9908 7.29755   4
  -5 -27   5 40.3612 6.52517   3
   5  27  -5 35.8889 4.59724   4
   5  27  -5 41.1316 7.76116   3
  -5  27   5 45.1327 8.00974   4
   4 -27  -5   7.058  2.0488   3
  -4 -27   5 9.89036 3.03104   3
   4  27  -5 5.25874  1.9447   4
   4  27  -5 5.08864 2.65728   3
  -4  27   5 8.22397 2.71045   4
   3 -27  -5 10.2913  2.5418   3
  -3 -27   5  13.122 4.07801   3
   3  27  -5 14.5991 3.50333   3
  -3  27   5 15.8832 3.21743   4
   3  27  -5 14.2285 2.69921   4
   2 -27  -5 1.48952 1.36206   3
  -2 -27   5 3.43352 2.25189   3
   2  27  -5 2.04773 1.22087   4
   2  27  -5 2.98958 1.74952   3
  -2  27   5 3.63051  1.3606   4
  -1 -27   5 4.60078 1.80793   3
   1 -27  -5 6.23755 2.24307   3
   1  27  -5 5.42844 1.93944   3
   1  27  -5 8.48785 2.02921   4
  -1  27   5 7.44549 2.12667   4
   0 -27  -5 7.05374 2.31297   3
   0  27  -5 7.49273 1.91462   4
   0  27  -5 3.65633 1.40995   3
   0  27   5 4.31007 1.32254   4
  -1 -27  -5 1.97081 1.78723   3
  -1  27  -5  1.0768 0.86874   3
  -1  27  -5 1.34051 1.48002   4
   1  27   5 0.29776 0.90584   4
  -2 -27  -5 68.0805 6.53689   3
  -2  27  -5 72.0122 5.31193   4
  -3 -27  -5 2.05149 2.49941   3
  -3  27  -5 2.46425 1.43149   4
  -4 -27  -5 32.2862 5.99191   3
  -5 -27  -5 10.7747 3.60178   3
  -6 -28   5  107.03 9.68425   3
   6  28  -5 100.846 9.26325   3
  -6  28   5 121.215  9.2752   4
   5 -28  -5 5.85695 2.16727   3
  -5 -28   5 4.78487 2.69706   3
   5  28  -5 2.64793 2.96661   3
  -5  28   5 7.13898 2.67911   4
   5  28  -5 8.15746 2.61264   4
  -4 -28   5 703.156 27.9099   3
   4 -28  -5 722.826 23.8287   3
  -4  28   5 694.118 26.1648   4
   4  28  -5 677.436 24.0581   4
   4  28  -5 673.746 26.7613   3
  -3 -28   5 86.7979  7.2247   3
   3 -28  -5 90.9355 5.74409   3
   3  28  -5 92.2451 5.84534   4
   3  28  -5 80.5588 6.62045   3
  -3  28   5 80.3507 6.33756   4
  -2 -28   5 4.30899 2.12711   3
   2 -28  -5 6.38852 2.19127   3
   2  28  -5 5.21965 1.74838   4
   2  28  -5 5.00868 1.99302   3
  -2  28   5 5.37609 2.09802   4
  -1 -28   5 592.397  21.639   3
   1 -28  -5 584.211  21.726   3
   1  28  -5 606.866 21.2836   3
   1  28  -5 581.084 20.2439   4
  -1  28   5 567.788 20.4294   4
   0  28   5 173.085 7.82261   4
   0  28  -5 179.226 8.54418   4
   0  28  -5  182.71 8.23839   3
  -1 -28  -5  35.653 5.49513   3
   1  28   5 25.8464 2.19512   4
  -1  28  -5 28.8198 3.83312   4
  -1  28  -5 27.9479 2.32528   3
  -2 -28  -5 512.987 21.5817   3
  -2  28  -5 516.739 18.9828   4
  -3 -28  -5 160.187 10.6883   3
  -3  28  -5 149.961 8.42162   4
  -4 -28  -5  1.8209 2.70677   3
  -4  28  -5 4.84141 2.20039   4
  -5 -28  -5 200.891 13.7563   3
  -6 -29   5 43.1599 7.20479   3
   6  29  -5 30.3086 6.30016   3
  -6  29   5 52.2628 7.57018   4
  -5 -29   5 33.2224   6.034   3
   5 -29  -5 39.2412 4.99022   3
  -5  29   5 37.4644 5.75791   4
   5  29  -5 32.9789 6.28344   3
   5  29  -5 37.0906 4.76386   4
  -4 -29   5 4.00193 2.75443   3
   4 -29  -5 1.63347 1.68823   3
  -4  29   5 7.49604 2.39773   4
   4  29  -5 3.18617 1.72419   4
  -3 -29   5 0.25336  2.1308   3
   3 -29  -5 1.65407  1.6629   3
  -3  29   5 3.36578 1.98998   4
   3  29  -5 0.36298 1.77495   3
   3  29  -5 2.82423 1.50001   4
  -2 -29   5 0.02157 1.99493   3
   2 -29  -5 0.21932 1.28344   3
   2  29  -5 -0.2205 1.71995   3
   2  29  -5 1.90222 1.34087   4
  -2  29   5   2.122 1.79986   4
  -1 -29   5 16.1819 3.27221   3
   1 -29  -5 10.5609 2.80822   3
  -1  29   5 13.5639 2.57132   4
   1  29  -5 11.5193 2.61227   3
   0 -29  -5 51.5076 5.98709   3
   0  29  -5 48.6852 3.83994   3
   0  29   5 52.8206 3.86136   4
   0  29  -5 46.0256 3.91815   4
  -1 -29  -5 21.4766 4.27156   3
   1  29   5 22.8672 2.39399   4
  -1  29  -5 24.2284 3.37775   4
  -1  29  -5 18.2501 1.90953   3
  -2 -29  -5  8.4149 3.07633   3
  -2  29  -5 14.3601 2.90168   4
  -3 -29  -5 1.84737 2.53652   3
  -3  29  -5 2.67775 1.58622   4
  -4 -29  -5 24.4611 5.49313   3
  -4  29  -5 19.1818 3.72688   4
  -5 -29  -5 5.95031 3.63653   3
  -5 -30   5 16.1504 4.43317   3
  -5  30   5 12.4056 3.55404   4
   5  30  -5 13.0212 3.66521   4
   5  30  -5  5.7389 3.33333   3
   4 -30  -5 420.789 15.9702   3
  -4 -30   5 419.404 19.6185   3
   4  30  -5 436.732 19.1003   3
   4  30  -5 399.006 16.2588   4
  -4  30   5 407.942  18.071   4
   3 -30  -5 93.9726   6.237   3
  -3 -30   5 98.4175 7.86192   3
   3  30  -5 90.9036 6.08769   4
  -3  30   5 104.004 7.17309   4
   3  30  -5 94.8092  7.1991   3
   2 -30  -5 2.79179 1.88639   3
  -2 -30   5   1.586  2.2722   3
  -2  30   5 1.65342 1.74457   4
   2  30  -5 4.24784 2.07872   3
   2  30  -5 6.11811 2.25631   4
  -1 -30   5 726.031 25.9675   3
  -1  30   5  757.09 24.9979   4
   1  30  -5  715.10 25.2368   3
   1  30  -5 709.287 24.3461   4
   0 -30  -5 71.1316 6.15748   3
   0  30   5 76.1096 4.71764   4
   0  30  -5 71.8573 4.95825   4
   0  30  -5 78.3563 4.99936   3
  -1 -30  -5 12.8765 3.50236   3
  -1  30  -5 11.6863 2.54181   4
  -1  30  -5  13.739 1.82462   3
   1  30   5 12.3904 1.88037   4
  -2 -30  -5 505.326 22.2146   3
  -2  30  -5 537.853  19.648   4
  -3 -30  -5 324.417 16.8864   3
  -3  30  -5 330.827 14.2336   4
  -4 -30  -5 -1.7802 4.87976   3
  -5 -31   5 44.1318 7.45964   3
   5  31  -5 57.4282 7.98677   3
  -5  31   5 45.7856 6.79243   4
  -4 -31   5 10.9097  3.8005   3
   4 -31  -5  15.636 3.25891   3
  -4  31   5 19.9589 4.52808   4
   4  31  -5 13.3629  3.3252   3
   3 -31  -5 59.7086  5.1923   3
  -3 -31   5 67.8899 6.59262   3
   3  31  -5 60.5021 6.03793   3
  -3  31   5 59.5698 5.65394   4
   2 -31  -5 5.91205 2.59345   3
  -2 -31   5 10.4134 3.40546   3
   2  31  -5 5.94357 1.92302   4
   2  31  -5 5.96348 2.73448   3
  -2  31   5 4.04475 1.95507   4
   1 -31  -5 13.1693 3.15065   3
  -1 -31   5 7.89601 2.38207   3
   1  31  -5 14.3595 2.64457   4
   1  31  -5  12.296 2.66285   3
  -1  31   5 14.8799 2.75183   4
   0 -31  -5 46.6284 5.95053   3
   0  31  -5 31.6004 3.27633   3
   0  31  -5 35.1141 4.21705   4
   0  31   5   35.07 3.90679   4
  -1 -31  -5 123.176 8.84555   3
  -1  31  -5 127.438 7.29522   4
   1  31   5 134.878  5.7766   4
  -1  31  -5 140.635 5.87076   3
  -2 -31  -5 53.5717 6.78973   3
  -2  31  -5 57.1083 4.85156   4
  -3 -31  -5 105.367 8.99004   3
  -3  31  -5 99.8323 6.90667   4
  -4 -31  -5 3.61818 3.54419   3
  -4  31  -5 -1.2357  1.6068   4
   4 -32  -5 560.833 19.8271   3
  -4 -32   5 549.775 23.5518   3
  -4  32   5 474.266 28.0439   4
   4  32  -5 489.276 19.7504   4
   4  32  -5 551.332  25.247   3
  -3 -32   5 350.489 17.0948   3
   3 -32  -5 351.391 15.1018   3
   3  32  -5 312.869 14.1351   4
  -3  32   5 360.963 15.9052   4
   3  32  -5 403.245 17.0723   3
  -2 -32   5  9.8929  4.7496   3
   2 -32  -5 5.15505 2.33577   3
   2  32  -5 5.69015 2.56291   3
   2  32  -5 5.09485 2.01732   4
  -2  32   5 5.27027 2.71571   4
   1 -32  -5 608.749 23.4144   3
  -1 -32   5 607.028  22.851   3
  -1  32   5 614.627 21.7832   4
   1  32  -5 603.841  22.132   3
   1  32  -5 630.641 21.6177   4
   0 -32  -5 414.432 18.0838   3
   0  32  -5  407.08 15.2446   3
   0  32  -5 419.298  15.917   4
   0  32   5 416.207 15.2211   4
  -1 -32  -5 -0.3418 1.83679   3
   1  32   5 0.79543 1.13916   4
  -1  32  -5 0.49642 1.43718   4
  -2 -32  -5 546.135 23.2268   3
  -2  32  -5 534.174 20.0851   4
  -3 -32  -5 280.338 16.0082   3
  -3  32  -5 297.037 13.4796   4
  -4 -32  -5 11.2377 4.51694   3
  -4  32  -5 14.6096 3.54245   4
  -5 -33   5  41.089 7.16377   3
   5  33  -5 55.8487 7.72135   3
  -5  33   5 47.0048 6.78526   4
   4 -33  -5 6.54207 4.03156   3
  -4 -33   5 10.0551 3.80746   3
  -4  33   5 5.01763 3.08431   4
   4  33  -5 8.70617 3.11272   3
   4  33  -5 6.75326 2.58359   4
  -3 -33   5 118.417 9.09874   3
   3 -33  -5 139.632  9.3749   3
  -3  33   5 111.714  8.1219   4
   3  33  -5 128.996 8.61284   3
   3  33  -5 103.484 7.01093   4
   2 -33  -5 74.5745  6.1468   3
  -2 -33   5 73.6565 6.87906   3
   2  33  -5 77.2866 5.59824   4
   2  33  -5 88.8165 6.63126   3
  -2  33   5 73.8933 5.95572   4
  -1 -33   5 40.6003 5.60051   3
   1 -33  -5 35.5159 4.90808   3
   1  33  -5 39.9298 4.06928   3
  -1  33   5 31.9084 4.06006   4
   1  33  -5  49.381 4.18608   4
   0 -33  -5 143.162  9.2975   3
   0  33  -5 132.043 7.30047   4
   0  33   5 125.284 6.76144   4
   0  33  -5 124.782 6.64949   3
  -1 -33  -5 101.115 8.23261   3
  -1  33  -5  98.508 6.36492   4
  -2 -33  -5 100.411 8.34613   3
  -2  33  -5 96.4612 6.54671   4
  -3 -33  -5 53.4157 7.88475   3
  -3  33  -5 49.8782 5.99243   4
  -4 -34   5 341.286 17.8899   3
  -4  34   5 344.813 16.4508   4
   4  34  -5 323.184 16.5215   3
   3 -34  -5 284.938 13.3791   3
  -3 -34   5 304.973   16.06   3
   3  34  -5  319.47 15.0018   3
  -3  34   5 302.678 14.5914   4
   3  34  -5 280.707 12.8919   4
   2 -34  -5 60.4954 6.03047   3
  -2 -34   5 67.2214 6.63718   3
   2  34  -5 71.0276 6.10047   3
  -2  34   5 65.1549 5.58726   4
   2  34  -5 68.3204 5.24474   4
   1 -34  -5 221.142 12.1946   3
  -1 -34   5 231.674  11.813   3
  -1  34   5 233.641 11.0012   4
   1  34  -5  251.44 11.0086   4
   1  34  -5 246.233   11.21   3
   0 -34  -5 178.197 10.7878   3
   0  34  -5 172.937  8.1983   3
   0  34   5 171.931 8.18896   4
   0  34  -5 169.631 8.78472   4
  -1 -34  -5 2.97965 2.41389   3
  -1  34  -5 0.14456 1.41339   4
  -2 -34  -5 162.574 11.1749   3
  -2  34  -5 181.706 9.43876   4
  -3 -34  -5 170.404 14.0501   3
  -3  34  -5 178.388 10.1264   4
  -4 -35   5 8.07715 3.86761   3
   4  35  -5 10.2949 3.26405   3
  -4  35   5 8.89753 3.60215   4
   3 -35  -5 91.6867  7.0462   3
  -3 -35   5 78.0756 8.08926   3
   3  35  -5 86.9754  6.3708   4
  -3  35   5 90.9429  7.2957   4
   3  35  -5  96.274  7.6043   3
   2 -35  -5 336.321 15.2964   3
  -2 -35   5 325.764 16.0026   3
   2  35  -5 323.353 15.0877   3
   2  35  -5 344.805 14.0199   4
  -2  35   5 341.892 14.8607   4
   1 -35  -5 75.0576 6.91035   3
  -1 -35   5 66.6456 6.19921   3
   1  35  -5 66.7791 5.13674   4
   1  35  -5 63.7222 5.21794   3
  -1  35   5  56.062 4.93104   4
   0 -35  -5 174.789 10.8938   3
   0  35  -5 184.694 9.14188   4
  -1 -35  -5 110.788 8.73903   3
  -1  35  -5 104.251 6.88795   4
  -2 -35  -5 69.6574  8.7342   3
  -2  35  -5 74.6509 5.78192   4
  -3 -35  -5 47.4751   7.458   3
  -3  35  -5 43.9838 5.64834   4
   3 -36  -5 147.588 9.62075   3
  -3 -36   5 178.965 11.8434   3
  -3  36   5 163.391 12.8842   4
   3  36  -5 163.207 9.23464   4
  -2 -36   5 115.613 8.88208   3
   2 -36  -5 116.488 8.28123   3
   2  36  -5 105.547 7.55546   3
   2  36  -5 118.294 7.16586   4
  -2  36   5 112.232 7.96856   4
   1 -36  -5 278.707 14.0867   3
  -1 -36   5 267.353 13.2459   3
   1  36  -5  259.56 12.3773   3
   1  36  -5 265.437 11.9966   4
  -1  36   5  260.03  12.051   4
   0 -36  -5 87.6259 7.78837   3
   0  36  -5 92.0447 6.18854   4
  -1 -36  -5 14.4635 4.12201   3
  -1  36  -5 13.7658 2.44545   4
  -2 -36  -5 107.871 9.78636   3
  -2  36  -5  107.22 12.2541   4
  -3 -37   5 85.1902 8.38581   3
   3  37  -5 90.2825 7.68734   3
  -3  37   5 87.6985 7.38979   4
   3  37  -5 91.2816 7.48136   4
  -2 -37   5 111.039  8.9018   3
   2 -37  -5 115.513 8.53658   3
  -2  37   5 126.044  8.1811   4
   2  37  -5 124.018 8.22677   3
   2  37  -5 109.247 7.05535   4
   1 -37  -5 23.0274  4.5932   3
   1  37  -5 35.1262 4.40942   4
   0 -37  -5 17.7587 4.11573   3
   0  37  -5 22.5551 3.62028   4
  -1 -37  -5 199.432 12.6416   3
  -1  37  -5 223.541 10.7182   4
  -2 -37  -5 3.46673 3.54456   3
  -2  37  -5 9.84706 2.82463   4
   2 -38  -5 11.6995 3.89086   3
  -2 -38   5 15.8922 4.53629   3
   2  38  -5 18.4907 3.96975   3
   2  38  -5 17.1329 3.59882   4
  -2  38   5  12.602 3.11556   4
   1 -38  -5 213.073 12.6187   3
   1  38  -5 211.824 10.4851   4
   0 -38  -5 292.453 15.7561   3
   0  38  -5  316.12 13.5548   4
  -1 -38  -5 8.38382 4.34113   3
  -1  38  -5 10.4324 2.64993   4
   2 -39  -5 170.304 14.7224   3
   2  39  -5 196.131 10.1273   4
   1 -39  -5 21.5256 4.88482   3
   1  39  -5 19.3257 3.51194   4
   0 -39  -5 77.5762  7.9027   3
   0  39  -5 70.4616 5.83032   4
  -8   0   6 229.569 11.7323   4
  -7   0   6 567.757 21.5189   4
   7   0  -6 583.436 23.8861   3
  -6   0   6 204.211 10.9483   4
   5   0  -6 416.353 17.5461   3
  -5   0   6 417.398 15.7673   4
   4   0  -6 907.533 29.7471   4
  -4   0   6 892.477 29.0608   4
   4   0  -6 933.365 31.0716   3
   3   0  -6 754.942  24.569   4
  -3   0   6 744.289 24.0223   4
  -2   0   6  999.44 30.0153   4
   2   0  -6 962.188 30.3627   4
  -1   0   6 966.824 29.2929   4
   1   0  -6 985.568 29.7856   4
   0   0  -6 481.343 15.6816   4
   0   0   6 490.606 15.3797   4
  -1   0  -6 729.948 22.5457   4
   1   0   6 753.342 22.6596   4
  -2   0  -6 1275.19 38.6594   4
  -2   0  -6 1376.47 40.0494   3
  -3   0  -6 1481.70 45.9488   3
  -3   0  -6 1534.59  44.055   4
  -4   0  -6 706.876 22.1317   4
  -4   0  -6 716.965 24.4504   3
  -5   0  -6 365.808 12.8789   4
  -5   0  -6 376.303 15.3063   3
  -6   0  -6  228.94  11.497   3
  -6   0  -6 229.435 9.18114   4
  -8  -1   6 72.3137 7.11676   4
   8  -1  -6 78.1029 14.3999   3
   8   1  -6 75.2186 9.82216   3
  -8   1   6  76.846 6.27269   4
   7  -1  -6 4.84567 2.49634   3
  -7  -1   6 3.48946 1.80373   4
  -7   1   6 2.65598 1.59682   4
   7   1  -6  3.0937 2.29522   3
   6  -1  -6 52.4168 7.83218   3
  -6   1   6 53.0116 5.74598   4
   6   1  -6  52.821 7.97422   3
  -5  -1   6 4.91028 1.55065   4
   5  -1  -6  3.3219 1.56716   3
  -5   1   6 3.23434 1.61937   4
   5   1  -6 2.84993 2.07707   3
   5   1  -6 2.61606 1.57261   4
   4  -1  -6  90.579 6.31691   3
  -4  -1   6 101.381 5.57072   4
   4  -1  -6 102.068 6.04946   4
  -4   1   6 89.9603 5.45489   4
   4   1  -6 92.9678 5.82286   4
   4   1  -6 92.6713 6.44686   3
  -3  -1   6 6.23846 1.56808   4
   3  -1  -6 6.99445 1.69813   4
   3   1  -6 7.39174 2.10582   3
   3   1  -6 10.7949 2.28649   4
  -3   1   6  7.5552 1.84398   4
  -2  -1   6 31.6874 2.57724   4
   2  -1  -6 30.4684 2.67047   4
   2   1  -6 28.4964 2.64265   4
  -2   1   6 32.5815 2.63549   4
  -1  -1   6 231.996 8.25174   4
   1  -1  -6  221.58 8.56332   4
  -1   1   6 203.222 8.03775   4
   1   1  -6 227.758 8.58995   4
   0  -1   6 2.80167 0.91039   4
   0  -1  -6 1.53458  0.8484   4
   0   1  -6 3.00304 0.93892   4
   0   1   6 1.77443 0.73954   4
  -1  -1  -6   2.102  0.7925   4
   1  -1   6 0.19834 0.73976   4
  -1   1  -6 2.84139 0.84731   4
   1   1   6 3.30889 0.89241   4
  -2  -1  -6 39.2919 2.43583   4
  -2  -1  -6 41.0003 3.15161   3
  -2   1  -6 32.5296 2.34062   4
  -2   1  -6 36.0003 2.83037   3
  -3  -1  -6 56.0544 4.21071   3
  -3  -1  -6 56.8683 3.12959   4
  -3   1  -6 69.0177  3.4893   4
  -3   1  -6  52.679   3.979   3
  -4  -1  -6  62.087 3.47673   4
  -4  -1  -6 70.7135 5.15233   3
  -4   1  -6 61.8733 4.60392   3
  -4   1  -6  59.585 3.55593   4
  -5  -1  -6 3.97758 1.05736   4
  -5  -1  -6 5.84923 2.09426   3
  -5   1  -6 3.13792 1.07157   4
  -5   1  -6 3.55685 1.30444   3
  -6  -1  -6 32.1776 4.36231   3
  -6  -1  -6 21.9051 2.66401   4
  -6   1  -6 21.6422 2.80348   4
  -6   1  -6 24.5778 3.92911   3
   8  -2  -6 246.173 14.4388   3
   8   2  -6 249.022 14.6741   3
  -8   2   6 235.059 12.1839   4
   7  -2  -6 310.854 15.2739   3
  -7  -2   6 273.641 12.6235   4
  -7   2   6 281.477 13.1113   4
   7   2  -6 288.513 15.1479   3
   6  -2  -6 140.788  9.4558   3
   6   2  -6 143.117 9.74762   3
  -6   2   6 148.028 8.25082   4
  -5  -2   6 217.567 9.31755   4
   5  -2  -6  186.46 10.3023   3
  -5   2   6 187.186 9.14631   4
   5   2  -6 193.984 10.7388   3
   5   2  -6 177.121 9.25033   4
  -4  -2   6 361.097 13.6312   4
   4  -2  -6 370.735 15.2849   3
   4  -2  -6 385.521 14.6293   4
   4   2  -6 355.248 15.3696   3
   4   2  -6 380.103 14.4379   4
  -4   2   6 367.478 13.9936   4
  -3  -2   6 184.783 7.93919   4
   3  -2  -6 194.571 8.58319   4
   3   2  -6 184.748 8.33935   4
  -3   2   6 189.485 8.17486   4
   3   2  -6 188.616 9.33968   3
  -2  -2   6 7.82501 1.60118   4
   2  -2  -6 8.70353 1.70043   4
   2   2  -6 8.00653 1.83228   4
  -2   2   6 7.15314 1.52645   4
  -1  -2   6 269.706  9.8082   4
   1  -2  -6 279.465 10.3224   4
  -1   2   6 290.475 9.97913   4
   1   2  -6 284.089 10.2634   4
   0  -2  -6 1530.67 43.4929   4
   0  -2   6 1434.25 43.0883   4
   0   2  -6 1484.51 43.4086   4
   0   2   6 1479.71 42.9707   4
   1  -2   6 140.133 5.76065   4
  -1  -2  -6 143.016 5.56517   4
   1   2   6 134.332 5.40413   4
  -1   2  -6 128.719 5.53592   4
  -2  -2  -6 363.082 11.7181   4
  -2  -2  -6 358.383 13.0641   3
  -2   2  -6 361.479 12.6298   3
  -2   2  -6 345.123   11.89   4
  -3  -2  -6 717.475 21.4282   4
  -3  -2  -6 670.752 23.6218   3
  -3   2  -6 717.523 21.8627   4
  -3   2  -6 697.675 23.0945   3
  -4  -2  -6 20.5681 1.88486   4
  -4  -2  -6 18.4924 3.29141   3
  -4   2  -6 22.5068 3.26001   3
  -4   2  -6 20.7014 2.42659   4
  -5  -2  -6 231.731 11.3589   3
  -5  -2  -6 233.932  8.7339   4
  -5   2  -6  235.97 9.29431   4
  -5   2  -6 230.113 10.5641   3
  -6  -2  -6 296.274 13.8325   3
  -6  -2  -6  284.76 10.5546   4
  -6   2  -6 292.516 11.2475   4
  -6   2  -6 277.345 12.7111   3
   8  -3  -6 35.6667  6.4257   3
   8   3  -6 41.6581 7.21599   3
  -8   3   6 39.1151 5.34968   4
  -7  -3   6  16.485 3.10512   4
   7  -3  -6 15.0921 3.81649   3
   7   3  -6 12.3521 3.63667   3
  -7   3   6 13.3613 3.18822   4
  -6  -3   6 114.243 7.72921   4
   6  -3  -6 113.048 8.03947   3
   6   3  -6 114.605 8.42201   3
  -6   3   6 99.9985 6.80775   4
   5  -3  -6 10.1277 3.09636   3
  -5  -3   6 9.07547 2.06988   4
   5   3  -6 12.7214 3.22897   3
   5   3  -6 13.7793  2.9481   4
  -5   3   6 10.3016 2.43678   4
   4  -3  -6 15.5816  3.1877   3
   4  -3  -6 17.1022  2.9678   4
  -4  -3   6 14.8514  2.4517   4
   4   3  -6 13.6173 2.96369   3
  -4   3   6 11.7615 2.24879   4
   4   3  -6 18.5995 2.97268   4
  -3  -3   6 572.325 19.0834   4
   3  -3  -6 584.396 19.8906   4
   3   3  -6 574.314 19.6222   4
   3   3  -6 563.742  20.761   3
  -3   3   6 597.645 19.5529   4
   2  -3  -6 57.4994 3.75464   4
  -2  -3   6  44.874 3.07115   4
  -2   3   6 47.3733 3.32166   4
   2   3  -6 48.6011 3.37845   4
  -1  -3   6 53.5113 3.10766   4
   1  -3  -6 54.5249 3.41425   4
   1   3  -6 52.7455 3.28609   4
  -1   3   6 48.4803 3.06497   4
   0  -3  -6 358.262 12.0228   4
   0  -3   6 347.883 11.7825   4
   0   3   6 356.365 11.6133   4
   0   3  -6 352.117 11.9763   4
  -1  -3  -6 183.888 6.81187   4
   1   3   6 182.617 6.62756   4
  -1   3  -6  172.27 6.85065   4
  -2  -3  -6 76.1171 3.51814   4
  -2  -3  -6 75.7126 4.59266   3
  -2   3  -6  71.703 4.09661   3
  -2   3  -6 70.5073 3.70597   4
  -3  -3  -6 23.3776 1.74081   4
  -3  -3  -6 26.3242 3.68334   3
  -3   3  -6  23.779 2.12971   4
  -3   3  -6 25.2743 2.60342   3
  -4  -3  -6 275.685 12.3932   3
  -4  -3  -6 282.228 9.67804   4
  -4   3  -6 280.834 10.3844   4
  -4   3  -6 279.989 11.4175   3
  -5  -3  -6 49.8096 4.82304   3
  -5  -3  -6 44.9022 2.85855   4
  -5   3  -6 36.9897 3.05993   4
  -5   3  -6 44.9611 3.97649   3
  -6  -3  -6 23.1801 2.28496   4
  -6  -3  -6 31.6204 4.88722   3
  -6   3  -6 17.5453 3.11515   3
  -6   3  -6 30.4581 2.91256   4
   8  -4  -6 306.769 16.6446   3
  -8  -4   6  332.06 16.0956   4
   8   4  -6 306.127 16.8899   3
  -8   4   6 331.078 15.1601   4
   7  -4  -6 350.065  16.493   3
  -7  -4   6 313.329 13.7595   4
   7   4  -6 340.756 16.9312   3
  -7   4   6 340.415 14.9055   4
  -6  -4   6 87.6042 6.16136   4
   6  -4  -6 83.2295 7.03078   3
  -6   4   6 91.3519 6.32413   4
   6   4  -6 91.5545 7.48844   3
   5  -4  -6 150.545  9.1235   3
  -5  -4   6 157.818 7.84982   4
  -5   4   6 184.444 8.73022   4
   5   4  -6 153.096 9.52517   3
   5   4  -6 174.119 8.69223   4
  -4  -4   6 1104.61 34.3849   4
   4  -4  -6 1134.27 35.6275   4
   4  -4  -6 1064.12 36.1749   3
   4   4  -6 1081.45 35.0503   4
  -4   4   6 1131.61 35.1525   4
   4   4  -6 1141.56  37.024   3
  -3  -4   6 444.782 15.0944   4
   3  -4  -6 420.825  15.712   4
   3   4  -6 437.496 16.7813   3
   3   4  -6  433.96 15.5198   4
  -3   4   6  433.52 15.4224   4
  -2  -4   6 222.402 8.30806   4
   2  -4  -6 212.368 8.82255   4
  -2   4   6  211.67 8.47835   4
   2   4  -6 203.958 8.54829   4
   1  -4  -6 1553.39 44.8879   4
  -1  -4   6 1481.74 44.2117   4
   1   4  -6 1482.39 44.6074   4
  -1   4   6 1537.78 44.4152   4
   0  -4  -6 530.665 16.6683   4
   0  -4   6 513.979 16.4436   4
   0   4   6  507.47 16.1231   4
   0   4  -6 518.421 16.6261   4
  -1  -4  -6 59.9115 3.11194   4
  -1   4  -6 54.3832 3.15917   4
   1   4   6 60.0535 2.96832   4
  -2  -4  -6 632.019 19.4316   4
  -2  -4  -6 649.052 21.4066   3
  -2   4  -6 635.254 20.0008   4
  -2   4  -6 640.865 20.3424   3
  -3  -4  -6 171.173 6.30815   4
  -3  -4  -6 173.811 8.55129   3
  -3   4  -6 169.958  7.4813   3
  -3   4  -6 165.947  6.9149   4
  -4  -4  -6 3.63099 1.59292   3
  -4  -4  -6  1.3198 0.59991   4
  -4   4  -6 1.48983 0.96814   4
  -4   4  -6 2.59227 1.39623   3
  -5  -4  -6 474.891 15.6858   4
  -5  -4  -6 509.113 19.9217   3
  -5   4  -6 463.009 16.7853   4
  -5   4  -6 530.577  18.123   3
  -6  -4  -6 450.495 15.3147   4
  -6  -4  -6  498.01 20.1372   3
  -6   4  -6 469.263   17.55   3
  -6   4  -6  440.05 16.3254   4
   8  -5  -6 45.1895 6.89555   3
  -8  -5   6 51.7049 5.10525   4
   8   5  -6 58.8892 8.24344   3
  -8   5   6 56.0127 6.88408   4
   7  -5  -6 10.1934 3.25158   3
  -7  -5   6 7.79661 2.01729   4
  -7   5   6 4.72024 2.04121   4
   7   5  -6 4.53768 2.77211   3
   6  -5  -6 49.1822 6.51455   3
  -6  -5   6  41.034 4.03187   4
  -6   5   6 39.8898 4.91018   4
   6   5  -6 46.2207  6.3303   3
  -5  -5   6 13.6355 2.39233   4
   5  -5  -6 12.6744  2.9963   3
   5   5  -6 7.19343  2.2823   4
   5   5  -6  8.5435 3.14603   3
  -5   5   6 10.6655 2.50697   4
  -4  -5   6 3.65565 1.30674   4
  -4   5   6  4.6809 1.60945   4
   4   5  -6 2.59614 1.36546   4
   4   5  -6 1.33015 1.40124   3
  -3  -5   6 255.392 9.60682   4
   3  -5  -6 227.384  10.136   4
   3   5  -6 244.573 10.0241   4
   3   5  -6 234.211 11.0524   3
  -3   5   6  261.68  10.191   4
  -2  -5   6 1.89995 0.92943   4
   2  -5  -6 0.50351 0.77478   4
  -2   5   6   3.623 1.19754   4
   2   5  -6 2.91298 1.31295   4
   2   5  -6 2.04114 1.44411   3
  -1  -5   6 28.4457 2.26837   4
   1  -5  -6 27.9032 2.53344   4
   1   5  -6 28.2021 2.42485   4
  -1   5   6  25.355 2.29793   4
   0  -5  -6 79.3707 3.95515   4
   0  -5   6 72.3537 3.74474   4
   0   5   6 71.4519 3.49045   4
   0   5  -6 73.2633 3.85458   4
  -1  -5  -6 27.8912 2.07764   4
  -1   5  -6 28.1844  2.2262   4
   1   5   6 29.8334 1.96489   4
  -2  -5  -6 310.734 12.3144   3
  -2  -5  -6 333.073 10.5896   4
  -2   5  -6 307.664 11.0988   4
  -2   5  -6 327.975 11.2808   3
  -3  -5  -6 27.9277 3.90678   3
  -3  -5  -6 24.5975 1.82908   4
  -3   5  -6 26.9356 2.39115   4
  -3   5  -6 32.3417  2.6446   3
  -4  -5  -6  74.091 3.47282   4
  -4  -5  -6 62.6198 5.31896   3
  -4   5  -6 75.5604 4.56775   3
  -4   5  -6 73.2756 4.30356   4
  -5  -5  -6 31.4077 4.70277   3
  -5  -5  -6  33.171 2.25696   4
  -5   5  -6 32.8927 3.13659   3
  -5   5  -6  31.123 2.96286   4
  -6  -5  -6 19.6657 4.35642   3
  -8  -6   6 308.921 13.5006   4
   8  -6  -6 297.514  15.891   3
  -8   6   6 296.294 14.5518   4
   8   6  -6 298.747 16.7086   3
  -7  -6   6 383.451 15.3565   4
   7  -6  -6 392.886 17.8619   3
   7   6  -6 376.811 18.3434   3
  -7   6   6 391.736 16.6821   4
   6  -6  -6 17.2357 3.97245   3
  -6  -6   6 14.9677   2.619   4
  -6   6   6 12.6583 3.07591   4
   6   6  -6  10.707 3.60515   3
  -5  -6   6 189.461 8.56714   4
   5  -6  -6 197.096 10.3098   3
   5   6  -6 190.853 10.7903   3
   5   6  -6 178.124 9.14515   4
  -5   6   6 178.929 9.12234   4
  -4  -6   6 716.582 23.8108   4
  -4   6   6 750.071 24.8178   4
   4   6  -6 747.264  26.545   3
   4   6  -6 733.665 24.6555   4
  -3  -6   6 378.308  13.186   4
   3  -6  -6 364.536  14.057   4
  -3   6   6 364.698 13.7529   4
   3   6  -6 376.285 15.1899   3
   3   6  -6 379.754 13.8124   4
   2  -6  -6 373.355 13.0785   4
  -2  -6   6 345.433 12.0842   4
   2   6  -6 342.161 12.5298   4
   2   6  -6 350.576 13.7625   3
  -2   6   6 331.498 12.4217   4
   1  -6  -6 1425.52 42.3047   4
  -1  -6   6 1384.76 41.6559   4
  -1   6   6 1431.11 41.8537   4
   1   6  -6 1438.28 42.1836   4
   0  -6  -6 45.2763 2.87949   4
   0  -6   6 36.9934  2.6376   4
   0   6   6 43.8284 2.53118   4
   0   6  -6 41.1745 2.78773   4
  -1  -6  -6  162.88 6.24027   4
   1   6   6 158.564 5.82989   4
  -1   6  -6 155.156 6.43412   4
  -2  -6  -6 1452.14 43.9571   3
  -2   6  -6 1423.92 42.2968   4
  -2   6  -6 1424.99  42.156   3
  -3  -6  -6 686.897 24.5911   3
  -3  -6  -6 722.722 21.6188   4
  -3   6  -6  721.98 22.6236   4
  -3   6  -6 718.068 22.7802   3
  -4  -6  -6 11.6002 2.84116   3
  -4  -6  -6  9.6133 1.33786   4
  -4   6  -6  10.816 2.07722   3
  -4   6  -6  13.688 2.30525   4
  -5  -6  -6 907.224 26.9737   4
  -5  -6  -6 896.937 32.0456   3
  -5   6  -6 913.954 29.0336   3
  -5   6  -6 906.837 28.8863   4
  -6  -6  -6 579.132   23.79   3
  -6   6  -6 606.306 20.6197   4
  -7  -6  -6 43.6718 6.58168   3
   8  -7  -6 83.4852 8.06477   3
  -8  -7   6 74.3423 5.87218   4
   8   7  -6 76.4415 7.97547   3
  -8   7   6  88.366 7.52773   4
   7  -7  -6 5.99979 3.01898   3
  -7  -7   6 12.0617 2.56781   4
  -7   7   6 5.83001 2.35997   4
   7   7  -6 10.1743 3.31987   3
  -6  -7   6 139.953 7.28078   4
   6  -7  -6 127.378 8.57437   3
   6   7  -6 138.714 9.54704   3
   6   7  -6 134.686 7.99638   4
  -6   7   6 139.782 8.26421   4
   5  -7  -6 209.147 10.9172   3
  -5  -7   6  214.26  9.3636   4
   5   7  -6 227.313 11.9209   3
  -5   7   6 212.189 10.2286   4
   5   7  -6 210.719 9.96781   4
  -4  -7   6 390.368  14.443   4
   4   7  -6 427.514 17.1895   3
   4   7  -6  387.03 15.1641   4
  -4   7   6 437.531 15.7327   4
   3  -7  -6  616.39 21.3255   4
  -3  -7   6 619.207 20.1706   4
   3   7  -6 612.924 22.3836   3
  -3   7   6 636.516 21.0705   4
   3   7  -6  633.15 20.9401   4
  -2  -7   6  286.56  10.288   4
   2  -7  -6 278.742 11.0089   4
   2   7  -6 292.861 11.9647   3
  -2   7   6 285.098 10.7658   4
   2   7  -6 278.131 10.6533   4
  -1  -7   6 8.25314 1.50013   4
   1  -7  -6 5.65164 1.49759   4
  -1   7   6 6.60817 1.37335   4
   1   7  -6 5.27379 1.40987   4
   0  -7  -6 331.572 11.3928   4
   0  -7   6 324.428 11.3943   4
   0   7   6 327.656 10.8913   4
   0   7  -6 335.194 11.5149   4
  -1  -7  -6 544.394 18.2394   3
   1   7   6 549.999 16.6322   4
  -1   7  -6 532.243 17.3794   4
  -2  -7  -6 30.4941  2.0104   4
  -2  -7  -6 35.4314 3.35167   3
  -2   7  -6 30.6065 2.70375   3
  -2   7  -6 35.1459 2.65636   4
  -3  -7  -6 41.9345  4.1568   3
  -3  -7  -6 41.0618 2.32112   4
  -3   7  -6 45.3947 3.22442   4
  -3   7  -6 44.1228 3.03428   3
  -4  -7  -6 93.6852 6.82622   3
  -4  -7  -6 90.2095 3.99543   4
  -4   7  -6 88.7183 4.93761   3
  -4   7  -6 93.2468 5.15505   4
  -5  -7  -6 34.5852 5.02317   3
  -5  -7  -6 31.5941 2.05917   4
  -5   7  -6 31.4275 2.95881   3
  -5   7  -6 27.0803 3.38985   4
  -6  -7  -6 144.658 9.84315   3
  -6   7  -6 152.374 7.66592   4
  -7  -7  -6 120.751 9.44261   3
  -7   7  -6 124.115 7.33626   4
  -8  -8   6 151.887  8.5479   4
   8  -8  -6 137.772 10.2172   3
   8   8  -6 174.222 11.9589   3
  -8   8   6 147.357  9.8843   4
  -7  -8   6 394.971 15.2732   4
   7  -8  -6 387.532 17.6654   3
   7   8  -6 367.289 18.2151   3
  -7   8   6 378.599 16.6856   4
   6  -8  -6 27.9015 4.70473   3
  -6  -8   6 33.0399 4.12698   4
  -6   8   6  32.019 4.56406   4
   6   8  -6 32.7215 5.89348   3
   6   8  -6 24.2678 3.73612   4
   5  -8  -6 331.639 14.5782   3
  -5  -8   6 337.802 12.7833   4
   5   8  -6 335.027 15.4809   3
   5   8  -6 310.635 13.3307   4
  -5   8   6 329.062 13.8306   4
  -4  -8   6 700.489   22.84   4
   4   8  -6 731.428 25.8639   3
   4   8  -6 707.504 23.7465   4
  -4   8   6 682.202 23.8899   4
  -3  -8   6 150.522 6.79018   4
  -3   8   6 169.077 7.69901   4
   3   8  -6 152.173 8.52122   3
   3   8  -6 155.845 7.36223   4
  -2  -8   6 23.0236 2.15223   4
   2  -8  -6  29.268 3.42839   4
  -2   8   6 19.8069 2.56914   4
   2   8  -6  25.206 3.02802   4
   2   8  -6 19.6571  3.0919   3
  -1  -8   6 1888.06 55.7649   4
   1  -8  -6 1912.05 56.3557   4
   1   8  -6 1935.29  57.438   3
   1   8  -6 1928.09 56.1517   4
  -1   8   6 1955.46 55.9629   4
   0  -8  -6 759.778 22.7901   4
   0  -8   6 713.318 22.7767   4
   0   8  -6 719.465 22.8164   4
   0   8   6 740.435 22.2074   4
  -1  -8  -6 119.576 5.95536   3
  -1  -8  -6 110.556 4.86599   4
  -1   8  -6 115.971 5.30937   4
  -2  -8  -6 1987.41 57.3089   3
  -2  -8  -6 1885.89 54.2324   4
  -2   8  -6 1860.13 55.0015   3
  -2   8  -6 1862.38 55.3852   4
  -3  -8  -6 342.091 10.5663   4
  -3  -8  -6 320.942 13.8169   3
  -3   8  -6 316.425 11.9174   4
  -3   8  -6 330.266 11.9647   3
  -4  -8  -6  4.1545 0.82174   4
  -4  -8  -6 5.92555 2.13105   3
  -4   8  -6 2.58383 1.13792   3
  -4   8  -6 3.40617 1.39885   4
  -5  -8  -6 519.744 21.5816   3
  -5  -8  -6 542.529 16.5111   4
  -5   8  -6 531.432 17.8374   3
  -5   8  -6 527.642 18.5593   4
  -6  -8  -6 161.173 10.5003   3
  -6   8  -6 159.684 8.07406   4
  -7  -8  -6  2.3454 2.13339   3
  -7   8  -6 5.16366   1.814   4
  -8  -9   6  54.025 4.87676   4
   8  -9  -6 60.1328 7.87322   3
   8   9  -6 71.2777 9.47724   3
  -8   9   6  37.134 5.87679   4
  -7  -9   6 110.859 6.52873   4
   7  -9  -6 93.6852  7.6426   3
  -7   9   6 113.094 7.81642   4
   7   9  -6 97.1262 8.71783   3
   6  -9  -6 21.6595 4.33021   3
  -6  -9   6 31.0779 3.89782   4
   6   9  -6 17.1452 3.27742   4
   6   9  -6 25.5621 5.14079   3
  -6   9   6  22.979 4.19642   4
  -5  -9   6 97.0569 5.53531   4
   5  -9  -6 103.436 7.09852   3
   5   9  -6 99.8434 6.31278   4
  -5   9   6 97.9401 6.49162   4
   5   9  -6 103.041 7.78151   3
  -4  -9   6 257.106 9.93348   4
  -4   9   6 247.513 10.8942   4
   4   9  -6 243.332 10.5514   4
   4   9  -6 246.326 12.2174   3
  -3  -9   6 4.26903  1.3236   4
   3   9  -6 9.90382 2.77667   3
  -3   9   6 7.41028 2.06598   4
   3   9  -6 4.90407 1.53226   4
  -2  -9   6 226.911 8.85457   4
   2  -9  -6 252.039 9.92666   4
   2   9  -6 236.689 10.6036   3
  -2   9   6 243.353 9.58239   4
   2   9  -6 228.691 9.29452   4
  -1  -9   6 7.80713 1.54589   4
   1  -9  -6 5.93827 1.44686   4
   1   9  -6 4.95039 1.28538   4
  -1   9   6 6.15849 1.40033   4
   1   9  -6 7.16845 1.78397   3
   0  -9  -6 66.8632 3.71378   4
   0  -9   6 73.3042 3.98667   4
   0   9  -6 71.2096 3.96019   4
   0   9   6 75.3299 3.55028   4
  -1  -9  -6 610.983 20.0571   3
  -1  -9  -6 585.604 18.3179   4
  -1   9  -6 586.383 18.9876   4
   1   9   6 590.978 17.9286   4
  -2  -9  -6 88.3497 3.83446   4
  -2  -9  -6 101.311 5.98842   3
  -2   9  -6 92.1012 4.74173   4
  -3  -9  -6 14.6271 3.17292   3
  -3  -9  -6 11.9879 1.17408   4
  -3   9  -6 11.8002 1.98209   4
  -3   9  -6 12.8506 1.78627   3
  -4  -9  -6 436.908 13.4242   4
  -4  -9  -6 437.212 18.2816   3
  -4   9  -6 434.124 14.6399   3
  -4   9  -6 455.135 15.8075   4
  -5  -9  -6  397.11 12.6264   4
  -5   9  -6 432.333 15.6602   4
  -6  -9  -6 71.4875 6.96426   3
  -6   9  -6  65.235 4.90696   4
  -7  -9  -6 128.941 10.0182   3
  -7   9  -6  134.92 7.59569   4
   8 -10  -6 194.954 12.3714   3
  -8 -10   6  201.66 9.85809   4
   8  10  -6 198.563 18.8961   3
  -7 -10   6 220.845 10.0899   4
   7 -10  -6 207.441 12.1146   3
  -7  10   6 228.992   13.59   4
   7  10  -6 223.047 13.7292   3
   6 -10  -6 23.5628 4.32282   3
  -6 -10   6 21.2683 3.15676   4
   6  10  -6  25.852  4.1436   4
  -6  10   6 22.4545 4.04095   4
   6  10  -6 23.3484  5.1181   3
   5 -10  -6 317.426 14.5109   3
  -5 -10   6 322.127 12.5305   4
   5  10  -6 338.024 15.8735   3
   5  10  -6  349.63 13.8013   4
  -5  10   6  332.97 14.3024   4
  -4 -10   6 292.797 10.7845   4
   4  10  -6 261.113 11.2682   4
   4  10  -6 274.154 13.1471   3
  -4  10   6 274.834 11.8127   4
  -3 -10   6  2.2883 0.95548   4
   3  10  -6   2.503 1.80762   3
   3  10  -6 3.18799 1.15968   4
  -3  10   6 2.45213 1.40393   4
  -2 -10   6 0.98567   0.783   4
   2  10  -6 3.33294 1.15468   4
   2  10  -6 2.12569 1.49401   3
  -2  10   6 4.74165 1.52674   4
  -1 -10   6  57.345 3.44084   4
   1 -10  -6  57.236 3.69592   4
   1  10  -6 60.0527 4.28872   3
   1  10  -6 57.8884 3.60855   4
  -1  10   6 59.4343 3.55197   4
   0 -10  -6 398.881 13.5872   4
   0 -10   6 414.992 13.9204   4
   0  10  -6  419.41 14.4842   3
   0  10   6 394.792 13.1193   4
   0  10  -6 405.012  13.843   4
  -1 -10  -6 19.4644 1.66478   4
  -1 -10  -6 15.6493 2.46612   3
   1  10   6  16.652  1.3936   4
  -1  10  -6 21.0696 2.54802   4
  -2 -10  -6 290.515 9.58912   4
  -2 -10  -6 308.081 12.5254   3
  -2  10  -6 291.631 10.9108   4
  -3 -10  -6 330.273 10.3091   4
  -3 -10  -6 334.976 14.3156   3
  -3  10  -6 325.533 12.2348   4
  -3  10  -6 330.797 11.1335   3
  -4 -10  -6 62.3366 5.77694   3
  -4 -10  -6 66.4855 2.74745   4
  -4  10  -6 53.3364 4.07311   4
  -4  10  -6 75.8162 3.63754   3
  -5 -10  -6 60.6449  2.7289   4
  -5 -10  -6 58.8497 2.49092   4
  -5 -10  -6 65.2796 6.23431   3
  -5  10  -6 54.1613 4.33096   4
  -5  10  -6 55.1768 3.26055   3
  -6 -10  -6 211.511 12.7708   3
  -6  10  -6 216.549 10.0027   4
  -7 -10  -6 -1.7576 2.28743   3
  -7  10  -6 1.36791 1.77746   4
  -8 -11   6 232.502 10.5612   4
   8 -11  -6 227.967  13.308   3
  -8  11   6 206.151 13.8517   4
   8  11  -6 220.983  20.287   3
  -7 -11   6  182.02 8.80624   4
   7 -11  -6 182.277 11.0807   3
  -6 -11   6 116.695 6.40598   4
   6 -11  -6 111.671 7.89265   3
  -6  11   6  111.94 7.48933   4
   6  11  -6 116.882 7.23827   4
   6  11  -6  119.44 9.06839   3
  -5 -11   6 299.734 11.8097   4
   5 -11  -6 320.262 14.2197   3
   5  11  -6  309.03 12.9193   4
  -4 -11   6  56.716 3.84247   4
   4  11  -6 65.1341  5.6792   3
  -4  11   6  64.718 4.84998   4
   4  11  -6 60.5196 4.47141   4
  -3 -11   6 12.3056 2.04834   4
  -3  11   6 11.6447 2.52543   4
   3  11  -6 4.29479  2.1389   3
   3  11  -6 8.60829 1.84863   4
  -2 -11   6 771.728 24.4077   4
   2  11  -6 807.195 26.7181   3
   2  11  -6  777.11 24.9565   4
  -2  11   6 785.581 25.1917   4
   1 -11  -6  105.44 5.43037   4
  -1 -11   6 109.423 5.17639   4
  -1  11   6  113.84  5.3279   4
   1  11  -6 108.363 5.32406   4
   1  11  -6 108.182 6.10019   3
   0 -11   6 15.2353 2.13857   4
   0 -11  -6 14.1343 1.98192   4
   0  11   6 12.6672 1.65731   4
   0  11  -6 16.6639 2.13039   4
   0  11  -6  13.572 2.27378   3
  -1 -11  -6  524.22 18.8505   3
  -1 -11  -6 555.572 17.1419   4
  -1  11  -6 541.429  17.954   4
   1  11   6  573.96 16.6427   4
  -2 -11  -6 136.279 7.59732   3
  -2 -11  -6 139.934 5.08851   4
  -2  11  -6 134.204 6.32763   4
  -3 -11  -6 613.475 22.5841   3
  -3 -11  -6 586.997 17.7848   4
  -3  11  -6 608.892 18.6653   3
  -3  11  -6  625.77 20.3585   4
  -4 -11  -6 526.057 21.3392   3
  -4  11  -6  537.48 16.5438   3
  -4  11  -6 538.865 18.6663   4
  -5 -11  -6 10.3077 3.32715   3
  -5  11  -6  11.647 1.39817   3
  -5  11  -6  8.1937 2.12202   4
  -6 -11  -6 49.3081  6.8388   3
  -6  11  -6 48.1464 4.34887   4
  -8 -12   6  181.59 9.02899   4
   8 -12  -6 166.456 11.3316   3
   8  12  -6 186.035 13.1659   3
  -8  12   6 182.272 11.3274   4
  -7 -12   6  448.79 16.6503   4
   7 -12  -6 422.702 19.2356   3
   7  12  -6 453.309 22.3932   3
  -7  12   6 471.371 19.6403   4
  -6 -12   6 23.1516 3.12068   4
   6 -12  -6 20.3259 4.25197   3
   6  12  -6 21.7425 3.68454   4
   6  12  -6 20.4325 4.48913   3
  -6  12   6 19.0439  3.7253   4
  -5 -12   6 460.702 16.4154   4
   5 -12  -6 469.265 18.8461   3
  -5  12   6 482.708 19.4919   4
   5  12  -6 465.796 17.6103   4
   5  12  -6 472.411 20.4024   3
  -4 -12   6 905.951  28.406   4
   4  12  -6 909.553 31.8591   3
   4  12  -6  931.03 29.5689   4
  -4  12   6 881.559 30.0332   4
  -3 -12   6 263.107    9.75   4
   3  12  -6 235.599 11.7295   3
   3  12  -6 254.286 10.3936   4
  -3  12   6 260.162   10.86   4
  -2 -12   6 1624.31 47.2238   4
   2  12  -6 1595.59  49.523   3
   2  12  -6 1583.55 47.7674   4
  -2  12   6 1602.00 48.0383   4
  -1 -12   6 770.563  24.237   4
   1  12  -6 786.781 24.5365   4
   1  12  -6 794.448 25.7616   3
  -1  12   6 759.451 24.2862   4
   0 -12  -6 742.164 23.1979   4
   0  12  -6  747.54 24.0782   3
   0  12  -6 746.629 23.5178   4
   0  12   6 753.695 22.7598   4
  -1 -12  -6 74.3863 4.92298   3
  -1 -12  -6 78.4231 3.68702   4
   1  12   6 76.1481 3.27314   4
  -1  12  -6 76.7066 4.33272   4
  -2 -12  -6 1532.29 45.0864   4
  -2 -12  -6 1615.87  49.271   3
  -2  12  -6 1598.73 47.1341   4
  -3 -12  -6 2067.17  62.884   3
  -3  12  -6 1996.49 57.8193   3
  -3  12  -6 2036.74 60.1008   4
  -4 -12  -6 232.656 12.0437   3
  -4  12  -6 202.762 6.86608   3
  -4  12  -6 216.747 9.48164   4
  -5 -12  -6 380.671 17.9009   3
  -5  12  -6 390.551 14.9726   4
  -6 -12  -6 375.944 18.4981   3
  -8 -13   6 24.7106  3.6149   4
   8 -13  -6 25.0492 5.77236   3
  -8  13   6 18.7439 4.66417   4
   8  13  -6 20.5906   5.902   3
   7 -13  -6 143.006 9.72814   3
  -7 -13   6 167.276  8.1207   4
   7  13  -6 160.319 11.3812   3
  -7  13   6 173.957 10.3048   4
  -6 -13   6 231.714 10.0385   4
   6 -13  -6 226.277  12.044   3
  -6  13   6 222.157  11.733   4
   6  13  -6 238.654 13.3852   3
   6  13  -6 238.758 11.2544   4
  -5 -13   6 323.999 12.2099   4
  -5  13   6 310.693 13.9341   4
   5  13  -6  327.73 13.3874   4
   5  13  -6 316.686 15.3901   3
  -4 -13   6  2.8896 1.09744   4
   4  13  -6 3.25648 1.42289   4
  -4  13   6 5.02392 1.96219   4
   4  13  -6 -0.2482 1.64052   3
  -3 -13   6 83.7356 4.51734   4
   3  13  -6 69.7814 5.73619   3
  -3  13   6 84.4146  5.3908   4
   3  13  -6  87.747 5.14997   4
  -2 -13   6 64.7056 3.90587   4
   2  13  -6 69.0407 4.32062   4
   2  13  -6 65.0934 4.98397   3
  -2  13   6 63.7569 4.31757   4
  -1 -13   6 2.76807 1.10509   4
   1  13  -6 1.64841 1.20241   3
  -1  13   6 3.42309 1.19916   4
   1  13  -6 3.53983 1.18201   4
   0  13  -6 7.36208 1.57208   4
   0  13   6 4.70737 1.09903   4
  -1 -13  -6 181.293 8.44905   3
   1  13   6 187.318  6.2565   4
  -1  13  -6 175.317 7.50595   4
  -1  13  -6 168.195 7.83745   3
  -2 -13  -6 13.5707  2.8927   3
  -2  13  -6 15.1062  1.8266   3
  -2  13  -6  15.556 2.33837   4
  -3 -13  -6 86.6275 6.58131   3
  -3  13  -6 74.8678 3.02136   3
  -3  13  -6   78.08 4.83885   4
  -3  13  -6 70.4584 2.98484   3
  -4  13  -6 418.708 15.7679   4
  -5 -13  -6 65.2704 6.42224   3
  -5  13  -6 76.1757 5.27579   4
  -6 -13  -6 12.5454  3.4144   3
  -8 -14   6 68.5116 5.62535   4
   8  14  -6 75.7184 9.89555   3
  -8  14   6 76.1888 7.48868   4
  -7 -14   6 170.733 8.25182   4
   7 -14  -6  159.70 10.1833   3
   7  14  -6 164.582 11.7063   3
  -7  14   6 180.445 10.8134   4
  -6 -14   6   22.17  3.0251   4
   6 -14  -6 20.3727  3.9165   3
  -6  14   6 27.2146 4.69657   4
   6  14  -6 22.6789 4.97796   3
   6  14  -6 18.9573 3.51264   4
  -5 -14   6 131.119 6.42039   4
  -5  14   6  118.73 7.64717   4
   5  14  -6  123.13 8.71234   3
   5  14  -6 125.653 7.20269   4
  -4 -14   6 129.514 6.31924   4
  -4  14   6 131.697 7.64619   4
   4  14  -6 138.954  8.7729   3
   4  14  -6 136.166 7.18877   4
  -3 -14   6 91.7239 4.92304   4
  -3  14   6 97.5027 5.99184   4
   3  14  -6  101.02 5.57546   4
   3  14  -6 96.2866 6.75887   3
  -2 -14   6 468.895 15.6462   4
   2  14  -6 458.782 16.1264   4
   2  14  -6 461.969 17.6333   3
  -2  14   6  465.27 16.4224   4
  -1 -14   6 90.2783 4.85301   4
   1  14  -6  95.282 5.74317   3
   1  14  -6 103.387 5.17476   4
  -1  14   6 93.3745 4.91744   4
   0 -14  -6  341.97  13.144   3
   0  14   6  365.45 11.9006   4
   0  14  -6 360.021 12.6394   4
   0  14  -6 345.855  12.958   3
  -1 -14  -6 24.3576 3.33705   3
  -1  14  -6  13.077 1.89346   3
  -1  14  -6 12.3359 2.05552   4
   1  14   6 16.1302 1.31416   4
  -2 -14  -6 20.0316 3.55937   3
  -2  14  -6 22.8903 1.79994   3
  -2  14  -6 23.0965 3.14299   4
  -3 -14  -6 563.493 21.6425   3
  -3  14  -6 554.141 19.2168   4
  -4 -14  -6 46.4568 6.28153   3
  -4  14  -6 29.8069 4.32909   4
  -5 -14  -6 105.233 8.56294   3
  -5  14  -6 121.969  6.7882   4
  -6 -14  -6 301.618 16.3589   3
   7 -15  -6 7.37919 2.82225   3
  -7 -15   6 7.23706  1.8216   4
   7  15  -6 4.50211 3.45749   3
  -7  15   6 6.01731 2.72305   4
   6 -15  -6 478.375 19.6888   3
  -6 -15   6 455.913 18.1559   4
   6  15  -6 488.221 21.3659   3
   6  15  -6 476.091 18.4988   4
  -6  15   6 470.217 19.5066   4
  -5 -15   6 367.107  13.641   4
  -5  15   6 382.722 15.9252   4
   5  15  -6  380.00 17.3037   3
   5  15  -6 367.033 14.8598   4
  -4 -15   6 8.59639  1.8345   4
   4  15  -6 8.99519 3.00152   3
   4  15  -6 4.73093 1.78093   4
  -4  15   6 4.61538 2.01043   4
  -3 -15   6 520.662 17.3415   4
   3  15  -6 515.986 18.0921   4
  -3  15   6 533.229  18.905   4
   3  15  -6 509.536  20.002   3
  -2 -15   6 351.329 12.6467   4
   2  15  -6 375.633 14.7939   3
  -2  15   6  343.37 13.3298   4
   2  15  -6 362.674   13.21   4
  -1 -15   6 19.0792 2.44642   4
   1  15  -6 18.3744 2.84293   3
   1  15  -6 25.5983  3.0467   4
  -1  15   6 17.1562  2.3663   4
   0 -15  -6 508.926 17.5161   3
   0  15   6 504.471 15.9417   4
   0  15  -6 480.256 16.6732   4
   0  15  -6 493.183 17.1132   3
  -1 -15  -6 979.037 31.8705   3
  -1  15  -6 1007.47 30.0933   3
  -1  15  -6 950.886 30.4597   4
   1  15   6  998.92 28.6393   4
  -2 -15  -6 -0.1955  1.4551   3
  -2  15  -6 1.32517 0.71521   3
  -2  15  -6 0.65009  0.9312   4
  -3 -15  -6 569.482 21.8042   3
  -3  15  -6 542.512 19.1716   4
  -4 -15  -6 679.365 26.2646   3
  -4  15  -6 678.247  23.239   4
  -5 -15  -6 12.6843 3.64613   3
  -5  15  -6 14.7498 2.98828   4
  -6 -15  -6 39.7267 6.40336   3
  -7 -16   6 198.817 8.85691   4
   7 -16  -6 178.618 10.9484   3
   7  16  -6 193.159 12.6864   3
  -7  16   6 163.035 10.7245   4
   6 -16  -6 190.541 10.7361   3
   6  16  -6 177.762 9.79834   4
  -6  16   6  172.01 10.2223   4
   6  16  -6 201.002 12.1269   3
  -5 -16   6 96.1819 5.30717   4
   5  16  -6 97.4959 7.75539   3
   5  16  -6 95.0557 6.17128   4
  -5  16   6 91.4588 6.78177   4
  -4 -16   6 362.175  12.955   4
  -4  16   6 362.966 14.9024   4
   4  16  -6 362.511 14.0888   4
   4  16  -6 337.504  15.857   3
  -3 -16   6 63.3341 3.92403   4
   3  16  -6 57.7348 4.27644   4
   3  16  -6  66.104 5.53477   3
  -3  16   6  59.216 4.62789   4
  -2 -16   6 23.3907 2.35394   4
   2  16  -6 27.2189 3.77744   3
   2  16  -6 31.1581 3.51136   4
  -2  16   6 27.4834 3.44317   4
  -1 -16   6 382.191 13.7456   4
   1  16  -6  397.80 14.9737   3
  -1  16   6  385.67 13.7305   4
   1  16  -6 396.048  13.951   4
   0 -16  -6 200.265 9.00861   3
   0  16   6 208.858 7.68998   4
   0  16  -6 193.278 8.52676   3
   0  16  -6 200.452 8.37518   4
  -1 -16  -6 261.424  11.305   3
  -1  16  -6 262.516 10.2131   4
  -1  16  -6 260.275 9.60832   3
   1  16   6  253.97  8.4299   4
  -2 -16  -6 5.49459 2.14745   3
  -2  16  -6 6.47033 0.94817   3
  -2  16  -6 1.78808   1.159   4
  -3 -16  -6 54.1117 5.36335   3
  -3  16  -6   45.17 3.81725   4
  -4 -16  -6 21.8172 4.35514   3
  -4  16  -6 24.8631 3.46576   4
  -5 -16  -6 198.298 12.3692   3
  -5  16  -6 196.127 9.61458   4
  -6 -16  -6 136.139 10.5053   3
   7 -17  -6 9.62311 3.31505   3
  -7 -17   6 2.31197 1.42658   4
   7  17  -6 0.34034 3.07253   3
  -7  17   6 6.72122 3.10096   4
   6 -17  -6 216.522 11.7854   3
  -6  17   6 221.703 11.9049   4
   6  17  -6 221.671 12.5497   4
   6  17  -6 237.647 13.5117   3
  -5 -17   6 33.0114 2.94399   4
   5  17  -6 45.1056 6.57351   3
  -5  17   6 32.2107 5.06992   4
   5  17  -6 34.4621 4.43325   4
  -4 -17   6  119.22 5.96367   4
   4  17  -6 115.225 8.06963   3
  -4  17   6 134.498 7.79056   4
   4  17  -6 121.838 6.81861   4
  -3 -17   6 218.417 9.12724   4
   3  17  -6 240.887 10.0591   4
  -3  17   6 246.226 10.6941   4
   3  17  -6 228.448 11.5449   3
  -2 -17   6 248.581 9.85636   4
  -2  17   6 253.134  10.627   4
   2  17  -6 275.501 10.5284   4
   2  17  -6 244.357 11.5496   3
   1  17  -6 51.0004 4.21187   3
   1  17  -6 51.5651 3.69744   4
  -1  17   6 51.5979 3.58429   4
   0 -17  -6 14.3889 2.67226   3
[truncated: 295,110 more chars]
