# Supplementary material for: A lanthanum coordination polymer with 3,6-di­chloro­phthalate and 2,4-di­chloro-6-(eth­oxy­carbon­yl)benzoate as ligands
Source: Acta Crystallogr E Crystallogr Commun. 2025 Nov 6;81(Pt 12):1106–10. doi: 10.1107/S2056989025009508 (PMC12810302; doi:10.1107/S2056989025009508)
Supplement: Supplementary file 2 [file e-81-01106-Isup3.hkl]

data_I                                                                          
_shelx_title ' shelxt_a.res in P2(1)/c'                                         
_shelx_refln_list_code          4                                               
_shelx_F_calc_maximum      378.80                                               
_exptl_crystal_F_000      1424.00                                               
_reflns_d_resolution_high  0.7695                                               
                                                                                
loop_                                                                           
 _space_group_symop_operation_xyz                                               
 'x, y, z'                                                                      
 '-x, y+1/2, -z+1/2'                                                            
 '-x, -y, -z'                                                                   
 'x, -y-1/2, z-1/2'                                                             
                                                                                
_cell_length_a     6.8045                                                       
_cell_length_b    32.3760                                                       
_cell_length_c    11.5188                                                       
_cell_angle_alpha  90.000                                                       
_cell_angle_beta  100.862                                                       
_cell_angle_gamma  90.000                                                       
                                                                                
_shelx_F_squared_multiplier     1.000                                           
                                                                                
loop_                                                                           
 _refln_index_h                                                                 
 _refln_index_k                                                                 
 _refln_index_l                                                                 
 _refln_F_squared_calc                                                          
 _refln_F_squared_meas                                                          
 _refln_F_squared_sigma                                                         
 _refln_observed_status                                                         
   1   0   0      43754.71      41549.45      1030.13 o                         
   2   0   0      78659.77      75450.02      1993.79 o                         
   3   0   0      58620.85      55303.33      1705.71 o                         
   4   0   0      10230.97      10131.54       235.78 o                         
   5   0   0        253.33        308.15        30.91 o                         
   6   0   0      25607.78      24420.62       434.97 o                         
   7   0   0       1854.19       1928.15        66.95 o                         
   8   0   0        460.67        551.14        53.50 o                         
   1   1   0       1326.84        907.58        21.20 o                         
   2   1   0       1714.69       2293.60        44.14 o                         
   3   1   0       2269.29       2039.29        52.52 o                         
   4   1   0         26.32         37.01         7.80 o                         
   5   1   0         11.53         22.73         6.52 o                         
   6   1   0        771.04        979.19        41.92 o                         
   7   1   0          0.05         31.16         9.98 o                         
   8   1   0         33.10         53.36        14.83 o                         
   1   2   0       3105.86       3147.76        49.10 o                         
   2   2   0         31.30         21.58         4.92 o                         
   3   2   0      19183.19      19091.48       253.85 o                         
   4   2   0       1121.71       1335.71        33.28 o                         
   5   2   0         21.65         22.26         7.28 o                         
   6   2   0      13089.79      13182.91       179.14 o                         
   7   2   0       3367.57       3535.82        68.77 o                         
   8   2   0          0.42          2.80        13.43 o                         
   1   3   0      21662.99      21950.10       651.89 o                         
   2   3   0        849.01       1161.60        23.55 o                         
   3   3   0       1008.52       1052.55        26.46 o                         
   4   3   0       3046.40       2962.77        55.79 o                         
   5   3   0          2.22         10.40         6.18 o                         
   6   3   0         45.22        131.30        13.44 o                         
   7   3   0       1902.53       1977.68        62.65 o                         
   8   3   0          2.38         -4.20        11.35 o                         
   0   4   0       5609.20       6508.48       134.43 o                         
   1   4   0       9892.96       9577.38       139.70 o                         
   2   4   0       4587.35       4648.14        76.81 o                         
   3   4   0      60012.90      56735.36      1232.65 o                         
   4   4   0       6645.27       6809.27       123.34 o                         
   5   4   0       2968.46       2967.03        59.62 o                         
   6   4   0      11397.37      11266.09       172.15 o                         
   7   4   0       4926.41       4668.79       118.96 o                         
   8   4   0        218.23        240.86        22.75 o                         
   1   5   0       5377.76       5228.95        90.31 o                         
   2   5   0      11541.10      10011.15       151.81 o                         
   3   5   0        322.45        412.03        17.54 o                         
   4   5   0         28.08         75.87        11.89 o                         
   5   5   0       1210.33       1249.15        38.75 o                         
   6   5   0         38.51        119.58        15.50 o                         
   7   5   0       2458.00       2389.37        59.67 o                         
   8   5   0          6.32         20.52        17.32 o                         
   0   6   0      57935.33      56863.48      1285.76 o                         
   1   6   0      18379.49      18490.01       264.65 o                         
   2   6   0      25816.14      25950.36       370.65 o                         
   3   6   0      46328.21      50137.74       715.25 o                         
   4   6   0      31427.97      30788.85       525.37 o                         
   5   6   0        302.82        295.44        21.94 o                         
   6   6   0      10905.62      10777.45       185.46 o                         
   7   6   0       6773.13       6633.64       117.43 o                         
   8   6   0        383.99        601.46        51.17 o                         
   1   7   0      10290.88      10139.68       149.20 o                         
   2   7   0      17429.26      15960.02       209.06 o                         
   3   7   0        191.06        340.42        16.02 o                         
   4   7   0       4667.06       4488.50       116.13 o                         
   5   7   0       8884.86       8788.51       151.57 o                         
   6   7   0        637.54        802.03        33.25 o                         
   7   7   0       2194.78       2193.64        55.24 o                         
   8   7   0       1806.11       1825.04        75.48 o                         
   0   8   0       1525.39       1808.31        67.97 o                         
   1   8   0       3009.83       2984.30        55.89 o                         
   2   8   0      16857.37      16784.40       219.16 o                         
   3   8   0      29635.99      30645.92       445.09 o                         
   4   8   0       5604.04       5702.87       114.52 o                         
   5   8   0       4229.21       4282.00        86.12 o                         
   6   8   0      11272.79      11258.82       192.06 o                         
   7   8   0       4782.49       4745.16        91.79 o                         
   8   8   0         86.86        172.17        30.20 o                         
   1   9   0       1191.68       1050.29        25.85 o                         
   2   9   0       3261.51       3254.77        63.04 o                         
   3   9   0          4.89         63.62         8.01 o                         
   4   9   0        538.56        509.43        23.31 o                         
   5   9   0       5625.81       5744.49       128.78 o                         
   6   9   0          9.81         51.31        12.49 o                         
   7   9   0        267.42        344.74        29.28 o                         
   8   9   0       2061.00       2005.82       147.75 o                         
   0  10   0       4530.54       4829.47       111.09 o                         
   1  10   0       1911.58       1736.35        37.33 o                         
   2  10   0         31.52         52.86         8.60 o                         
   3  10   0      13694.53      14278.84       217.41 o                         
   4  10   0         35.62         75.80         9.76 o                         
   5  10   0        402.56        454.50        22.54 o                         
   6  10   0       4811.90       4838.04       113.46 o                         
   7  10   0       5111.73       5194.73       123.33 o                         
   8  10   0        101.18        128.64        27.42 o                         
   1  11   0      12003.28      10790.11       235.28 o                         
   2  11   0       9953.04      11168.90       169.81 o                         
   3  11   0        998.51       1111.93        27.72 o                         
   4  11   0       3908.73       3878.69        74.42 o                         
   5  11   0      11766.07      11468.62       188.83 o                         
   6  11   0        651.82        758.48        64.33 o                         
   7  11   0        513.54        589.97        30.40 o                         
   8  11   0       1829.60       1810.19        79.57 o                         
   0  12   0     124048.62     122428.60      2725.64 o                         
   1  12   0       7635.29       7885.40       122.99 o                         
   2  12   0       1535.56       1535.44        32.36 o                         
   3  12   0      25248.13      24916.26       325.47 o                         
   4  12   0       2456.15       2365.65        50.99 o                         
   5  12   0          2.23         45.20        16.51 o                         
   6  12   0      11202.91      10874.91       184.87 o                         
   7  12   0       3493.35       3277.37        76.23 o                         
   8  12   0          0.58         44.64        22.15 o                         
   1  13   0      12235.93      12787.35       192.30 o                         
   2  13   0      26446.32      25762.59       374.47 o                         
   3  13   0        368.66        371.75        18.50 o                         
   4  13   0       5965.11       6223.42       108.07 o                         
   5  13   0       5771.57       5840.50       107.31 o                         
   6  13   0       3146.94       3282.55       113.95 o                         
   7  13   0        402.17        473.86        34.76 o                         
   8  13   0       4965.05       4917.86       142.97 o                         
   0  14   0       8497.27       9135.74       207.37 o                         
   1  14   0        315.42        265.29        12.99 o                         
   2  14   0        667.41        529.87        17.09 o                         
   3  14   0       7085.26       7491.19       108.01 o                         
   4  14   0        225.19        266.92        14.68 o                         
   5  14   0         40.78        121.74        21.52 o                         
   6  14   0       5913.07       5850.11       110.53 o                         
   7  14   0        679.59        797.11        75.00 o                         
   8  14   0        112.60        168.14        31.04 o                         
   1  15   0      53834.61      55329.84      1113.42 o                         
   2  15   0      26653.92      26132.41       381.46 o                         
   3  15   0        157.55        213.98         9.88 o                         
   4  15   0      11984.84      11965.46       190.47 o                         
   5  15   0       4051.73       4051.31        79.55 o                         
   6  15   0       2451.51       2234.90        55.82 o                         
   7  15   0       3750.87       3755.08       229.99 o                         
   8  15   0       3511.14       3707.43       196.77 o                         
   0  16   0       3360.19       3627.20        95.19 o                         
   1  16   0       8752.17       8915.24       141.75 o                         
   2  16   0         33.30         47.35         6.83 o                         
   3  16   0      26349.89      25647.67       378.50 o                         
   4  16   0       1383.82       1621.78        38.18 o                         
   5  16   0       1070.86       1002.55        49.66 o                         
   6  16   0       3487.37       3522.65        73.61 o                         
   7  16   0        787.66       1053.56       108.69 o                         
   8  16   0        650.41        892.73        70.96 o                         
   1  17   0      29405.32      27851.31       406.48 o                         
   2  17   0       6824.16       7661.26       125.39 o                         
   3  17   0        251.48        280.22        21.71 o                         
   4  17   0       2786.93       2878.25        58.20 o                         
   5  17   0       3728.12       3885.97        85.53 o                         
   6  17   0       1151.40       1314.34        46.63 o                         
   7  17   0       4420.92       4505.94       167.40 o                         
   0  18   0       6273.13       6170.70       149.13 o                         
   1  18   0       4927.82       5127.49        90.50 o                         
   2  18   0        202.30        210.42        14.72 o                         
   3  18   0       1316.65       1451.80        34.74 o                         
   4  18   0       9943.14       9685.22       157.90 o                         
   5  18   0         22.86         41.08         7.74 o                         
   6  18   0       1566.08       1511.62        38.93 o                         
   7  18   0       1917.07       1886.38       105.16 o                         
   1  19   0      24695.86      24102.13       362.44 o                         
   2  19   0      31910.90      31575.14       461.35 o                         
   3  19   0         15.22         21.95         5.80 o                         
   4  19   0      15681.76      15534.05       241.60 o                         
   5  19   0       8705.39       8433.51       141.93 o                         
   6  19   0        883.67        894.08        34.46 o                         
   7  19   0       3709.13       3692.18       170.15 o                         
   0  20   0       8505.07       8391.73       196.31 o                         
   1  20   0       2467.87       2635.97        57.95 o                         
   2  20   0       4072.68       4013.84        75.77 o                         
   3  20   0        262.93        315.64        16.14 o                         
   4  20   0       2630.01       2663.18        54.57 o                         
   5  20   0       1903.53       1932.79        93.48 o                         
   6  20   0        725.16        905.38        80.29 o                         
   7  20   0        299.59        430.44        74.70 o                         
   1  21   0       4325.29       4589.78        91.13 o                         
   2  21   0      21366.24      21200.33       319.54 o                         
   3  21   0        878.14        897.81        26.85 o                         
   4  21   0       7728.50       7774.46       114.58 o                         
   5  21   0       8835.36       8671.56       260.33 o                         
   6  21   0        435.98        428.34        58.93 o                         
   7  21   0        682.57        674.15        75.12 o                         
   0  22   0       1943.81       1859.67        65.06 o                         
   1  22   0       1065.28       1070.55        32.07 o                         
   2  22   0        650.46        694.73        26.48 o                         
   3  22   0         29.03         53.36         8.40 o                         
   4  22   0        317.46        325.34        39.58 o                         
   5  22   0         16.45         77.33        25.06 o                         
   6  22   0         31.63         92.45        51.44 o                         
   7  22   0        359.67        795.08       161.12 o                         
   1  23   0      32517.04      31951.62       470.16 o                         
   2  23   0      14770.92      14797.14       271.77 o                         
   3  23   0        356.96        313.89        16.69 o                         
   4  23   0      10461.74      10203.51       203.20 o                         
   5  23   0      12292.82      12062.54       318.95 o                         
   6  23   0        560.44        579.36        67.07 o                         
   7  23   0        726.16        893.91        85.32 o                         
   0  24   0      13904.72      13447.35       302.93 o                         
   1  24   0        816.59       1124.15        67.16 o                         
   2  24   0       2570.47       2550.36        71.51 o                         
   3  24   0       6005.41       5634.84       102.76 o                         
   4  24   0        579.88        526.96        27.43 o                         
   5  24   0          0.07        102.34        28.13 o                         
   6  24   0        533.36        691.38        72.23 o                         
   7  24   0        742.91        753.35        94.90 o                         
   1  25   0       5394.42       5500.43       102.04 o                         
   2  25   0       3144.34       3019.47        71.21 o                         
   3  25   0          5.24         28.09         7.70 o                         
   4  25   0       4026.82       3901.76        95.24 o                         
   5  25   0       9099.53       9294.60       265.15 o                         
   6  25   0       1041.29       1020.25        89.25 o                         
   0  26   0        696.56        683.22        54.30 o                         
   1  26   0       3535.69       3467.38        72.73 o                         
   2  26   0         15.37         63.39         9.60 o                         
   3  26   0        109.31        132.36        18.21 o                         
   4  26   0         99.53        176.35        17.62 o                         
   5  26   0       1048.30       1250.14        79.21 o                         
   6  26   0        103.18        219.52        43.89 o                         
   1  27   0      10311.91      10240.61       288.62 o                         
   2  27   0      17555.55      16915.75       427.05 o                         
   3  27   0         83.57        104.09        12.11 o                         
   4  27   0       8751.62       8604.94       179.48 o                         
   5  27   0       6498.54       6264.64       301.83 o                         
   6  27   0       2889.63       3371.32       371.79 o                         
   0  28   0       1932.51       1930.46       110.40 o                         
   1  28   0        760.99        936.22        33.21 o                         
   2  28   0         58.46        106.34        35.49 o                         
   3  28   0          0.06          2.91         9.56 o                         
   4  28   0        623.53        673.64       121.11 o                         
   5  28   0         14.61         35.70        25.43 o                         
   6  28   0          5.30          0.73        35.60 o                         
   1  29   0       8383.48       8694.18       151.65 o                         
   2  29   0       4766.77       4865.80       124.65 o                         
   3  29   0        774.59        671.98        33.64 o                         
   4  29   0       3124.18       3025.37       107.60 o                         
   5  29   0       4523.14       4584.53       169.56 o                         
   6  29   0        778.22        716.93        76.28 o                         
   0  30   0          3.53         26.58        22.37 o                         
   1  30   0        138.40        313.06        27.46 o                         
   2  30   0         20.43         53.80        10.93 o                         
   3  30   0        676.38        605.08        33.27 o                         
   4  30   0        140.31        267.85        56.22 o                         
   5  30   0          9.61         97.83        32.58 o                         
   6  30   0        522.68        580.04        71.05 o                         
   1  31   0       9526.32       9127.54       160.38 o                         
   2  31   0       8979.34       8855.28       156.75 o                         
   3  31   0        702.39        733.04        33.02 o                         
   4  31   0       6421.78       6499.46       213.37 o                         
   5  31   0       6073.60       5968.83       204.17 o                         
   0  32   0        562.61        581.70        41.00 o                         
   1  32   0        373.47        548.65        27.88 o                         
   2  32   0         13.31        149.26        44.10 o                         
   3  32   0       2019.38       2067.70        62.30 o                         
   4  32   0         47.32        102.80        35.01 o                         
   1  33   0       2534.23       2472.45        63.03 o                         
   2  33   0      10244.42      10151.34       177.08 o                         
   3  33   0        764.40        797.62        41.49 o                         
   4  33   0       2023.24       2093.80       104.78 o                         
   5  33   0       2012.20       1922.58       105.52 o                         
   0  34   0      16096.34      15589.94       358.75 o                         
   1  34   0        250.96        351.93        33.52 o                         
   2  34   0       2300.89       2313.74        80.40 o                         
   3  34   0       6846.70       6600.09       204.49 o                         
   4  34   0        883.85        889.39        72.63 o                         
   5  34   0         68.93         75.53        31.78 o                         
   1  35   0       4757.39       5074.80       121.30 o                         
   2  35   0       6378.91       6346.97       123.89 o                         
   3  35   0         28.75         84.66        31.74 o                         
   4  35   0       2389.31       2350.91       113.33 o                         
   0  36   0        634.01        766.32        51.02 o                         
   1  36   0        218.39        272.80        27.07 o                         
   2  36   0          1.48         57.89        14.24 o                         
   3  36   0       1352.45       1338.88        80.14 o                         
   1  37   0       1569.12       1742.48        62.12 o                         
   2  37   0       2347.75       2363.22       262.01 o                         
   3  37   0         41.25         89.85        31.52 o                         
   4  37   0       1457.37       1473.26        90.30 o                         
   0  38   0       4120.30       3941.08       131.86 o                         
   1  38   0       3856.69       4221.05       109.55 o                         
   2  38   0        778.36        908.76        66.40 o                         
   3  38   0       5086.01       5461.37       273.61 o                         
   1  39   0       4158.75       4144.84       143.11 o                         
   2  39   0       6350.20       6693.38       218.04 o                         
   3  39   0         25.75         74.55        29.01 o                         
   0  40   0       3179.42       3447.66       117.78 o                         
   1  40   0       1780.28       1990.66        89.42 o                         
   2  40   0        456.98        684.31       108.58 o                         
   1  41   0         38.08        100.21        30.20 o                         
  -8   1   1       7809.31       7611.98       149.47 o                         
  -7   1   1       1129.45       1153.86        48.82 o                         
  -6   1   1       1392.89       1457.33        38.20 o                         
  -5   1   1      12976.51      13031.66       173.59 o                         
  -4   1   1       3772.75       4314.46        68.05 o                         
  -3   1   1          8.20         23.06         7.73 o                         
  -2   1   1     143486.66     140757.25      2304.13 o                         
  -1   1   1      31688.93      30919.77      1423.64 o                         
   0   1   1       2089.47       2115.89        70.01 o                         
   1   1   1      18145.42      17310.25       317.03 o                         
   2   1   1      15504.76      15443.53       227.18 o                         
   3   1   1       4218.48       4090.91        85.84 o                         
   4   1   1      16424.25      15541.66       241.42 o                         
   5   1   1       3829.49       3995.85        94.98 o                         
   6   1   1         16.34         24.49         8.25 o                         
   7   1   1       1767.79       1840.33        45.22 o                         
   8   1   1      10218.10      10221.89       157.32 o                         
  -8   2   1        184.39        357.94        30.22 o                         
  -7   2   1        438.53        414.35        27.89 o                         
  -6   2   1        365.23        417.85        26.14 o                         
  -5   2   1        130.94        212.17        15.81 o                         
  -4   2   1       1296.24       1155.90        28.31 o                         
  -3   2   1          2.96          4.53         5.43 o                         
  -2   2   1      19736.77      19399.88       253.03 o                         
  -1   2   1       6642.88       7475.64       111.63 o                         
   1   2   1        333.82        507.36        13.45 o                         
   2   2   1      22842.00      21085.97       305.44 o                         
   3   2   1         83.93         88.57        10.18 o                         
   4   2   1        338.55        379.38        20.84 o                         
   5   2   1        320.14        388.12        27.64 o                         
   6   2   1        207.32        238.45        19.42 o                         
   7   2   1       1746.87       1835.22        45.33 o                         
   8   2   1        780.44        842.03        49.61 o                         
  -8   3   1       7382.11       7528.02       135.22 o                         
  -7   3   1       1892.11       1878.88        62.19 o                         
  -6   3   1        668.93        622.79        28.91 o                         
  -5   3   1       9850.81       9587.07       146.86 o                         
  -4   3   1       3035.95       2662.12        48.02 o                         
  -3   3   1       1116.43       1187.59        32.12 o                         
  -2   3   1       1184.18       1250.66        25.56 o                         
  -1   3   1       1972.01       2292.23        46.58 o                         
   0   3   1         88.23        351.49         8.41 o                         
   1   3   1      25563.52      25464.09       971.91 o                         
   2   3   1      13908.78      13481.44       199.80 o                         
   3   3   1        397.24        360.68        16.81 o                         
   4   3   1       4737.19       5362.32        98.11 o                         
   5   3   1       6313.29       6450.27       105.17 o                         
   6   3   1         79.30        107.93        14.29 o                         
   7   3   1       3330.74       3328.37        65.27 o                         
   8   3   1       3648.76       3246.73        99.14 o                         
  -8   4   1         62.00        163.35        22.51 o                         
  -7   4   1       1552.32       1569.58        55.27 o                         
  -6   4   1       2383.85       2496.08        57.86 o                         
  -5   4   1        425.17        422.34        24.64 o                         
  -4   4   1       4272.93       4412.36        85.29 o                         
  -3   4   1         93.58        114.68        11.71 o                         
  -2   4   1      26049.16      24870.72       320.95 o                         
  -1   4   1       8237.45       7587.44       130.08 o                         
   0   4   1        576.18        730.58        24.01 o                         
   1   4   1        206.44        263.78        15.32 o                         
   2   4   1       2136.57       2366.94        43.91 o                         
   3   4   1       1716.10       1730.76        39.48 o                         
   4   4   1       3718.39       3852.64        66.86 o                         
   5   4   1       2201.14       2184.98        48.09 o                         
   6   4   1        881.96        824.35        29.87 o                         
   7   4   1       1988.81       1877.18        72.07 o                         
   8   4   1         35.11         63.66        18.86 o                         
  -8   5   1       3359.40       3344.14        89.62 o                         
  -7   5   1        803.72        828.31        33.10 o                         
  -6   5   1       6417.00       6645.44       114.28 o                         
  -5   5   1       9316.32       9697.78       148.65 o                         
  -4   5   1      10512.41      10878.65       177.18 o                         
  -3   5   1        284.23        286.00        16.47 o                         
  -2   5   1       1775.22       1466.50        35.23 o                         
  -1   5   1      71429.27      69384.59      1342.87 o                         
   0   5   1       2512.23       2341.04        38.54 o                         
   1   5   1      33827.85      35021.59      1355.67 o                         
   2   5   1      29200.23      29057.61       370.72 o                         
   3   5   1        205.04        237.75        14.05 o                         
   4   5   1      10960.11      10821.86       218.06 o                         
   5   5   1      17772.45      17348.25       282.23 o                         
   6   5   1          4.50         11.81         7.84 o                         
   7   5   1       4210.41       4221.65        85.22 o                         
   8   5   1       5274.53       5386.99       199.93 o                         
  -8   6   1        339.02        381.14        40.44 o                         
  -7   6   1       2626.68       2645.01        63.37 o                         
  -6   6   1       2927.95       2834.07        62.87 o                         
  -5   6   1         26.37         68.51        11.86 o                         
  -4   6   1       2633.99       2657.80        66.31 o                         
  -3   6   1        367.16        350.31        14.68 o                         
  -2   6   1       1471.13       1523.90        41.99 o                         
  -1   6   1       3682.83       3654.85        59.57 o                         
   0   6   1       9410.72       8994.91       152.74 o                         
   1   6   1       4215.65       4242.55       101.99 o                         
   2   6   1         26.83         48.22        12.14 o                         
   3   6   1      11693.73      11830.93       161.72 o                         
   4   6   1       8525.01       8622.15       126.76 o                         
   5   6   1       5601.15       5674.20        94.02 o                         
   6   6   1        351.13        349.52        26.66 o                         
   7   6   1         25.05         80.02        13.79 o                         
   8   6   1          7.70         96.11        23.20 o                         
  -8   7   1       3600.72       3174.27        82.41 o                         
  -7   7   1       1536.19       1530.99        45.50 o                         
  -6   7   1      10151.86       9985.40       157.51 o                         
  -5   7   1       8415.28       8780.72       152.95 o                         
  -4   7   1       9404.45       9641.82       163.98 o                         
  -3   7   1       7145.89       7419.86       108.74 o                         
  -2   7   1      13372.33      12867.26       193.34 o                         
  -1   7   1       9154.34       8890.35       133.39 o                         
   0   7   1      18266.97      16410.15       272.79 o                         
   1   7   1       1741.83       2071.68        73.59 o                         
   2   7   1      39553.49      38380.08       544.43 o                         
   3   7   1        264.66        400.12        36.00 o                         
   4   7   1      20326.38      19249.53       291.37 o                         
   5   7   1      20347.24      20004.60       313.11 o                         
   6   7   1        583.85        698.65        30.02 o                         
   7   7   1       3196.55       3204.18        76.87 o                         
   8   7   1       5132.79       5332.22       148.60 o                         
  -8   8   1        234.53        328.18        45.74 o                         
  -7   8   1       1887.14       1800.63        50.18 o                         
  -6   8   1         60.23         83.74        13.49 o                         
  -5   8   1        194.02        231.66        23.01 o                         
  -4   8   1       9962.34       9875.15       163.13 o                         
  -3   8   1       2155.91       1880.74        37.17 o                         
  -2   8   1       9744.34       9013.85       139.69 o                         
  -1   8   1      10721.80      11138.27       165.53 o                         
   0   8   1       2019.34       2090.70        38.32 o                         
   1   8   1       3623.60       3329.99        53.59 o                         
   2   8   1       7736.85       7357.94       133.86 o                         
   3   8   1      27842.54      28608.54       415.28 o                         
   4   8   1        737.12        846.29        26.66 o                         
   5   8   1       3279.69       3414.88        71.56 o                         
   6   8   1       7506.65       7294.87       139.06 o                         
   7   8   1         53.72        137.16        17.84 o                         
   8   8   1        278.55        379.58        41.52 o                         
  -8   9   1       5758.59       5779.62       213.28 o                         
  -7   9   1       1340.87       1394.69        42.76 o                         
  -6   9   1        810.61        804.18        50.69 o                         
  -5   9   1       6457.66       6925.90       206.73 o                         
  -4   9   1      13710.50      13220.98       210.31 o                         
  -3   9   1       9943.96       9757.73       138.16 o                         
  -2   9   1       6479.08       7138.13       129.48 o                         
  -1   9   1       7617.31       7663.02       117.87 o                         
   0   9   1       5272.64       4612.91        74.57 o                         
   1   9   1      21458.09      20519.24       294.60 o                         
   2   9   1      23295.41      22992.37       484.60 o                         
   3   9   1       7533.92       7666.48       122.59 o                         
   4   9   1       9640.24      10226.56       164.47 o                         
   5   9   1      14021.14      14227.24       226.45 o                         
   6   9   1       1244.81       1202.44        38.80 o                         
   7   9   1       4160.65       3917.11        86.49 o                         
   8   9   1       2214.84       1874.00       112.36 o                         
  -8  10   1        183.05        272.62        42.60 o                         
  -7  10   1       3939.48       4066.70        83.22 o                         
  -6  10   1        146.14        153.61        18.09 o                         
  -5  10   1        236.65        307.29        20.67 o                         
  -4  10   1       2809.31       2921.96        73.28 o                         
  -3  10   1        896.22        860.77        26.37 o                         
  -2  10   1       5235.12       5160.88        86.28 o                         
  -1  10   1        207.20        174.48        14.37 o                         
   0  10   1       2851.68       2775.30        49.75 o                         
   1  10   1       3951.65       3913.52        72.55 o                         
   2  10   1       2878.97       2629.64       117.22 o                         
   3  10   1       6189.34       5932.02        97.32 o                         
   4  10   1       1080.05       1081.24        29.03 o                         
   5  10   1        128.82        227.74        18.76 o                         
   6  10   1       4522.72       4536.96        92.12 o                         
   7  10   1        631.63        615.41        29.98 o                         
   8  10   1         23.38         88.75        28.14 o                         
  -8  11   1       4967.47       5012.43       143.53 o                         
  -7  11   1         32.93         96.08        14.49 o                         
  -6  11   1       2553.92       2571.49        80.42 o                         
  -5  11   1       7663.94       7913.63       140.04 o                         
  -4  11   1        753.80        800.45        32.04 o                         
  -3  11   1       1964.21       1973.60        43.01 o                         
  -2  11   1      25645.57      25600.54       372.27 o                         
  -1  11   1      11993.69      11597.24       174.69 o                         
   0  11   1       8166.18       8359.48       129.02 o                         
   1  11   1      14056.20      13230.30       278.71 o                         
   2  11   1      11400.53      11356.86       201.31 o                         
   3  11   1        547.71        571.86        15.37 o                         
   4  11   1      11394.05      10755.93       171.02 o                         
   5  11   1       9513.38       9603.52       174.56 o                         
   6  11   1        400.86        428.08        24.40 o                         
   7  11   1       4466.48       4752.20       108.06 o                         
   8  11   1       4315.63       4289.67       128.78 o                         
  -8  12   1        138.39        290.34        39.63 o                         
  -7  12   1       4538.37       4474.96        88.27 o                         
  -6  12   1       1006.87       1111.09        38.49 o                         
  -5  12   1        534.83        605.54        26.80 o                         
  -4  12   1       4350.08       4494.14        86.16 o                         
  -3  12   1       6400.58       6554.23       110.34 o                         
  -2  12   1      13535.05      13011.77       197.65 o                         
  -1  12   1        829.93        793.77        23.85 o                         
   0  12   1      13024.10      12600.85       189.13 o                         
   1  12   1      10651.58      10983.98       194.59 o                         
   2  12   1         59.21         94.49         9.41 o                         
   3  12   1       7112.58       6906.82       132.98 o                         
   4  12   1       2123.75       2217.53        45.90 o                         
   5  12   1        600.22        603.22        37.33 o                         
   6  12   1       5643.28       5622.19       105.60 o                         
   7  12   1       1256.11       1274.65        78.79 o                         
   8  12   1        259.24        419.14        64.28 o                         
  -8  13   1       5067.72       4721.94       140.26 o                         
  -7  13   1         48.69         92.20        26.23 o                         
  -6  13   1       3033.74       3049.61        70.95 o                         
  -5  13   1       7439.23       7253.69       130.55 o                         
  -4  13   1       1635.65       1474.31        55.80 o                         
  -3  13   1        349.03        513.30        19.01 o                         
  -2  13   1      17202.92      17374.56       259.18 o                         
  -1  13   1        320.37        280.61        23.01 o                         
   0  13   1       2138.43       1929.68        41.33 o                         
   1  13   1      22660.61      22545.47       381.65 o                         
   2  13   1       5198.56       5132.05       100.91 o                         
   3  13   1        452.74        440.42        41.76 o                         
   4  13   1      11525.46      11106.34       174.71 o                         
   5  13   1       5661.76       5778.45       103.07 o                         
   6  13   1         88.52        149.90        15.60 o                         
   7  13   1       2070.88       1994.18       132.59 o                         
   8  13   1       4996.94       4933.48       178.87 o                         
  -8  14   1        212.78        288.60        37.89 o                         
  -7  14   1       2247.69       2137.74        53.91 o                         
  -6  14   1        709.17        738.37        61.71 o                         
  -5  14   1        298.91        383.53        20.85 o                         
  -4  14   1      10189.94       9644.39       178.71 o                         
  -3  14   1      12399.46      12714.89       198.22 o                         
  -2  14   1        806.06        658.13        20.32 o                         
  -1  14   1      12238.97      13444.76       203.43 o                         
   0  14   1       9798.40      10269.33       159.20 o                         
   1  14   1       9389.37       9777.82       177.64 o                         
   2  14   1      32728.67      31938.17       459.52 o                         
   3  14   1       9879.89      10462.77       254.42 o                         
   4  14   1       1134.17       1235.43        35.61 o                         
   5  14   1       2313.80       2349.42        49.40 o                         
   6  14   1       6728.22       6813.34       148.70 o                         
   7  14   1       3495.05       3593.42       177.81 o                         
   8  14   1       1463.76       1545.43        96.98 o                         
  -8  15   1       5448.72       5170.22       169.59 o                         
  -7  15   1        831.09       1023.93        88.08 o                         
  -6  15   1        107.77         97.79        13.95 o                         
  -5  15   1      10676.79      10746.43       180.12 o                         
  -4  15   1       3085.12       3088.16        64.75 o                         
  -3  15   1         54.43        108.26        11.07 o                         
  -2  15   1       3436.51       3456.95        77.55 o                         
  -1  15   1       3375.27       3387.85        63.15 o                         
   0  15   1        447.85        192.20        19.66 o                         
   1  15   1      39626.39      39858.49       661.85 o                         
   2  15   1      11615.31      12216.79       185.96 o                         
   3  15   1        159.09        203.84        29.06 o                         
   4  15   1       1005.54       1236.10        36.37 o                         
   5  15   1       1150.86       1280.37        30.15 o                         
   6  15   1         21.92         59.85        11.04 o                         
   7  15   1       1017.86       1146.45        75.64 o                         
  -8  16   1        296.18        308.65        48.75 o                         
  -7  16   1       3956.65       4111.60       207.61 o                         
  -6  16   1       3320.87       3711.36        80.26 o                         
  -5  16   1        725.92        749.33        27.94 o                         
  -4  16   1       3000.29       3352.32        69.10 o                         
  -3  16   1      10175.86      10421.39       167.20 o                         
  -2  16   1       2699.03       2431.54        55.46 o                         
  -1  16   1       5071.44       5275.31       108.71 o                         
   0  16   1       2291.84       1926.29        47.18 o                         
   1  16   1      12739.93      12561.66       225.40 o                         
   2  16   1       1629.04       1538.33        60.22 o                         
   3  16   1       1556.40       1444.68        65.70 o                         
   4  16   1       4687.09       4491.84       142.16 o                         
   5  16   1       1882.45       1932.80        64.44 o                         
   6  16   1        203.94        217.97        40.64 o                         
   7  16   1       4027.41       3498.53       390.31 o                         
  -8  17   1       1040.10       1083.80        98.00 o                         
  -7  17   1        512.28        609.65        69.36 o                         
  -6  17   1       1659.17       1761.76        47.98 o                         
  -5  17   1       6772.67       6749.65       140.61 o                         
  -4  17   1       1341.79       1261.86        35.30 o                         
  -3  17   1       1759.35       1570.48        38.58 o                         
  -2  17   1       1050.00       1025.71        34.95 o                         
  -1  17   1       4144.29       5071.07        89.44 o                         
   0  17   1        138.51        113.14        11.65 o                         
   1  17   1       4498.55       4877.06       101.80 o                         
   2  17   1      10068.49      10533.09       163.96 o                         
   3  17   1       1454.99       1366.80        64.54 o                         
   4  17   1       1050.02       1188.98        98.44 o                         
   5  17   1       2566.20       2332.65       102.55 o                         
   6  17   1        220.63        286.64        49.28 o                         
   7  17   1       1528.60       1593.71       105.44 o                         
  -7  18   1       4291.05       4377.97       166.27 o                         
  -6  18   1       5380.02       5388.32       105.32 o                         
  -5  18   1        564.19        574.38        29.33 o                         
  -4  18   1       1494.47       1560.49        36.47 o                         
  -3  18   1       5583.28       5518.50       121.56 o                         
  -2  18   1       6287.74       6111.20       108.18 o                         
  -1  18   1      12630.25      11540.51       181.16 o                         
   0  18   1       9822.87      10662.82       168.87 o                         
   1  18   1       4134.22       4500.47        96.62 o                         
   2  18   1       2991.27       3406.59        63.02 o                         
   3  18   1       4207.98       4265.99       132.68 o                         
   4  18   1       4259.50       4210.04       138.77 o                         
   5  18   1       3109.28       3178.42       178.97 o                         
   6  18   1        408.61        643.33        64.92 o                         
   7  18   1       1972.58       1931.74       105.72 o                         
  -7  19   1        777.12        989.20        88.11 o                         
  -6  19   1       1268.87       1305.09        39.15 o                         
  -5  19   1        208.44        230.47        16.99 o                         
  -4  19   1         24.61         64.25        11.71 o                         
  -3  19   1       2142.30       2300.52        62.94 o                         
  -2  19   1       1387.85       1528.98        46.20 o                         
  -1  19   1       4048.78       3810.28        83.01 o                         
   0  19   1       8048.44       7834.68       151.36 o                         
   1  19   1         24.03         34.85        12.93 o                         
   2  19   1       2280.93       2264.66        48.63 o                         
   3  19   1        368.88        391.71        58.49 o                         
   4  19   1       3147.72       3127.15       115.67 o                         
   5  19   1       4064.89       4346.30       151.03 o                         
   6  19   1         79.28        107.22        40.23 o                         
   7  19   1        823.60        776.21        76.91 o                         
  -7  20   1       3487.99       3447.57       145.72 o                         
  -6  20   1       3590.06       3393.72        89.06 o                         
  -5  20   1        789.42        805.65        28.09 o                         
  -4  20   1      10322.49      10218.41       192.14 o                         
  -3  20   1       3095.04       3002.39        73.54 o                         
  -2  20   1        900.79        878.90        27.88 o                         
  -1  20   1      12157.31      11787.09       186.66 o                         
   0  20   1      16912.69      16732.85       296.31 o                         
   1  20   1        845.31        806.75        34.24 o                         
   2  20   1      19806.79      19282.29       289.63 o                         
   3  20   1      12321.70      12070.49       366.85 o                         
   4  20   1       3259.19       3356.47       121.29 o                         
   5  20   1       2175.53       2290.88       103.18 o                         
   6  20   1      10183.80      10137.12       428.01 o                         
   7  20   1       1415.21       1573.06        95.16 o                         
  -7  21   1       1519.32       1641.62       169.08 o                         
  -6  21   1         26.58         96.73        18.86 o                         
  -5  21   1        142.48        208.55        26.24 o                         
  -4  21   1       1533.75       1468.61        42.95 o                         
  -3  21   1        743.64        747.35        27.25 o                         
  -2  21   1        500.91        497.08        22.10 o                         
  -1  21   1       5447.88       5480.64        98.89 o                         
   0  21   1        909.40       1049.10        37.32 o                         
   1  21   1        863.01        717.35        28.64 o                         
   2  21   1        330.64        438.46        33.83 o                         
   3  21   1        448.51        513.72        21.64 o                         
   4  21   1         86.69        179.29        54.31 o                         
   5  21   1        461.80        383.24        48.93 o                         
   6  21   1        503.82        772.92        82.35 o                         
   7  21   1        271.70        175.87        76.46 o                         
  -7  22   1       6110.30       5546.88       387.91 o                         
  -6  22   1       6034.32       6134.38       214.28 o                         
  -5  22   1        934.78        946.27        44.62 o                         
  -4  22   1       7353.57       7184.49       130.21 o                         
  -3  22   1      12146.29      12251.92       252.21 o                         
  -2  22   1       5568.48       5481.11       100.53 o                         
  -1  22   1       4458.09       4515.14        85.92 o                         
   0  22   1      13185.80      13006.42       238.66 o                         
   1  22   1       3146.65       3118.09        63.58 o                         
   2  22   1       1166.73       1120.75        30.58 o                         
   3  22   1       9657.17       9744.08       188.67 o                         
   4  22   1       2568.23       2598.43       107.28 o                         
   5  22   1          7.33         49.15        24.66 o                         
   6  22   1       7288.61       7079.17       226.04 o                         
   7  22   1       2817.34       2798.03       132.59 o                         
  -7  23   1        121.95        184.17        41.53 o                         
  -6  23   1        127.08        222.30        39.66 o                         
  -5  23   1       1432.77       1341.05        37.68 o                         
  -4  23   1         36.25         55.41        10.22 o                         
  -3  23   1        382.91        415.39        27.86 o                         
  -2  23   1        649.76        700.87        26.52 o                         
  -1  23   1       3232.79       3185.35        67.09 o                         
   0  23   1        971.42       1107.72        40.07 o                         
   1  23   1        323.12        334.80        18.88 o                         
   2  23   1        673.56        679.28        29.03 o                         
   3  23   1        336.58        349.09        18.64 o                         
   4  23   1        126.38        180.66        35.47 o                         
   5  23   1        387.04        402.95        52.78 o                         
   6  23   1        349.35        552.57        94.36 o                         
   7  23   1         78.44        164.46        39.90 o                         
  -7  24   1       4882.48       4742.19       183.32 o                         
  -6  24   1       4508.55       4066.54       159.06 o                         
  -5  24   1         58.96         49.32        10.07 o                         
  -4  24   1       3858.86       3849.78        79.43 o                         
  -3  24   1       6958.42       7047.90       125.98 o                         
  -2  24   1       7380.37       6985.32       124.38 o                         
  -1  24   1       6006.94       5871.57       107.46 o                         
   0  24   1      11549.12      11769.51       221.55 o                         
   1  24   1        141.58        242.42        22.86 o                         
   2  24   1       2016.90       1943.00        45.70 o                         
   3  24   1      11506.15      11216.27       214.72 o                         
   4  24   1       2701.08       2639.06       109.74 o                         
   5  24   1        578.88        721.71        70.53 o                         
   6  24   1       6418.23       6292.92       209.63 o                         
  -7  25   1        131.94        116.43        36.42 o                         
  -6  25   1         24.81         44.33        27.14 o                         
  -5  25   1        133.46        164.94        14.61 o                         
  -4  25   1        342.65        376.47        26.74 o                         
  -3  25   1       2766.42       2722.78        64.87 o                         
  -2  25   1        766.83        848.96        31.30 o                         
  -1  25   1        340.33        423.72        50.67 o                         
   0  25   1       1161.10       1217.99        50.90 o                         
   1  25   1       3170.16       3123.50        66.20 o                         
   2  25   1        291.62        299.35        18.04 o                         
   3  25   1         69.72        110.69        18.24 o                         
   4  25   1       1786.27       1591.73        82.22 o                         
   5  25   1        311.87        309.32        48.60 o                         
   6  25   1          7.59        126.79        44.06 o                         
  -6  26   1       2634.08       2650.27       124.93 o                         
  -5  26   1        384.37        348.75        50.46 o                         
  -4  26   1      12570.07      12398.19       208.13 o                         
  -3  26   1       2274.42       2328.78        56.68 o                         
  -2  26   1        368.38        373.63        22.01 o                         
  -1  26   1       5982.52       6149.43       137.36 o                         
   0  26   1       7816.91       7953.70       137.89 o                         
   1  26   1        229.15        281.66        20.52 o                         
   2  26   1      10715.12      10126.69       297.31 o                         
   3  26   1      11863.46      11576.05       315.40 o                         
   4  26   1       4762.39       4613.26       234.32 o                         
   5  26   1       3225.31       2869.13       133.04 o                         
   6  26   1      11022.03      10854.88       313.24 o                         
  -6  27   1        459.27        448.67       103.35 o                         
  -5  27   1        185.62        266.23        46.40 o                         
  -4  27   1        268.38        366.58        26.86 o                         
  -3  27   1       1138.03       1099.34       109.82 o                         
  -2  27   1        104.54        145.97        15.68 o                         
  -1  27   1       5457.07       5485.36       104.39 o                         
   0  27   1         92.45        208.12        17.30 o                         
   1  27   1         47.60         39.44         9.75 o                         
   2  27   1        393.06        340.17        53.97 o                         
   3  27   1        141.03        206.27        15.62 o                         
   4  27   1        229.93        265.73        41.04 o                         
   5  27   1        821.40        998.58        77.73 o                         
   6  27   1         44.71         83.55        45.35 o                         
  -6  28   1       3291.83       3395.37       222.89 o                         
  -5  28   1          6.69        -15.35        22.80 o                         
  -4  28   1       5445.05       5369.31       156.87 o                         
  -3  28   1       7701.11       7733.09       140.07 o                         
  -2  28   1       6281.98       6090.32       115.70 o                         
  -1  28   1       2050.82       2204.43        56.91 o                         
   0  28   1      17011.74      16950.34       266.63 o                         
   1  28   1      10082.88       9936.46       167.63 o                         
   2  28   1       3613.21       3424.65       127.51 o                         
   3  28   1       6719.06       6749.46       143.53 o                         
   4  28   1       5145.95       5131.14       171.49 o                         
   5  28   1       2346.43       2163.53       106.87 o                         
   6  28   1       3265.05       3002.06       135.54 o                         
  -6  29   1        379.68        494.12       123.04 o                         
  -5  29   1         23.39         39.72        27.45 o                         
  -4  29   1       1099.81       1067.44        45.77 o                         
  -3  29   1         25.94         96.94        16.50 o                         
  -2  29   1         37.30         45.21         9.91 o                         
  -1  29   1       3111.57       3097.40        70.92 o                         
   0  29   1          1.67        188.78        24.89 o                         
   1  29   1         28.92        157.49        45.91 o                         
   2  29   1         71.01        118.24        13.56 o                         
   3  29   1        185.60        218.13        29.75 o                         
   4  29   1        598.94        754.45        63.09 o                         
   5  29   1        497.85        536.06        64.31 o                         
   6  29   1        287.36        299.72        49.89 o                         
  -6  30   1       3893.08       3778.14       159.14 o                         
  -5  30   1        231.81        287.57        46.82 o                         
  -4  30   1       3783.48       3742.69        99.66 o                         
  -3  30   1       5650.93       5306.12       106.21 o                         
  -2  30   1       1812.62       1736.04        49.68 o                         
  -1  30   1       8187.46       8074.55       144.76 o                         
   0  30   1       9705.49       9832.96       168.92 o                         
   1  30   1       3389.46       3293.92        96.33 o                         
   2  30   1       2228.37       2179.91        71.01 o                         
   3  30   1       4528.92       4292.28        82.17 o                         
   4  30   1       3296.90       3356.57       133.01 o                         
   5  30   1       1759.01       1890.99       103.01 o                         
  -5  31   1        483.00        525.18        65.90 o                         
  -4  31   1          6.97         47.78        26.70 o                         
  -3  31   1        403.78        374.40        26.48 o                         
  -2  31   1        354.74        429.83        54.80 o                         
  -1  31   1         67.22        162.03        22.13 o                         
   0  31   1       2433.86       2611.21        63.82 o                         
   1  31   1        429.03        498.11        38.29 o                         
   2  31   1        176.58        219.32        18.85 o                         
   3  31   1          0.48         34.25         8.09 o                         
   4  31   1        240.33        302.10        53.22 o                         
   5  31   1         17.69         17.50        35.17 o                         
  -5  32   1         27.00         26.13        30.92 o                         
  -4  32   1       6733.90       6867.66       316.73 o                         
  -3  32   1       4266.50       4022.14        88.14 o                         
  -2  32   1       1017.73        911.86        35.82 o                         
  -1  32   1       7983.86       8056.42       146.44 o                         
   0  32   1       5301.15       5662.21       130.72 o                         
   1  32   1       1935.78       2049.46        82.80 o                         
   2  32   1       4931.07       4912.17        97.84 o                         
   3  32   1       6977.79       6876.19       223.17 o                         
   4  32   1       1648.83       1531.23        85.52 o                         
   5  32   1       1669.10       1786.75       101.87 o                         
  -5  33   1       1328.26       1207.29        95.52 o                         
  -4  33   1        161.27        227.60        44.79 o                         
  -3  33   1         79.98        125.94        17.38 o                         
  -2  33   1       1677.24       1659.96        50.42 o                         
  -1  33   1         30.69         88.94        13.74 o                         
   0  33   1        176.34        290.84        43.30 o                         
   1  33   1       2105.59       2147.60        73.72 o                         
   2  33   1        385.60        458.79        45.90 o                         
   3  33   1          0.28         53.45        24.03 o                         
   4  33   1       1690.65       1825.14        95.86 o                         
   5  33   1        654.59        650.36        72.96 o                         
  -5  34   1        477.12        621.35       109.99 o                         
  -4  34   1       3819.90       3830.94       149.61 o                         
  -3  34   1       5404.94       4944.41       176.92 o                         
  -2  34   1        265.11        291.46        24.70 o                         
  -1  34   1       1105.60       1066.81        41.93 o                         
   0  34   1       5263.73       5247.17       125.34 o                         
   1  34   1       2845.81       3184.40        85.46 o                         
   2  34   1        567.58        629.02        36.75 o                         
   3  34   1       3211.66       3165.26       276.50 o                         
   4  34   1       1080.76       1050.32        80.22 o                         
  -4  35   1        525.70        497.15        63.42 o                         
  -3  35   1         43.46        126.21        29.25 o                         
  -2  35   1       1771.12       1781.37        54.24 o                         
  -1  35   1        333.13        492.91        42.00 o                         
   0  35   1        441.19        577.38        30.58 o                         
   1  35   1       1233.76       1415.81        45.14 o                         
   2  35   1        815.20        787.51        58.58 o                         
   3  35   1        130.29        280.46        47.85 o                         
   4  35   1       1517.56       1446.53       178.82 o                         
  -4  36   1       1326.58       1104.43       122.80 o                         
  -3  36   1       2239.27       2179.07       157.19 o                         
  -2  36   1        557.24        671.73        34.30 o                         
  -1  36   1       1204.45       1253.71        44.57 o                         
   0  36   1       3338.13       3345.29        88.04 o                         
   1  36   1        475.92        552.17        31.03 o                         
   2  36   1        301.02        293.58        43.68 o                         
   3  36   1       5577.22       5585.30       185.46 o                         
   4  36   1       1087.54       1120.30        84.04 o                         
  -4  37   1       1991.32       2002.70       224.51 o                         
  -3  37   1        162.03        203.65        37.20 o                         
  -2  37   1        792.12        779.15        44.15 o                         
  -1  37   1       1942.78       1845.89        86.58 o                         
   0  37   1         35.94        120.56        17.30 o                         
   1  37   1       1522.52       1616.67        50.37 o                         
   2  37   1        902.03        965.02       120.71 o                         
   3  37   1        403.53        564.19        60.54 o                         
  -3  38   1       2172.47       1988.22       101.33 o                         
  -2  38   1          5.51         -7.21        22.38 o                         
  -1  38   1       1873.98       1832.45        66.94 o                         
   0  38   1       3907.71       4125.63        92.63 o                         
   1  38   1        104.96         99.69        28.62 o                         
   2  38   1       2970.80       2969.81       190.48 o                         
   3  38   1       4852.64       4719.47       169.85 o                         
  -3  39   1       1610.76       1768.46        96.20 o                         
  -2  39   1       1059.78       1188.82        75.11 o                         
  -1  39   1       1677.75       1792.31        78.92 o                         
   0  39   1        208.52        377.41        31.63 o                         
   1  39   1       1794.26       1753.92       137.64 o                         
   2  39   1       1549.10       1622.99       139.29 o                         
   3  39   1        245.24        329.56        75.26 o                         
  -2  40   1        697.26        656.36        94.17 o                         
  -1  40   1         13.42         -8.29        39.88 o                         
   0  40   1       1639.15       1738.32        63.05 o                         
   1  40   1       1039.01        929.22       134.17 o                         
   2  40   1        409.94        381.92        80.60 o                         
  -1  41   1       2084.42       2235.61        95.40 o                         
   0  41   1        569.89        750.34       105.62 o                         
   1  41   1       2312.65       2166.87        95.44 o                         
  -8   0   2         56.55         67.89        22.38 o                         
  -7   0   2      13128.06      12786.45       312.22 o                         
  -6   0   2       5851.27       5731.32       161.95 o                         
  -5   0   2        474.16        509.36        32.89 o                         
  -4   0   2      15721.42      16670.89       299.06 o                         
  -3   0   2       8901.58       8953.62       167.78 o                         
  -2   0   2      19964.47      22140.25       371.88 o                         
  -1   0   2        689.01        737.74        24.96 o                         
   0   0   2      16415.51      17524.12       532.28 o                         
   1   0   2       4315.87       3918.24        86.29 o                         
   2   0   2      12006.93      11596.25       245.64 o                         
   3   0   2      25199.49      25668.94      1199.52 o                         
   4   0   2       2425.10       2656.76        82.13 o                         
   5   0   2        277.05        336.50        33.54 o                         
   6   0   2      16234.83      16454.13       375.72 o                         
   7   0   2       5580.85       5727.11       133.83 o                         
  -8   1   2          3.15        -12.11        12.11 o                         
  -7   1   2         31.44        120.85        17.25 o                         
  -6   1   2        220.96        283.11        22.06 o                         
  -5   1   2        974.80        963.48        47.18 o                         
  -4   1   2       5681.49       6235.79       100.35 o                         
  -3   1   2       1381.58       1290.21        30.87 o                         
  -2   1   2      35455.82      35294.45      1016.39 o                         
  -1   1   2        931.17       1126.02        40.32 o                         
   0   1   2       1007.48        820.89        28.24 o                         
   1   1   2       1857.05       1657.42        40.36 o                         
   2   1   2        979.15        591.29        17.65 o                         
   3   1   2       1330.58       1428.16        35.05 o                         
   4   1   2        266.04        327.39        19.83 o                         
   5   1   2        518.43        518.91        24.52 o                         
   6   1   2       2905.27       3000.86        63.36 o                         
   7   1   2          0.28         57.16         9.98 o                         
   8   1   2         34.44         82.87        31.58 o                         
  -8   2   2         38.29         57.35        24.50 o                         
  -7   2   2      11438.26      11354.67       233.63 o                         
  -6   2   2      13657.58      13669.24       204.84 o                         
  -5   2   2       3267.00       3292.84        66.19 o                         
  -4   2   2      46932.18      46826.39       606.45 o                         
  -3   2   2      15722.50      16847.04       208.18 o                         
  -2   2   2        805.26        981.83        21.15 o                         
  -1   2   2      43720.41      40019.35       827.94 o                         
   0   2   2      40170.67      37868.20       647.60 o                         
   1   2   2        472.82        484.83        13.76 o                         
   2   2   2      10135.63       9751.82       147.92 o                         
   3   2   2      34389.47      35392.31       510.14 o                         
   4   2   2       6634.07       6648.85       115.80 o                         
   5   2   2        999.25        939.88        33.29 o                         
   6   2   2      15716.55      15263.49       220.94 o                         
   7   2   2       3205.29       3106.36        61.99 o                         
   8   2   2        745.52        734.21        50.87 o                         
  -8   3   2        424.58        438.96        35.29 o                         
  -7   3   2         15.26         97.28        15.60 o                         
  -6   3   2        271.91        340.08        28.40 o                         
  -5   3   2        559.92        613.81        25.14 o                         
  -4   3   2         28.84        126.28        22.32 o                         
  -3   3   2       5131.08       5404.00        77.52 o                         
  -2   3   2      30618.15      30811.79       444.03 o                         
  -1   3   2       1221.92        968.03        23.46 o                         
   0   3   2        357.74        495.87        32.83 o                         
   1   3   2        196.74        226.29         9.62 o                         
   2   3   2      19336.19      19349.64       281.18 o                         
   3   3   2        227.85        265.38        15.17 o                         
   4   3   2         73.25        141.37        13.74 o                         
   5   3   2       4348.04       4526.48        90.37 o                         
   6   3   2         41.11        212.46        17.25 o                         
   7   3   2        519.51        523.46        25.12 o                         
   8   3   2        622.08        781.43        47.53 o                         
  -8   4   2        804.22        926.27        43.88 o                         
  -7   4   2       2907.51       2860.26        83.24 o                         
  -6   4   2      10046.22       9578.49       165.78 o                         
  -5   4   2        114.23        150.55        15.13 o                         
  -4   4   2       5657.33       5172.05        87.11 o                         
  -3   4   2      30660.47      32629.00       387.34 o                         
  -2   4   2       1228.98       1289.11        37.62 o                         
  -1   4   2       7417.26       8134.29       100.77 o                         
   0   4   2      55410.09      55774.57      1170.37 o                         
   1   4   2      19067.06      19949.54       329.62 o                         
   2   4   2         65.47        105.63        23.30 o                         
   3   4   2      33418.88      34702.38       500.47 o                         
   4   4   2      14777.10      14084.80       231.44 o                         
   5   4   2       1154.51       1239.11        46.81 o                         
   6   4   2      20146.24      20059.16       280.16 o                         
   7   4   2       5447.67       5061.52       116.26 o                         
   8   4   2        546.09        678.47        50.77 o                         
  -8   5   2       4533.93       4786.93       109.28 o                         
  -7   5   2        545.30        613.94        31.86 o                         
  -6   5   2       2128.91       2170.32        54.11 o                         
  -5   5   2       5542.98       5478.45        95.60 o                         
  -4   5   2      13005.48      13200.73       188.73 o                         
  -3   5   2          9.23         39.72        13.80 o                         
  -2   5   2      12328.90      11057.70       171.81 o                         
  -1   5   2        160.18        279.35        13.96 o                         
   0   5   2       6146.10       6542.00        87.53 o                         
   1   5   2       3481.42       4134.69        76.30 o                         
   2   5   2      16403.69      16277.47       278.05 o                         
   3   5   2       2694.14       2892.31        55.99 o                         
   4   5   2         17.51         47.02        11.55 o                         
   5   5   2        146.94        243.46        31.00 o                         
   6   5   2       2156.09       2237.88        65.30 o                         
   7   5   2        513.77        563.77        27.05 o                         
   8   5   2        768.38        897.13        52.02 o                         
  -8   6   2       1138.60        965.90        46.71 o                         
  -7   6   2       4745.66       4731.39        94.04 o                         
  -6   6   2      11057.61      11203.90       174.38 o                         
  -5   6   2         11.59         41.54         9.54 o                         
  -4   6   2        531.99        551.61        23.62 o                         
  -3   6   2      46998.98      47826.26       812.04 o                         
  -2   6   2      12752.95      12733.95       221.17 o                         
  -1   6   2      20465.56      19846.74       256.67 o                         
   0   6   2      10831.45      12405.70       207.82 o                         
   1   6   2        335.56        331.13        26.19 o                         
   2   6   2       2274.23       1905.89        51.03 o                         
   3   6   2      21830.40      21350.51       314.49 o                         
   4   6   2        102.92         85.06         8.79 o                         
   5   6   2       5362.30       5136.29       108.83 o                         
   6   6   2      10325.08      10295.54       156.47 o                         
   7   6   2       3835.13       4118.92        97.53 o                         
   8   6   2       1237.03       1319.95        62.74 o                         
  -8   7   2        692.05        614.13        37.70 o                         
  -7   7   2        834.18        913.52        35.37 o                         
  -6   7   2        166.13        248.14        20.94 o                         
  -5   7   2        463.15        566.12        25.03 o                         
  -4   7   2         58.63         52.80         9.32 o                         
  -3   7   2       4721.66       4773.57       112.63 o                         
  -2   7   2        509.73        359.82        19.88 o                         
  -1   7   2      14375.93      13308.79       196.81 o                         
   0   7   2      11474.21      11401.67       167.04 o                         
   1   7   2       8024.60       7552.08       133.53 o                         
   2   7   2       3071.07       3461.89        57.68 o                         
   3   7   2        225.58        223.35        14.52 o                         
   4   7   2       2522.27       2447.03        45.68 o                         
   5   7   2       1447.23       1480.64        35.59 o                         
   6   7   2          0.16        132.33        14.93 o                         
   7   7   2       2122.75       2200.58        58.37 o                         
   8   7   2        584.69        635.30        52.44 o                         
  -8   8   2        755.32        821.20        69.59 o                         
  -7   8   2       2919.17       2892.49        67.89 o                         
  -6   8   2      11911.92      11537.40       178.84 o                         
  -5   8   2        632.72        734.35        28.54 o                         
  -4   8   2       4979.69       5098.15        85.17 o                         
  -3   8   2      20244.71      21049.01       316.22 o                         
  -2   8   2        775.77        790.18        22.57 o                         
  -1   8   2        488.36        554.10        18.31 o                         
   0   8   2      81561.36      84045.40      1759.37 o                         
   1   8   2      13967.88      13783.60       364.55 o                         
   2   8   2        155.76        193.16        24.07 o                         
   3   8   2      32291.60      32739.01       419.64 o                         
   4   8   2      15853.91      15438.63       210.01 o                         
   5   8   2       1702.85       1818.08        45.22 o                         
   6   8   2      14774.85      14288.92       230.88 o                         
   7   8   2       2612.05       2652.81        65.84 o                         
   8   8   2        187.31        166.12        35.04 o                         
  -8   9   2        673.87        760.32        54.52 o                         
  -7   9   2        299.87        301.44        23.50 o                         
  -6   9   2        758.98        848.79        32.16 o                         
  -5   9   2       2816.90       2507.74        55.36 o                         
  -4   9   2        106.77        109.49        27.98 o                         
  -3   9   2        946.14        874.24        26.78 o                         
  -2   9   2      19997.73      20525.91       302.35 o                         
  -1   9   2       5629.23       5806.09        93.29 o                         
   0   9   2         23.80         51.21         7.85 o                         
   1   9   2      17490.39      17113.64       247.35 o                         
   2   9   2          8.36         66.20        28.09 o                         
   3   9   2        414.49        420.59        45.11 o                         
   4   9   2       9788.82       9797.64       156.77 o                         
   5   9   2       1256.20       1315.28        38.42 o                         
   6   9   2          8.19        124.70        14.21 o                         
   7   9   2       4636.29       4708.70       159.86 o                         
   8   9   2        733.14        769.99       140.03 o                         
  -8  10   2        304.48        330.79        52.45 o                         
  -7  10   2       3896.77       4119.80        85.76 o                         
  -6  10   2       9782.53       9715.52       177.53 o                         
  -5  10   2          1.01         23.23        11.26 o                         
  -4  10   2      16759.18      16180.21       261.28 o                         
  -3  10   2      14454.52      14926.74       230.02 o                         
  -2  10   2      12365.83      11755.74       180.57 o                         
  -1  10   2         68.61        108.98        12.56 o                         
   0  10   2      83236.35      78633.02      2707.17 o                         
   1  10   2       1355.46       1566.29        29.74 o                         
   2  10   2      15323.32      15190.93       332.77 o                         
   3  10   2      14241.91      15377.63       346.05 o                         
   4  10   2       6678.74       6401.06       107.44 o                         
   5  10   2       1798.73       1896.87        53.76 o                         
   6  10   2      11145.54      10819.18       268.81 o                         
   7  10   2        965.05       1082.06        69.26 o                         
   8  10   2         11.47          0.92        22.78 o                         
  -8  11   2       3031.58       3289.78       110.43 o                         
  -7  11   2         48.68        123.32        16.16 o                         
  -6  11   2        592.60        636.13        32.37 o                         
  -5  11   2       3757.63       3678.77        79.58 o                         
  -4  11   2       7203.83       7375.54       114.22 o                         
  -3  11   2        903.79        813.61        43.99 o                         
  -2  11   2      27578.08      27047.30       393.90 o                         
  -1  11   2       1775.88       2099.66        44.52 o                         
   0  11   2      22177.37      21603.69       442.84 o                         
   1  11   2        539.58        511.52        14.08 o                         
   2  11   2      11568.15      10425.71       240.21 o                         
   3  11   2       8581.24       8659.30       213.96 o                         
   4  11   2       9532.97       9636.81       182.45 o                         
   5  11   2       3539.40       3656.14        70.42 o                         
   6  11   2       1690.86       1688.06        59.25 o                         
   7  11   2       3410.84       3398.57       132.43 o                         
   8  11   2       1835.08       1963.15       104.85 o                         
  -8  12   2         31.24         25.12        21.84 o                         
  -7  12   2       6868.42       6796.84       122.20 o                         
  -6  12   2        713.84        783.25        31.50 o                         
  -5  12   2         16.51         49.48        10.46 o                         
  -4  12   2       3249.41       3484.03        63.70 o                         
  -3  12   2        862.05        761.95        24.60 o                         
  -2  12   2       3027.63       3094.60        71.61 o                         
  -1  12   2        807.44       1021.08        37.17 o                         
   0  12   2         66.29         56.64         7.65 o                         
   1  12   2       3318.66       3028.44        53.53 o                         
   2  12   2       5369.43       5215.88       137.36 o                         
   3  12   2      13353.42      13073.22       303.67 o                         
   4  12   2        104.01        230.02        34.87 o                         
   5  12   2        438.55        434.56        16.32 o                         
   6  12   2       4719.92       4805.79       113.33 o                         
   7  12   2       1855.38       2233.81       136.35 o                         
   8  12   2         92.34        153.89        37.36 o                         
  -8  13   2       2214.61       2072.08        87.51 o                         
  -7  13   2        373.77        513.27        30.31 o                         
  -6  13   2        675.44        783.03        31.49 o                         
  -5  13   2       9345.60       9514.82       165.38 o                         
  -4  13   2        294.48        352.15        17.36 o                         
  -3  13   2       5384.91       5856.46       103.04 o                         
  -2  13   2      10277.67      10818.69       198.65 o                         
  -1  13   2      11267.42      12099.90       216.62 o                         
   0  13   2        343.15        179.84        12.05 o                         
   1  13   2      26918.32      27093.27       390.73 o                         
   2  13   2       3943.36       4644.95       214.60 o                         
   3  13   2       1621.83       1471.25       126.82 o                         
   4  13   2      10354.90      10366.74       318.85 o                         
   5  13   2       2895.17       2854.11        69.12 o                         
   6  13   2        657.90        688.57        30.16 o                         
   7  13   2       3371.07       3247.49       183.69 o                         
  -8  14   2         80.80        147.68        61.86 o                         
  -7  14   2       7378.51       7326.22       128.61 o                         
  -6  14   2       2341.10       2184.99        58.80 o                         
  -5  14   2         94.50        113.76        20.96 o                         
  -4  14   2      11402.82      10981.52       160.42 o                         
  -3  14   2       6249.59       5961.03       104.67 o                         
  -2  14   2        224.01        308.03        20.12 o                         
  -1  14   2      15911.22      15486.99       233.14 o                         
   0  14   2      20560.25      21083.68       309.36 o                         
   1  14   2       5560.94       5876.04        96.14 o                         
   2  14   2       7290.96       7503.16       186.74 o                         
   3  14   2      11729.01      12011.15       334.40 o                         
   4  14   2       1831.52       2013.12       139.13 o                         
   5  14   2        200.95        276.91        54.41 o                         
   6  14   2       3967.49       3921.09        92.23 o                         
   7  14   2        610.68        582.34        61.88 o                         
  -8  15   2       3089.60       2881.85       237.50 o                         
  -7  15   2        588.88        600.59        41.51 o                         
  -6  15   2       1903.31       1989.22        54.96 o                         
  -5  15   2      11778.46      11213.74       189.89 o                         
  -4  15   2         35.78         70.77        10.71 o                         
  -3  15   2       3968.82       4037.49        77.09 o                         
  -2  15   2         57.85         94.25        10.19 o                         
  -1  15   2      23227.09      23077.53       339.68 o                         
   0  15   2         75.23        187.91        13.96 o                         
   1  15   2      26599.99      26329.20       382.32 o                         
   2  15   2      11486.17      11921.51       276.46 o                         
   3  15   2         10.99         39.89        15.22 o                         
   4  15   2       2056.77       2249.91       193.94 o                         
   5  15   2      17728.48      18649.47       896.54 o                         
   6  15   2          8.93         12.40        17.56 o                         
   7  15   2       3366.38       3711.08       215.43 o                         
  -8  16   2        197.77        337.10        46.15 o                         
  -7  16   2       2709.85       2623.38       124.20 o                         
  -6  16   2       4738.16       4920.63       113.70 o                         
  -5  16   2        893.31        926.59        29.13 o                         
  -4  16   2        873.53        848.31        30.54 o                         
  -3  16   2       6550.10       7101.15       122.10 o                         
  -2  16   2       6409.41       6206.57       106.62 o                         
  -1  16   2       1968.73       2180.57        55.27 o                         
   0  16   2      20021.19      19393.33       288.10 o                         
   1  16   2      10916.17      11272.85       173.99 o                         
   2  16   2        207.44        253.88        30.04 o                         
   3  16   2       7962.51       8096.68       209.71 o                         
   4  16   2       6896.66       6455.11       203.89 o                         
   5  16   2        165.10        298.05        41.20 o                         
   6  16   2       3488.10       3241.34       144.76 o                         
   7  16   2        681.50        796.16       137.27 o                         
  -8  17   2       7277.86       7636.24       198.48 o                         
  -7  17   2        714.97        944.91        88.74 o                         
  -6  17   2       4993.16       5321.59       107.86 o                         
  -5  17   2      14907.51      14836.34       241.86 o                         
  -4  17   2       5576.70       5359.93       100.45 o                         
  -3  17   2       6778.32       6807.51       118.45 o                         
  -2  17   2      18455.54      17607.75       312.47 o                         
  -1  17   2       2875.76       2880.25        58.35 o                         
   0  17   2       3838.23       3740.71        81.77 o                         
   1  17   2       7399.55       7234.31       137.15 o                         
   2  17   2      11931.92      11496.67       270.83 o                         
   3  17   2       1165.33       1094.33        60.78 o                         
   4  17   2       1142.63       1178.30        64.63 o                         
   5  17   2      10067.77       9734.67       262.38 o                         
   6  17   2       1136.52       1159.29        74.62 o                         
   7  17   2       3916.31       3740.90       148.28 o                         
  -7  18   2       1747.84       1696.78        76.66 o                         
  -6  18   2       1108.64       1146.59        39.19 o                         
  -5  18   2        781.67        875.69        28.54 o                         
  -4  18   2        232.35        270.12        39.80 o                         
  -3  18   2       8737.44       8869.51       148.84 o                         
  -2  18   2       5063.42       4882.99        89.67 o                         
  -1  18   2      14064.57      13674.14       212.07 o                         
   0  18   2        285.79        342.05        17.65 o                         
   1  18   2       3246.87       3065.59        59.31 o                         
   2  18   2       1886.98       1851.26       125.46 o                         
   3  18   2       3064.73       3115.51       107.19 o                         
   4  18   2       1358.78       1453.09        73.49 o                         
   5  18   2       1801.47       1975.75        93.19 o                         
   6  18   2        117.49        164.24        51.00 o                         
   7  18   2        467.13        625.61       105.87 o                         
  -7  19   2        233.42        191.02        31.68 o                         
  -6  19   2        852.08        974.60        36.27 o                         
  -5  19   2       4387.11       4258.99        77.25 o                         
  -4  19   2       2159.03       2139.21        51.76 o                         
  -3  19   2       1753.49       1717.14        43.46 o                         
  -2  19   2       8814.85       9320.77       153.93 o                         
  -1  19   2       1877.36       2068.46        47.67 o                         
   0  19   2        622.78        640.85        23.96 o                         
   1  19   2       9279.83       9617.90       153.97 o                         
   2  19   2      12290.31      12219.09       221.47 o                         
   3  19   2          7.04          7.30        12.85 o                         
   4  19   2       6076.12       6360.60       193.59 o                         
   5  19   2       9328.71       9117.58       252.55 o                         
   6  19   2        334.61        347.64        48.66 o                         
   7  19   2       5568.89       5422.63       189.51 o                         
  -7  20   2          5.08         40.68        22.84 o                         
  -6  20   2         29.54         78.87        13.17 o                         
  -5  20   2       1436.33       1394.63        36.35 o                         
  -4  20   2        263.62        253.21        22.07 o                         
  -3  20   2       5900.14       5891.48       129.73 o                         
  -2  20   2        645.42        711.16        26.06 o                         
  -1  20   2        330.51        428.45        19.48 o                         
   0  20   2       5047.28       4962.65        90.22 o                         
   1  20   2       1694.04       1611.51        40.32 o                         
   2  20   2        334.32        358.37        20.79 o                         
   3  20   2       8264.31       8157.97       548.64 o                         
   4  20   2       2155.88       2394.57       168.19 o                         
   5  20   2       1455.11       1545.82        82.04 o                         
   6  20   2       1390.90       1229.07        93.71 o                         
   7  20   2       1244.90       1534.27       150.73 o                         
  -7  21   2       1745.42       1631.73        78.14 o                         
  -6  21   2       2939.18       2672.63        70.69 o                         
  -5  21   2      18279.46      18055.90       255.09 o                         
  -4  21   2       2548.85       2686.67        61.79 o                         
  -3  21   2       5355.11       5209.13        98.76 o                         
  -2  21   2      20063.54      20089.45       306.83 o                         
  -1  21   2        740.52        743.26        29.42 o                         
   0  21   2       5967.46       6121.64       107.65 o                         
   1  21   2      17630.53      17383.89       264.74 o                         
   2  21   2       2855.36       3029.17        62.87 o                         
   3  21   2        537.16        565.94        80.29 o                         
   4  21   2      16806.77      16430.00       394.30 o                         
   5  21   2       7547.32       7672.34       224.74 o                         
   6  21   2          0.27         34.29        25.41 o                         
   7  21   2       3506.53       3381.79       245.51 o                         
  -7  22   2        300.75        396.75       102.95 o                         
  -6  22   2       1498.21       1576.57        93.54 o                         
  -5  22   2       1323.17       1546.18        39.48 o                         
  -4  22   2       4143.25       4048.06       147.36 o                         
  -3  22   2       2606.67       2632.47        60.64 o                         
  -2  22   2        243.26        290.91        18.79 o                         
  -1  22   2       1003.29       1021.60        46.52 o                         
   0  22   2       2443.18       2418.95        54.49 o                         
   1  22   2        250.69        246.88        23.69 o                         
   2  22   2         23.50         57.87         9.94 o                         
   3  22   2       1464.90       1415.41        70.47 o                         
   4  22   2        785.78        937.30        77.03 o                         
   5  22   2       2450.95       2408.60       107.12 o                         
   6  22   2       1038.56       1082.76        86.22 o                         
   7  22   2          3.46         36.76        30.13 o                         
  -7  23   2       1523.42       1593.60        98.40 o                         
  -6  23   2       1935.06       1912.90       106.24 o                         
  -5  23   2       8960.94       8831.73       160.28 o                         
  -4  23   2       9825.52       9844.21       176.93 o                         
  -3  23   2        644.52        619.97        29.23 o                         
  -2  23   2      21441.49      21129.14       323.66 o                         
  -1  23   2       4190.03       4291.52        84.47 o                         
   0  23   2        542.06        554.48        23.27 o                         
   1  23   2       5258.54       5528.27       123.47 o                         
   2  23   2      14385.28      13953.43       216.17 o                         
   3  23   2       7182.92       6870.22       194.70 o                         
   4  23   2      17334.64      17060.71       409.77 o                         
   5  23   2       8692.98       8316.15       241.52 o                         
   6  23   2       1885.88       1849.60       130.01 o                         
  -7  24   2         78.26        228.09        67.62 o                         
  -6  24   2        361.38        416.84       117.92 o                         
  -5  24   2        438.48        480.95        27.22 o                         
  -4  24   2          4.96         12.52        11.89 o                         
  -3  24   2        176.38        189.19        16.61 o                         
  -2  24   2         19.39         43.49        11.61 o                         
  -1  24   2        618.47        649.66        26.56 o                         
   0  24   2        346.56        379.92        22.56 o                         
   1  24   2        256.06        270.48        23.79 o                         
   2  24   2        656.33        645.86        21.26 o                         
   3  24   2        201.60        225.61        50.80 o                         
   4  24   2        494.97        677.03        55.50 o                         
   5  24   2         38.26        121.31        34.35 o                         
   6  24   2         80.28        135.32        42.04 o                         
  -7  25   2        617.13        672.07        78.46 o                         
  -6  25   2       3455.38       3580.97       148.18 o                         
  -5  25   2       4767.29       4723.10        85.24 o                         
  -4  25   2        361.25        390.49        26.25 o                         
  -3  25   2       2123.77       2239.96        56.50 o                         
  -2  25   2      14961.30      14693.34       236.26 o                         
  -1  25   2       1357.71       1500.39        42.61 o                         
   0  25   2       1930.31       1885.60        48.22 o                         
   1  25   2      14193.68      14260.54       325.22 o                         
   2  25   2       5903.93       5929.41       118.20 o                         
   3  25   2         87.37         73.45        23.85 o                         
   4  25   2      13949.90      13716.06       346.18 o                         
   5  25   2       3389.91       3338.94       144.37 o                         
   6  25   2         41.49         45.18        34.68 o                         
  -6  26   2         71.80         63.09        31.10 o                         
  -5  26   2        655.31        670.80        26.11 o                         
  -4  26   2        411.03        380.77        23.79 o                         
  -3  26   2         49.95         55.79        11.89 o                         
  -2  26   2        553.04        640.14        62.20 o                         
  -1  26   2       5467.24       5476.17       104.48 o                         
   0  26   2         75.43         87.18        12.02 o                         
   1  26   2         52.71        134.37        27.96 o                         
   2  26   2       2785.79       2715.58       120.63 o                         
   3  26   2         95.86        120.09        33.33 o                         
   4  26   2       1047.52       1173.10        72.13 o                         
   5  26   2        192.98        282.99        47.32 o                         
   6  26   2          4.81         10.10        40.46 o                         
  -6  27   2       1512.17       1389.31        98.12 o                         
  -5  27   2       4418.28       4422.24       116.01 o                         
  -4  27   2        920.24        962.63        64.67 o                         
  -3  27   2         35.45         42.82        12.22 o                         
  -2  27   2       5050.55       5164.42       102.47 o                         
  -1  27   2      12386.48      12447.18       204.76 o                         
   0  27   2        167.49        169.82        17.12 o                         
   1  27   2       8604.32       8643.00       169.07 o                         
   2  27   2      10215.11      10044.83       309.35 o                         
   3  27   2         24.59         50.01        19.73 o                         
   4  27   2       6538.09       6530.31       201.07 o                         
   5  27   2       6636.02       6518.52       208.45 o                         
   6  27   2        100.87         87.32        48.24 o                         
  -6  28   2        186.70        281.98       103.53 o                         
  -5  28   2        501.67        443.23        66.21 o                         
  -4  28   2        115.31        125.21        15.97 o                         
  -3  28   2       4381.72       4249.51        90.91 o                         
  -2  28   2        245.13        355.10        23.67 o                         
  -1  28   2       1099.77       1371.11        72.29 o                         
   0  28   2          0.46          6.85         7.04 o                         
   1  28   2         25.94         78.39        22.31 o                         
   2  28   2        156.01        248.08        22.27 o                         
   3  28   2       1204.34       1300.42        71.70 o                         
   4  28   2       2885.93       3047.77       151.58 o                         
   5  28   2        719.32        794.77        73.45 o                         
   6  28   2        202.17        275.64        56.29 o                         
  -6  29   2       1693.86       1875.52       108.15 o                         
  -5  29   2       9234.44       8890.18       264.07 o                         
  -4  29   2       7907.53       7684.94       143.47 o                         
  -3  29   2       1876.03       1909.96        69.22 o                         
  -2  29   2      23550.01      22207.76       350.77 o                         
  -1  29   2      13099.41      12969.93       214.41 o                         
   0  29   2        732.50        686.21        28.88 o                         
   1  29   2       6124.68       6138.67       129.63 o                         
   2  29   2       8567.34       8592.49       286.15 o                         
   3  29   2        487.62        522.54        54.21 o                         
   4  29   2       1846.80       2055.39        99.78 o                         
   5  29   2       3839.44       3792.64       149.54 o                         
  -6  30   2          1.93         13.68        28.82 o                         
  -5  30   2         81.95         72.41        29.24 o                         
  -4  30   2          8.93         46.27        12.70 o                         
  -3  30   2        338.83        348.25        26.62 o                         
  -2  30   2        695.79        941.30        50.28 o                         
  -1  30   2          0.85        152.10        32.50 o                         
   0  30   2       1283.36       1400.63        51.97 o                         
   1  30   2       3458.44       3606.26        87.61 o                         
   2  30   2        244.94        319.21        18.91 o                         
   3  30   2       1449.87       1367.31        77.07 o                         
   4  30   2         54.87         65.68        36.70 o                         
   5  30   2        110.94        252.96        62.10 o                         
  -5  31   2       3788.49       3515.87       146.59 o                         
  -4  31   2        684.23        753.37        38.37 o                         
  -3  31   2       2177.51       2171.96        67.88 o                         
  -2  31   2       5231.36       5144.19       106.38 o                         
  -1  31   2       4783.75       4766.86        98.45 o                         
   0  31   2         45.08         51.25        11.81 o                         
   1  31   2       2894.73       2886.83        76.08 o                         
   2  31   2       9660.20       9292.79       186.68 o                         
   3  31   2        181.14        167.53        35.64 o                         
   4  31   2       3403.31       3352.57       260.39 o                         
   5  31   2       5296.34       5134.76       189.28 o                         
  -5  32   2         26.47         97.11        39.39 o                         
  -4  32   2        805.54        846.78       159.16 o                         
  -3  32   2         64.99        129.84        17.35 o                         
  -2  32   2         36.23         79.78        15.46 o                         
  -1  32   2       2266.14       2293.11        61.25 o                         
   0  32   2       2055.61       2026.69        55.26 o                         
   1  32   2        159.07        229.33        19.30 o                         
   2  32   2        960.14       1090.82       146.23 o                         
   3  32   2        238.62        245.44        51.47 o                         
   4  32   2         50.67        117.53        30.76 o                         
   5  32   2        149.27        196.13        58.82 o                         
  -5  33   2       6253.97       6739.34       274.45 o                         
  -4  33   2        669.05        885.75        80.70 o                         
  -3  33   2       1396.26       1311.20        56.50 o                         
  -2  33   2       2917.95       3159.17        76.98 o                         
  -1  33   2       2386.02       2503.04        65.10 o                         
   0  33   2        905.59        998.41        37.73 o                         
   1  33   2       9277.32       9650.80       167.09 o                         
   2  33   2       1425.26       1446.97        45.58 o                         
   3  33   2        203.50        201.44        40.92 o                         
   4  33   2       5667.42       5517.24       188.78 o                         
   5  33   2       3585.65       3492.01       150.42 o                         
  -5  34   2         30.00         99.15        37.18 o                         
  -4  34   2        112.29        102.74        31.94 o                         
  -3  34   2         30.99         65.98        16.37 o                         
  -2  34   2          6.53         60.06        14.34 o                         
  -1  34   2        479.81        658.83        44.59 o                         
   0  34   2         59.67         77.08        15.25 o                         
   1  34   2        333.40        503.12        27.65 o                         
   2  34   2        159.35        135.67        50.73 o                         
   3  34   2       2373.85       2395.38       109.11 o                         
   4  34   2        366.49        459.17       128.77 o                         
  -4  35   2       3030.00       2855.84       127.99 o                         
  -3  35   2         16.53         32.39        17.65 o                         
  -2  35   2       4831.92       4748.14       113.83 o                         
  -1  35   2       2223.19       2262.41        62.54 o                         
   0  35   2         94.59        103.18        20.59 o                         
   1  35   2       5744.42       5796.08       113.15 o                         
   2  35   2       4039.58       4070.97       220.52 o                         
   3  35   2       1264.28       1433.02        82.73 o                         
   4  35   2       2857.24       2747.36       198.66 o                         
  -4  36   2       2929.48       2942.96       155.38 o                         
  -3  36   2       3861.93       3796.10       153.84 o                         
  -2  36   2        342.04        464.61        31.75 o                         
  -1  36   2       2353.16       2337.61        89.08 o                         
   0  36   2       1428.33       1514.06        59.29 o                         
   1  36   2          9.57         98.15        15.17 o                         
   2  36   2        995.32       1222.28       115.41 o                         
   3  36   2       3953.55       4155.36       237.02 o                         
   4  36   2        942.36        973.03        78.01 o                         
  -3  37   2       1048.28       1129.98       112.31 o                         
  -2  37   2       6531.32       6637.50       133.87 o                         
  -1  37   2        553.76        569.32        34.61 o                         
   0  37   2       1002.38       1033.56        52.92 o                         
   1  37   2       8703.80       8542.40       233.32 o                         
   2  37   2       2286.96       2422.23       103.62 o                         
   3  37   2        129.62        177.41        54.98 o                         
  -3  38   2       2092.80       2054.51       103.81 o                         
  -2  38   2         63.07        193.60        26.84 o                         
  -1  38   2          7.11         39.34        13.23 o                         
   0  38   2       1637.02       1696.86        52.79 o                         
   1  38   2         23.31        176.13        58.35 o                         
   2  38   2         14.35         32.00        23.63 o                         
  -3  39   2         12.93         51.60        28.93 o                         
  -2  39   2        578.31        612.47       140.35 o                         
  -1  39   2       2293.58       2380.82        70.62 o                         
   0  39   2          7.20         33.18        18.15 o                         
   1  39   2       4094.40       4104.09       141.54 o                         
   2  39   2       1599.57       1400.54        79.85 o                         
  -2  40   2        726.09        830.50       112.15 o                         
  -1  40   2       1183.75       1200.54        70.97 o                         
   0  40   2       1048.97       1033.71        99.00 o                         
   1  40   2         83.09        236.37        36.13 o                         
   2  40   2        733.57        799.79        71.89 o                         
   0  41   2        889.23       1078.93        65.89 o                         
   1  41   2       1591.17       1530.87        80.82 o                         
  -8   1   3       6903.34       6887.70       142.91 o                         
  -7   1   3        447.10        567.10        50.37 o                         
  -6   1   3      15010.47      14785.57       245.23 o                         
  -5   1   3      11819.70      11462.44       192.60 o                         
  -4   1   3      29190.34      29530.55       439.08 o                         
  -3   1   3      13347.29      12978.70       165.12 o                         
  -2   1   3      25011.85      26306.08       444.08 o                         
  -1   1   3       2840.21       2817.21        56.83 o                         
   0   1   3        842.32       1153.63        35.23 o                         
   1   1   3      12380.86      12189.53       249.19 o                         
   2   1   3      19844.76      20143.68       417.95 o                         
   3   1   3       2572.72       2625.15        61.10 o                         
   4   1   3      11939.20      12901.64       212.74 o                         
   5   1   3       5635.93       5574.00       105.15 o                         
   6   1   3         72.61         72.86        13.45 o                         
   7   1   3       8403.68       8338.99       136.97 o                         
  -8   2   3          5.02        137.81        19.62 o                         
  -7   2   3        941.19       1001.83        65.37 o                         
  -6   2   3        639.34        795.89        36.87 o                         
  -5   2   3       1361.35       1294.12        69.24 o                         
  -4   2   3      13378.67      13299.33       213.02 o                         
  -3   2   3        807.99        883.28        25.19 o                         
  -2   2   3        138.11        349.46        25.73 o                         
  -1   2   3       2465.48       2695.38        55.09 o                         
   0   2   3        132.35        141.53         9.42 o                         
   1   2   3       4769.22       5001.91        77.44 o                         
   2   2   3         33.54        245.83        22.80 o                         
   3   2   3       3185.69       3347.33        63.36 o                         
   4   2   3       1571.20       1657.12        41.95 o                         
   5   2   3        147.53        204.32        23.82 o                         
   6   2   3         20.08         42.72        11.83 o                         
   7   2   3         32.27        138.88        15.80 o                         
  -8   3   3       8916.80       8536.53       166.90 o                         
  -7   3   3        416.66        407.87        31.08 o                         
  -6   3   3      37079.72      36950.39       554.82 o                         
  -5   3   3      23945.80      23826.52       328.38 o                         
  -4   3   3       1173.75       1250.02        34.34 o                         
  -3   3   3      27386.18      28620.74       375.47 o                         
  -2   3   3      48568.57      44884.61      1667.72 o                         
  -1   3   3      13232.08      12739.89       187.79 o                         
   0   3   3      26092.58      24614.51       493.57 o                         
   1   3   3       8143.05       8582.81       127.44 o                         
   2   3   3      20899.27      20769.56       301.48 o                         
   3   3   3          5.79         44.68         8.62 o                         
   4   3   3      28519.63      28222.21       416.52 o                         
   5   3   3      12029.76      12200.37       199.03 o                         
   6   3   3        236.21        249.48        19.06 o                         
   7   3   3       4633.18       4555.71        88.82 o                         
  -8   4   3        362.18        734.20        43.13 o                         
  -7   4   3       1481.67       1436.22        67.93 o                         
  -6   4   3         34.59         86.63        13.43 o                         
  -5   4   3         86.91        160.69        16.08 o                         
  -4   4   3         55.94        159.14        12.96 o                         
  -3   4   3       3692.58       3935.88        61.60 o                         
  -2   4   3       3636.34       2919.33        57.55 o                         
  -1   4   3       3196.81       3341.60        51.87 o                         
   0   4   3      17430.56      16588.13       238.32 o                         
   1   4   3       3242.02       3451.47        55.92 o                         
   2   4   3      12405.96      12479.12       186.34 o                         
   3   4   3      11836.38      12426.66       223.53 o                         
   4   4   3        142.11        208.53        21.95 o                         
   5   4   3       1183.55       1221.53        66.48 o                         
   6   4   3       1198.83       1313.08        36.76 o                         
   7   4   3         59.33        129.75        15.41 o                         
  -8   5   3       7353.28       7524.62       176.34 o                         
  -7   5   3       1277.34       1360.48        61.36 o                         
  -6   5   3        467.69        515.30        35.47 o                         
  -5   5   3      14497.60      14627.75       213.50 o                         
  -4   5   3        502.47        482.88        20.50 o                         
  -3   5   3      12699.27      13517.76       188.41 o                         
  -2   5   3      26752.44      27210.41       397.14 o                         
  -1   5   3       3644.03       3783.02        63.49 o                         
   0   5   3      10621.14      11126.59       163.07 o                         
   1   5   3      17276.35      17036.67       245.42 o                         
   2   5   3       2640.23       2674.11        48.34 o                         
   3   5   3        904.21        891.81        31.54 o                         
   4   5   3       5622.89       5753.90       124.23 o                         
   5   5   3      17341.04      17183.31       267.93 o                         
   6   5   3        183.17        259.47        18.28 o                         
   7   5   3       5940.57       5727.18       101.18 o                         
   8   5   3       6976.18       6585.36       179.01 o                         
  -8   6   3         64.98        135.23        31.36 o                         
  -7   6   3       1910.79       1930.31        54.20 o                         
  -6   6   3        735.91        825.34        33.08 o                         
  -5   6   3         19.29         56.25        10.76 o                         
  -4   6   3       3738.50       3463.49        59.67 o                         
  -3   6   3       3635.01       3668.46        78.03 o                         
  -2   6   3       4591.45       4520.02        72.25 o                         
  -1   6   3       4029.80       4472.17        80.02 o                         
   0   6   3        355.95        503.41        17.98 o                         
   1   6   3       3522.49       3629.66        67.05 o                         
   2   6   3       4994.21       4951.12        80.71 o                         
   3   6   3       3637.00       3791.98        82.83 o                         
   4   6   3         83.57        135.70        12.29 o                         
   5   6   3        688.09        812.21        25.07 o                         
   6   6   3       1180.49       1152.98        34.48 o                         
   7   6   3        135.84        165.47        23.14 o                         
   8   6   3         16.39         96.29        68.11 o                         
  -8   7   3       8602.84       8347.03       192.91 o                         
  -7   7   3       1012.24        972.27        37.21 o                         
  -6   7   3         37.26         50.08        12.09 o                         
  -5   7   3      20702.08      20695.67       289.88 o                         
  -4   7   3       2837.70       2814.58        62.48 o                         
  -3   7   3      17838.51      18314.83       248.82 o                         
  -2   7   3      37290.02      37714.95       484.89 o                         
  -1   7   3       1062.29       1137.74        36.04 o                         
   0   7   3      14668.82      15350.50       200.60 o                         
   1   7   3      25156.19      24800.24       353.61 o                         
   2   7   3       4546.85       4831.05        78.59 o                         
   3   7   3       4921.43       4905.45        83.42 o                         
   4   7   3       3664.41       3589.54        84.62 o                         
   5   7   3       6261.26       6471.21       101.74 o                         
   6   7   3       1312.96       1229.35        39.39 o                         
   7   7   3       3665.50       3827.97       278.58 o                         
   8   7   3       3330.71       3116.68       131.10 o                         
  -8   8   3         47.13        121.12        25.38 o                         
  -7   8   3        943.42       1116.35        40.17 o                         
  -6   8   3         58.07        118.17        15.60 o                         
  -5   8   3          5.85         65.99        10.98 o                         
  -4   8   3       2154.33       2528.67        74.71 o                         
  -3   8   3       3690.42       3777.49        65.88 o                         
  -2   8   3       2269.60       1691.68        38.69 o                         
  -1   8   3      31303.96      29908.23       499.41 o                         
   0   8   3       9603.68       9942.04       200.63 o                         
   1   8   3       2356.98       2205.80        54.93 o                         
   2   8   3         85.89        163.63        11.03 o                         
   3   8   3        596.83        610.52        25.19 o                         
   4   8   3        245.64        346.62        20.50 o                         
   5   8   3       7125.94       6885.73       189.00 o                         
   6   8   3        215.79        241.08        16.37 o                         
   7   8   3       1222.68       1235.36        87.05 o                         
   8   8   3        164.50        242.91        47.70 o                         
  -8   9   3       5290.08       4872.97       113.66 o                         
  -7   9   3        112.15        184.49        20.41 o                         
  -6   9   3       9577.32       9685.24       188.18 o                         
  -5   9   3      14454.95      14305.02       210.31 o                         
  -4   9   3         21.20         65.93         8.78 o                         
  -3   9   3      11795.10      11788.90       167.94 o                         
  -2   9   3      38176.83      36424.23       469.66 o                         
  -1   9   3       5229.72       5375.03        80.11 o                         
   0   9   3      31781.00      31553.64       635.54 o                         
   1   9   3      35263.07      36841.21       601.85 o                         
   2   9   3      13026.43      13685.37       302.88 o                         
   3   9   3       1538.48       1793.28        35.89 o                         
   4   9   3      15648.26      14562.13       224.24 o                         
   5   9   3       5483.77       5634.83       102.80 o                         
   6   9   3        982.69        909.18        50.13 o                         
   7   9   3       1834.70       1831.91       107.26 o                         
  -8  10   3        485.22        600.54        52.50 o                         
  -7  10   3       2438.33       2379.30        61.03 o                         
  -6  10   3        468.48        473.63        37.84 o                         
  -5  10   3         91.32        124.52        12.35 o                         
  -4  10   3      19142.94      18459.64       233.72 o                         
  -3  10   3       4573.20       4599.00        77.09 o                         
  -2  10   3        192.52        152.31        11.76 o                         
  -1  10   3      38778.34      37954.97      1113.55 o                         
   0  10   3       7108.26       7085.20       111.29 o                         
   1  10   3       3736.85       3754.26        71.13 o                         
   2  10   3      24211.95      23405.55       495.94 o                         
   3  10   3        451.17        497.25        34.25 o                         
   4  10   3        887.33        972.71        24.90 o                         
   5  10   3       4125.73       4066.53        93.80 o                         
   6  10   3       3126.69       3391.19       109.84 o                         
   7  10   3       1815.28       1821.02        91.33 o                         
  -8  11   3       1540.76       1680.32        78.45 o                         
  -7  11   3        570.64        702.00        34.72 o                         
  -6  11   3       4322.71       4283.71        85.64 o                         
  -5  11   3       3531.23       3578.20        73.50 o                         
  -4  11   3       1291.02       1331.63        37.64 o                         
  -3  11   3       2030.84       2276.88        65.72 o                         
  -2  11   3       1763.88       1717.95        35.91 o                         
  -1  11   3       1004.34        878.80        27.95 o                         
   0  11   3      24457.03      25249.43       364.41 o                         
   1  11   3      23383.43      23863.02       395.71 o                         
   2  11   3       1662.33       1788.51        64.66 o                         
   3  11   3       2085.31       2288.72        81.08 o                         
   4  11   3       8906.25       8801.31       225.43 o                         
   5  11   3       3742.26       3665.32        68.08 o                         
   6  11   3         40.91        139.75        37.67 o                         
   7  11   3       3823.83       3914.13       142.67 o                         
  -8  12   3        161.49        138.72        31.17 o                         
  -7  12   3       5829.54       5701.32       109.04 o                         
  -6  12   3       2819.51       2982.51        73.38 o                         
  -5  12   3        206.44        210.44        15.97 o                         
  -4  12   3      13027.68      13144.73       190.34 o                         
  -3  12   3        836.00        886.89        28.18 o                         
  -2  12   3         10.66         30.82         7.17 o                         
  -1  12   3      19531.03      20971.44       276.15 o                         
   0  12   3      13030.76      12638.65       170.31 o                         
   1  12   3       1768.61       1715.87        38.02 o                         
   2  12   3      11222.01      10827.79       251.00 o                         
   3  12   3        272.51        314.80        48.95 o                         
   4  12   3       1076.64       1068.43        92.28 o                         
   5  12   3       2525.18       2447.02        97.81 o                         
   6  12   3       3610.29       3446.66        66.58 o                         
   7  12   3        963.24       1186.87        74.59 o                         
  -8  13   3        810.49        810.64        64.06 o                         
  -7  13   3        140.55        189.31        19.97 o                         
  -6  13   3       3986.96       4130.96        83.44 o                         
  -5  13   3       3770.54       3715.41        66.61 o                         
  -4  13   3       3918.27       3700.31        76.74 o                         
  -3  13   3       7535.56       7263.19       124.57 o                         
  -2  13   3       1003.70       1227.70        43.07 o                         
  -1  13   3       4771.92       4681.03        82.11 o                         
   0  13   3       3019.31       3454.14        56.01 o                         
   1  13   3      16618.08      15645.81       265.34 o                         
   2  13   3        201.64        231.19        32.31 o                         
   3  13   3       3906.16       3614.65       139.77 o                         
   4  13   3       2998.18       3250.55       111.99 o                         
   5  13   3       1845.11       1937.16        86.60 o                         
   6  13   3         69.81         81.41        25.74 o                         
   7  13   3       4916.44       5051.85       173.90 o                         
  -8  14   3         60.42        102.16        30.50 o                         
  -7  14   3       7688.02       7959.18       139.28 o                         
  -6  14   3       4465.43       4637.28        90.63 o                         
  -5  14   3       1106.77       1227.29        33.20 o                         
  -4  14   3       4040.23       4130.09        83.32 o                         
  -3  14   3       6435.42       6673.11       116.62 o                         
  -2  14   3       1941.50       2124.03        75.48 o                         
  -1  14   3      16196.14      16171.43       283.50 o                         
   0  14   3      13828.53      15049.72       201.86 o                         
   1  14   3         11.90         62.51         7.48 o                         
   2  14   3         27.03         37.63        12.19 o                         
   3  14   3       3371.88       3164.45       104.15 o                         
   4  14   3        247.70        406.81        63.12 o                         
   5  14   3       2653.17       2930.35       191.24 o                         
   6  14   3        971.93        838.41        72.78 o                         
   7  14   3        150.89        179.69        45.40 o                         
  -8  15   3        856.78        814.51       161.68 o                         
  -7  15   3         62.97        149.30        18.08 o                         
  -6  15   3       8123.34       7841.80       133.77 o                         
  -5  15   3       4483.54       4470.76        76.14 o                         
  -4  15   3        258.88        400.95        28.31 o                         
  -3  15   3       4062.07       4244.37        82.05 o                         
  -2  15   3      13685.17      13913.18       216.06 o                         
  -1  15   3      16429.62      16834.09       295.05 o                         
   0  15   3       3567.21       3494.82        57.92 o                         
   1  15   3      10799.42      11271.43       202.89 o                         
   2  15   3       3073.33       3062.71        97.29 o                         
   3  15   3       1069.75       1119.92        56.28 o                         
   4  15   3      11343.04      10806.49       272.48 o                         
   5  15   3       3591.52       3560.11       128.49 o                         
   6  15   3        110.40        268.09        42.74 o                         
   7  15   3       1512.99       1475.71        86.09 o                         
  -8  16   3        774.85        946.86        81.73 o                         
  -7  16   3       7775.39       7048.99       172.28 o                         
  -6  16   3       4543.92       4404.60        87.66 o                         
  -5  16   3       1385.87       1315.17        35.89 o                         
  -4  16   3      16492.98      16282.59       258.12 o                         
  -3  16   3      11518.29      11377.28       195.84 o                         
  -2  16   3       2440.85       2381.40        52.13 o                         
  -1  16   3       7985.30       8264.04       135.60 o                         
   0  16   3      18562.48      17338.16       260.37 o                         
   1  16   3         83.65         70.53         8.65 o                         
   2  16   3       3679.30       3593.29       109.98 o                         
   3  16   3      19142.17      18555.44       418.82 o                         
   4  16   3       1437.00       1626.91        75.82 o                         
   5  16   3       2581.99       2675.30       107.77 o                         
   6  16   3       6747.22       6878.84       209.85 o                         
   7  16   3        353.88        575.98        78.23 o                         
  -8  17   3       1506.81       1298.70        85.52 o                         
  -7  17   3        285.24        387.17        28.41 o                         
  -6  17   3        733.72        858.49        33.61 o                         
  -5  17   3       4857.64       5040.13       112.69 o                         
  -4  17   3        169.35        278.31        27.53 o                         
  -3  17   3       2513.07       2793.50        61.26 o                         
  -2  17   3       8538.55       8195.77       182.51 o                         
  -1  17   3        456.37        393.12        18.85 o                         
   0  17   3       1657.30       1398.03        43.26 o                         
   1  17   3        640.58        683.17        30.76 o                         
   2  17   3       1052.07       1190.19       111.12 o                         
   3  17   3        338.74        475.75        49.62 o                         
   4  17   3       3059.56       2763.48       104.89 o                         
   5  17   3       2157.96       1999.39        92.50 o                         
   6  17   3         46.81        166.45        32.40 o                         
   7  17   3        854.01        870.66        87.35 o                         
  -7  18   3       4811.89       4513.62       135.85 o                         
  -6  18   3       3739.72       3769.26        78.38 o                         
  -5  18   3       1205.88       1189.09        44.04 o                         
  -4  18   3      18450.72      18376.41       288.72 o                         
  -3  18   3       7946.64       7810.39       135.49 o                         
  -2  18   3        449.64        401.83        32.04 o                         
  -1  18   3       3679.97       3720.92        72.69 o                         
   0  18   3       7599.81       7442.42       128.19 o                         
   1  18   3        188.55        180.89        15.30 o                         
   2  18   3       5270.12       5236.92       157.10 o                         
   3  18   3      14943.02      15118.45       353.94 o                         
   4  18   3       3548.98       3502.78       131.90 o                         
   5  18   3       2740.31       2472.86       105.60 o                         
   6  18   3      13153.17      12716.80       524.96 o                         
   7  18   3       1935.86       1974.86       160.54 o                         
  -7  19   3        411.52        668.54        78.96 o                         
  -6  19   3        642.68        669.56        30.49 o                         
  -5  19   3       3577.21       3633.57        71.38 o                         
  -4  19   3       3788.31       3828.91        80.84 o                         
  -3  19   3       1874.54       2036.36        50.44 o                         
  -2  19   3       6584.32       6859.05       141.79 o                         
  -1  19   3          5.74         19.68         5.99 o                         
   0  19   3       1576.69       1309.04        35.33 o                         
   1  19   3       2176.43       2057.62        42.35 o                         
   2  19   3       1189.67       1072.22        82.22 o                         
   3  19   3       1242.52       1307.68        65.16 o                         
   4  19   3        416.20        553.12       110.16 o                         
   5  19   3       1108.89       1130.02        68.73 o                         
   6  19   3         15.50        168.73        37.91 o                         
   7  19   3       1774.05       2545.72       314.17 o                         
  -7  20   3       9394.15       9194.05       222.20 o                         
  -6  20   3       5433.84       5400.79       102.00 o                         
  -5  20   3       1933.68       1860.27        45.95 o                         
  -4  20   3      14815.83      14921.77       241.73 o                         
  -3  20   3       5385.83       5453.29       102.81 o                         
  -2  20   3        477.52        425.41        38.80 o                         
  -1  20   3       8632.93       8890.28       148.37 o                         
   0  20   3        680.37        697.23        25.14 o                         
   1  20   3          5.24         39.42         7.70 o                         
   2  20   3       1481.19       1633.65        69.65 o                         
   3  20   3       4787.17       4829.70       147.75 o                         
   4  20   3       4575.22       4396.14       145.56 o                         
   5  20   3       2972.93       2896.03       117.31 o                         
   6  20   3       5579.65       5501.83       228.71 o                         
   7  20   3       1518.94       1713.29        99.34 o                         
  -7  21   3        585.75        580.10        81.09 o                         
  -6  21   3       1237.55       1291.54        41.25 o                         
  -5  21   3       1856.35       1855.66        52.28 o                         
  -4  21   3          0.51         63.56        12.12 o                         
  -3  21   3        246.45        284.33        26.41 o                         
  -2  21   3       4939.96       4880.41        93.71 o                         
  -1  21   3        240.54        330.09        20.08 o                         
   0  21   3         18.71         30.66         9.94 o                         
   1  21   3       4983.35       5130.05       104.59 o                         
   2  21   3       5738.58       5618.71       158.98 o                         
   3  21   3       1034.05       1144.00        62.42 o                         
   4  21   3       1316.74       1201.73       149.28 o                         
   5  21   3        333.80        476.90        53.55 o                         
   6  21   3          1.17         75.95        28.62 o                         
  -6  22   3       5098.82       4858.12       109.45 o                         
  -5  22   3         85.37         74.12        11.99 o                         
  -4  22   3      15700.36      15633.30       364.51 o                         
  -3  22   3       6477.12       6386.27       118.61 o                         
  -2  22   3        201.82        229.95        20.49 o                         
  -1  22   3      23068.35      22537.33       341.29 o                         
   0  22   3       5489.91       5556.79       101.15 o                         
   1  22   3       2546.82       2545.73        61.93 o                         
   2  22   3      22618.13      22719.77       502.62 o                         
   3  22   3      10326.48      10666.71       271.67 o                         
   4  22   3       2644.71       2677.95       108.77 o                         
   5  22   3       2936.66       2813.01       118.28 o                         
   6  22   3       4962.59       4697.69       169.67 o                         
  -7  23   3        840.41        913.25        70.30 o                         
  -6  23   3        349.89        463.37        27.78 o                         
  -5  23   3        813.10        780.56        38.23 o                         
  -4  23   3         87.78        124.58        19.80 o                         
  -3  23   3         38.00         38.71        10.09 o                         
  -2  23   3        467.54        504.00        25.17 o                         
  -1  23   3       1400.48       1481.10        70.96 o                         
   0  23   3         45.43         80.52        11.44 o                         
   1  23   3       2394.14       2643.32        56.46 o                         
   2  23   3       1044.88       1326.33        64.85 o                         
   3  23   3         74.98        275.08        74.94 o                         
   4  23   3        261.70        376.01        47.99 o                         
   5  23   3         78.36         76.80        51.04 o                         
   6  23   3          6.13         65.47        27.39 o                         
  -7  24   3       5400.23       5464.35       160.70 o                         
  -6  24   3       1754.75       1711.05        98.44 o                         
  -5  24   3        295.00        340.93        24.67 o                         
  -4  24   3      13650.28      13688.15       269.55 o                         
  -3  24   3       3726.12       3894.48        84.28 o                         
  -2  24   3       2069.98       1981.68        52.04 o                         
  -1  24   3      17173.79      16895.91       265.03 o                         
   0  24   3       9029.21       8867.02       207.69 o                         
   1  24   3       4041.40       4024.70        96.02 o                         
   2  24   3      26627.44      25798.72       566.83 o                         
   3  24   3       6466.34       6444.99       188.26 o                         
   4  24   3        645.93        710.18        78.32 o                         
   5  24   3       2131.36       2303.61       374.14 o                         
   6  24   3       5681.61       5663.25       202.99 o                         
  -7  25   3        894.76        890.21       160.29 o                         
  -6  25   3        196.71        305.94        97.21 o                         
  -5  25   3         22.09         23.91        12.89 o                         
  -4  25   3        707.27        812.57        34.13 o                         
  -3  25   3        104.52        166.12        17.64 o                         
  -2  25   3        442.50        469.90        54.02 o                         
  -1  25   3        730.97        789.88        32.59 o                         
   0  25   3        700.65        709.91        29.65 o                         
   1  25   3          0.32         30.21         7.98 o                         
   2  25   3        192.62        207.08         9.80 o                         
   3  25   3        749.01        752.67        56.73 o                         
   4  25   3        259.26        219.37        36.52 o                         
   5  25   3        107.22        164.56        35.17 o                         
   6  25   3        216.79        225.88        53.66 o                         
  -6  26   3       3151.16       2973.75       270.51 o                         
  -5  26   3        671.50        766.05        67.09 o                         
  -4  26   3       7602.56       7632.37       142.55 o                         
  -3  26   3       2174.18       2102.85        56.54 o                         
  -2  26   3        411.45        463.86        41.26 o                         
  -1  26   3      12316.42      12044.94       199.11 o                         
   0  26   3       5290.93       5211.66       120.08 o                         
   1  26   3        250.90        268.03        17.83 o                         
   2  26   3       3288.79       3182.43        72.22 o                         
   3  26   3       4787.95       4750.79       263.70 o                         
   4  26   3        309.83        292.31        52.16 o                         
   5  26   3       3766.56       3832.11       147.73 o                         
   6  26   3       2671.18       2580.37       122.65 o                         
  -6  27   3        584.82        755.69        80.73 o                         
  -5  27   3        222.83        275.12        28.62 o                         
  -4  27   3        851.28        933.16        45.21 o                         
  -3  27   3        900.82        847.52        38.61 o                         
  -2  27   3        165.40        169.46        18.61 o                         
  -1  27   3        151.59        162.11        21.75 o                         
   0  27   3        206.48        206.86        18.59 o                         
   1  27   3         34.39         42.51         9.75 o                         
   2  27   3        292.19        306.96        28.91 o                         
   3  27   3        416.77        519.26        53.69 o                         
   4  27   3       2332.15       2330.19       105.29 o                         
   5  27   3        373.30        374.26        58.22 o                         
   6  27   3         35.46         87.43        33.87 o                         
  -6  28   3       3543.05       3315.25       253.17 o                         
  -5  28   3        658.43        645.78        45.61 o                         
  -4  28   3       8084.52       7683.17       145.37 o                         
  -3  28   3       5972.04       5997.29       120.97 o                         
  -2  28   3        475.82        470.67        30.48 o                         
  -1  28   3      10019.98       9712.03       168.23 o                         
   0  28   3      10855.56      11046.22       184.88 o                         
   1  28   3         65.52         67.61        22.01 o                         
   2  28   3       4188.24       4230.16       173.11 o                         
   3  28   3       9948.04       9890.42       265.23 o                         
   4  28   3        241.32        256.70        47.33 o                         
   5  28   3       2799.19       3053.04       131.45 o                         
  -6  29   3         82.75         69.04        44.68 o                         
  -5  29   3       1070.36        973.81        77.00 o                         
  -4  29   3         70.37        148.20        29.23 o                         
  -3  29   3       1005.49        963.03        38.67 o                         
  -2  29   3        303.06        350.87        27.40 o                         
  -1  29   3        233.00        301.43        23.26 o                         
   0  29   3          1.32        135.94        22.82 o                         
   1  29   3        601.44        651.88        36.12 o                         
   2  29   3        121.74        106.85        10.47 o                         
   3  29   3        857.77       1020.44        64.23 o                         
   4  29   3         75.04         58.12        29.43 o                         
   5  29   3          1.35         64.53        71.47 o                         
  -6  30   3       1956.64       2146.64       116.34 o                         
  -5  30   3        605.61        453.67        60.21 o                         
  -4  30   3      12207.54      12092.00       211.35 o                         
  -3  30   3      10999.55      10626.85       258.12 o                         
  -2  30   3        346.83        439.32        30.42 o                         
  -1  30   3       4257.02       4298.33        91.53 o                         
   0  30   3      12826.26      13242.29       218.23 o                         
   1  30   3         11.77         27.65         8.66 o                         
   2  30   3       7154.13       7126.74       173.47 o                         
   3  30   3       5992.76       5769.26       182.49 o                         
   4  30   3         41.97         37.71        27.68 o                         
   5  30   3       1661.55       1502.62        91.48 o                         
  -5  31   3         52.49        131.08        41.67 o                         
  -4  31   3        262.49        304.91        32.59 o                         
  -3  31   3       2561.15       2550.66        93.52 o                         
  -2  31   3       1031.69       1069.75        40.36 o                         
  -1  31   3        173.92        210.80        22.15 o                         
   0  31   3        772.98        972.23        64.60 o                         
   1  31   3        650.80        708.51        28.36 o                         
   2  31   3       1044.00        985.14        62.32 o                         
   3  31   3         87.58         75.30        40.19 o                         
   4  31   3       1953.66       1976.43       100.36 o                         
   5  31   3        110.86        156.59        46.84 o                         
  -5  32   3        883.86        878.90       135.62 o                         
  -4  32   3       3772.58       3596.63       111.47 o                         
  -3  32   3       3908.34       3535.99       139.37 o                         
  -2  32   3        306.99        332.55        34.86 o                         
  -1  32   3       3022.38       3090.86        74.77 o                         
   0  32   3       3251.50       3271.20        89.29 o                         
   1  32   3          9.95         18.74         9.29 o                         
   2  32   3       1499.66       1496.61        37.60 o                         
   3  32   3       3439.77       3566.75       205.09 o                         
   4  32   3        336.46        383.68        51.58 o                         
   5  32   3       1846.90       1936.39       105.76 o                         
  -5  33   3         16.09         56.04        50.97 o                         
  -4  33   3       1777.85       1719.76       114.28 o                         
  -3  33   3        418.02        401.55        30.91 o                         
  -2  33   3       1029.11        978.76        63.24 o                         
  -1  33   3        392.95        529.15        45.85 o                         
   0  33   3        142.33        188.52        19.82 o                         
   1  33   3        143.32        172.59        16.89 o                         
   2  33   3        607.74        761.55        56.30 o                         
   3  33   3         48.55         91.76        47.71 o                         
   4  33   3        163.39        243.14        85.43 o                         
  -5  34   3         38.70        107.05        42.30 o                         
  -4  34   3       3233.92       3151.40       136.08 o                         
  -3  34   3       2444.84       2563.49        95.35 o                         
  -2  34   3        130.89        132.65        21.00 o                         
  -1  34   3       8269.62       7913.30       192.60 o                         
   0  34   3       3665.37       3699.27        84.02 o                         
   1  34   3          2.03          7.93         8.88 o                         
   2  34   3       4987.14       5033.10       188.11 o                         
   3  34   3       4616.94       4398.78       242.03 o                         
   4  34   3       1570.34       1295.90       130.32 o                         
  -4  35   3        607.14        834.18        77.42 o                         
  -3  35   3       2096.06       2268.17        85.82 o                         
  -2  35   3        585.02        613.72        35.85 o                         
  -1  35   3          4.64        105.35        17.61 o                         
   0  35   3        331.46        399.74        28.06 o                         
   1  35   3       1329.57       1332.83        42.80 o                         
   2  35   3        519.11        573.65        56.15 o                         
   3  35   3         53.42         30.04        39.84 o                         
   4  35   3        340.43        365.15        86.76 o                         
  -4  36   3       7742.91       7787.07       246.47 o                         
  -3  36   3       1935.93       1801.86        78.98 o                         
  -2  36   3         28.96         49.21        19.78 o                         
  -1  36   3       4739.23       4571.61       104.67 o                         
   0  36   3       4009.56       4016.11        90.27 o                         
   1  36   3       1002.63       1197.31        66.50 o                         
   2  36   3       5141.76       5150.79       168.25 o                         
   3  36   3       2476.45       2656.07       182.46 o                         
  -3  37   3        641.43        651.72        97.60 o                         
  -2  37   3       1808.55       1896.07        60.27 o                         
  -1  37   3        564.23        681.66        36.52 o                         
   0  37   3       1544.44       1685.98        64.56 o                         
   1  37   3       3914.67       4145.46       141.18 o                         
   2  37   3       1961.38       2112.18        96.73 o                         
   3  37   3        102.12        160.30        36.47 o                         
  -3  38   3       1695.57       1591.16        90.41 o                         
  -2  38   3        591.76        751.33        51.76 o                         
  -1  38   3       2772.48       2816.61        88.16 o                         
   0  38   3       3366.07       3435.26       185.10 o                         
   1  38   3        181.70        242.75        37.07 o                         
   2  38   3       2055.12       1972.25       117.03 o                         
  -3  39   3        321.51        378.87       111.11 o                         
  -2  39   3        677.34        688.76        66.55 o                         
  -1  39   3        145.89        200.00        22.95 o                         
   0  39   3        285.81        347.07        42.70 o                         
   1  39   3        997.27        990.45        96.74 o                         
   2  39   3        545.83        596.49        67.57 o                         
  -2  40   3         27.65         18.73        39.27 o                         
  -1  40   3       2847.16       2910.45       109.97 o                         
   0  40   3       2085.23       2015.73        90.67 o                         
   1  40   3        127.95        140.32        31.86 o                         
  -1  41   3        701.57        771.68        83.86 o                         
   0  41   3        280.61        315.02        46.26 o                         
  -8   0   4       1402.61       1610.73       162.33 o                         
  -7   0   4       1463.53       1373.79        87.78 o                         
  -6   0   4      16666.27      16212.03       377.90 o                         
  -5   0   4       3265.64       3171.34       104.75 o                         
  -4   0   4      20380.77      19916.34       434.91 o                         
  -3   0   4       3929.05       4268.12        94.03 o                         
  -2   0   4        503.16        387.49        22.65 o                         
  -1   0   4       1006.51       1170.60        62.53 o                         
   0   0   4      32290.51      30530.04       612.94 o                         
   1   0   4       1191.25       1558.80        42.87 o                         
   2   0   4       6432.16       6628.89       205.80 o                         
   3   0   4         66.86        165.97        31.36 o                         
   4   0   4       2329.07       2406.42       115.57 o                         
   5   0   4       3720.17       3675.17       109.01 o                         
   6   0   4       6699.07       6664.11       205.79 o                         
   7   0   4       3028.54       2821.00       100.13 o                         
  -8   1   4        524.50        697.83        61.94 o                         
  -7   1   4         96.29        100.99        17.83 o                         
  -6   1   4         64.71        156.60        19.91 o                         
  -5   1   4        987.22       1034.07        37.79 o                         
  -4   1   4        802.35        656.02        24.64 o                         
  -3   1   4        175.70        263.81        15.23 o                         
  -2   1   4       9776.28       9433.60       171.03 o                         
  -1   1   4        213.90        302.87        21.14 o                         
   0   1   4       7084.58       6900.35       105.65 o                         
   1   1   4       7445.78       7757.66       135.12 o                         
   2   1   4       8250.21       8498.55       131.96 o                         
   3   1   4         75.85         67.84        11.09 o                         
   4   1   4       1443.13       1623.63        49.55 o                         
   5   1   4         27.64         95.55        12.40 o                         
   6   1   4        686.77        716.41        31.06 o                         
   7   1   4         49.77         90.31        18.78 o                         
  -8   2   4       3205.67       3147.95        86.14 o                         
  -7   2   4       5391.04       5211.88       129.94 o                         
  -6   2   4       6395.02       6645.28       130.78 o                         
  -5   2   4       1101.59       1063.08        38.37 o                         
  -4   2   4      17687.85      18737.54       259.36 o                         
  -3   2   4      26893.17      26772.15       323.76 o                         
  -2   2   4         58.86         93.16        10.47 o                         
  -1   2   4       8179.90       8003.92       168.42 o                         
   0   2   4      37595.14      38028.18      1076.32 o                         
   1   2   4        328.17        279.11        11.80 o                         
   2   2   4      43301.06      43764.80       633.41 o                         
   3   2   4      18748.84      18474.36       346.97 o                         
   4   2   4       1144.07       1206.68        41.69 o                         
   5   2   4      12314.78      12024.93       230.30 o                         
   6   2   4       9829.25       9709.81       198.81 o                         
   7   2   4       2270.71       2219.21        62.92 o                         
  -8   3   4          3.42         61.95        17.13 o                         
  -7   3   4        110.72        167.95        22.35 o                         
  -6   3   4       1352.93       1378.94        52.92 o                         
  -5   3   4       1828.52       1943.52        54.01 o                         
  -4   3   4       2016.14       1899.12        44.22 o                         
  -3   3   4       2357.47       2521.41        80.88 o                         
  -2   3   4       6578.35       7087.01       106.75 o                         
  -1   3   4       3337.18       3263.72        66.67 o                         
   0   3   4       2549.19       2411.70        50.89 o                         
   1   3   4       2962.31       3172.65        61.10 o                         
   2   3   4        701.43        859.18        22.46 o                         
   3   3   4        584.75        683.44        30.05 o                         
   4   3   4        403.34        453.18        33.68 o                         
   5   3   4         39.46         79.83        16.07 o                         
   6   3   4        866.14       1029.62        44.95 o                         
   7   3   4        137.37        183.08        46.81 o                         
  -8   4   4       3700.75       3517.79        92.37 o                         
  -7   4   4       7372.57       7352.83       173.03 o                         
  -6   4   4         20.89         65.67        14.47 o                         
  -5   4   4       1139.24       1325.16        43.44 o                         
  -4   4   4      10437.25      10369.08       154.64 o                         
  -3   4   4      17709.55      16974.82       259.38 o                         
  -2   4   4      14521.25      13897.36       189.53 o                         
  -1   4   4      11721.81      10763.30       187.95 o                         
   0   4   4       3331.70       3616.41       102.19 o                         
   1   4   4          4.28         56.89         7.26 o                         
   2   4   4      18420.41      18089.86       265.28 o                         
   3   4   4      22786.21      23487.45       440.15 o                         
   4   4   4        415.41        351.90        24.26 o                         
   5   4   4       2235.53       2058.35        87.36 o                         
   6   4   4      10865.30      10983.09       228.68 o                         
   7   4   4        799.88        892.75       124.81 o                         
  -8   5   4          6.52          2.62        17.35 o                         
  -7   5   4          6.35         96.83        18.13 o                         
  -6   5   4       1504.12       1468.84        49.03 o                         
  -5   5   4       3917.60       3782.98        83.42 o                         
  -4   5   4          1.23         34.57         7.76 o                         
  -3   5   4       1466.07       1567.99        40.11 o                         
  -2   5   4       6253.36       6286.25        94.55 o                         
  -1   5   4       1760.43       1620.79        66.21 o                         
   0   5   4        697.65       1052.85        23.98 o                         
   1   5   4      30206.87      29813.06       424.73 o                         
   2   5   4        205.91        191.41        12.69 o                         
   3   5   4        479.57        644.78        27.02 o                         
   4   5   4       1996.66       1911.73       118.16 o                         
   5   5   4       1594.98       1582.81        57.43 o                         
   6   5   4          0.84        154.82        25.44 o                         
   7   5   4       2440.55       2579.61       103.67 o                         
  -8   6   4          8.96         47.01        31.53 o                         
  -7   6   4       6177.24       6057.19       138.49 o                         
  -6   6   4       6757.78       6852.37       133.77 o                         
  -5   6   4         13.20         32.75        10.43 o                         
  -4   6   4      12485.84      12361.28       179.95 o                         
  -3   6   4      13332.54      13333.34       208.81 o                         
  -2   6   4        859.87        559.55        29.77 o                         
  -1   6   4      20920.29      20753.89       410.05 o                         
   0   6   4      49818.96      47713.46      1346.66 o                         
   1   6   4        116.18        201.80        14.39 o                         
   2   6   4        656.38        677.33        18.67 o                         
   3   6   4      25412.19      25463.38       372.29 o                         
   4   6   4       6282.85       6271.80       158.86 o                         
   5   6   4        744.76        786.13        36.10 o                         
   6   6   4      10729.53      10356.41       179.81 o                         
   7   6   4        247.64        384.74        44.37 o                         
  -8   7   4       3014.10       3024.07       116.50 o                         
  -7   7   4          4.85         91.56        16.48 o                         
  -6   7   4       2829.59       2698.18        82.62 o                         
  -5   7   4       4080.01       4047.60        71.70 o                         
  -4   7   4       3849.25       3860.95        65.76 o                         
  -3   7   4       3088.47       3324.55        61.01 o                         
  -2   7   4       5404.39       5324.02        92.25 o                         
  -1   7   4        136.87        155.29        12.50 o                         
   0   7   4         50.16         67.46        11.95 o                         
   1   7   4       8306.60       9262.92       140.03 o                         
   2   7   4       3228.71       3438.76        77.48 o                         
   3   7   4       1730.07       1823.57        52.41 o                         
   4   7   4         23.83         49.42        10.33 o                         
   5   7   4        992.37        950.47        29.86 o                         
   6   7   4       2613.85       2897.46        68.81 o                         
   7   7   4        114.20         66.62        24.69 o                         
  -8   8   4        290.63        420.52        47.36 o                         
  -7   8   4      12907.24      12947.41       226.94 o                         
  -6   8   4       7285.18       7407.88       163.50 o                         
  -5   8   4       1180.43       1272.02        34.74 o                         
  -4   8   4      11389.77      11305.64       153.47 o                         
  -3   8   4       6736.41       7006.20       109.12 o                         
  -2   8   4       3721.40       3516.93        66.58 o                         
  -1   8   4      47673.63      48442.79      1336.66 o                         
   0   8   4      12578.58      13142.44       174.86 o                         
   1   8   4      13196.53      14015.52       206.39 o                         
   2   8   4       2469.26       2330.78        49.48 o                         
   3   8   4       8293.92       8124.10       130.11 o                         
   4   8   4          1.58         41.12         9.59 o                         
   5   8   4        656.23        682.62        28.63 o                         
   6   8   4       4526.86       4610.28        85.99 o                         
   7   8   4        116.82        312.72        65.84 o                         
  -8   9   4        886.39       1036.36        49.06 o                         
  -7   9   4        173.63        270.92        26.52 o                         
  -6   9   4       2025.71       2203.81        56.65 o                         
  -5   9   4       3577.81       3539.90        65.25 o                         
  -4   9   4      12782.97      12284.44       213.34 o                         
  -3   9   4       1927.24       1887.81        41.74 o                         
  -2   9   4      12653.32      12534.29       174.91 o                         
  -1   9   4       5777.38       6052.77       100.04 o                         
   0   9   4      12778.84      13108.80       174.87 o                         
   1   9   4       4763.36       4962.36        80.26 o                         
   2   9   4       4723.44       4352.42        82.65 o                         
   3   9   4       1326.68       1336.87        32.18 o                         
   4   9   4       1524.46       1586.91        36.00 o                         
   5   9   4       3472.54       3446.01        59.25 o                         
   6   9   4         71.50        135.98        12.43 o                         
   7   9   4       2059.88       2346.29       127.27 o                         
  -8  10   4       1231.77       1046.61        53.39 o                         
  -7  10   4       4716.90       4639.02       117.84 o                         
  -6  10   4       3568.70       3480.28        75.62 o                         
  -5  10   4         59.65         67.78        10.55 o                         
  -4  10   4       3247.54       3298.45        64.74 o                         
  -3  10   4      14902.96      14576.04       204.84 o                         
  -2  10   4       1584.24       1478.36        33.49 o                         
  -1  10   4      44838.62      47208.63       955.15 o                         
   0  10   4      31793.39      33808.42       558.36 o                         
   1  10   4         49.87         17.92         3.55 o                         
   2  10   4      15424.28      14927.08       253.62 o                         
   3  10   4      19772.01      19162.12       334.45 o                         
   4  10   4        316.08        349.26        11.21 o                         
   5  10   4       1996.71       1969.97        37.45 o                         
   6  10   4       6521.42       6629.89       116.59 o                         
   7  10   4       4489.32       4372.03       153.48 o                         
  -8  11   4        191.09        176.01        24.86 o                         
  -7  11   4         20.96         45.95        12.70 o                         
  -6  11   4       1909.62       2060.66        80.15 o                         
  -5  11   4       2905.40       2761.66        70.43 o                         
  -4  11   4        133.69        132.42        13.88 o                         
  -3  11   4      14047.69      13843.57       196.14 o                         
  -2  11   4       1186.10       1377.54        32.19 o                         
  -1  11   4        295.23        425.48        19.21 o                         
   0  11   4      21796.85      21800.17       366.69 o                         
   1  11   4        339.21        291.27        12.09 o                         
   2  11   4        390.51        375.61        48.13 o                         
   3  11   4          7.60         64.73        17.31 o                         
   4  11   4        991.70        983.23        88.96 o                         
   5  11   4       3166.61       3487.04       177.18 o                         
   6  11   4       1139.04       1151.62       115.37 o                         
   7  11   4       3140.65       3344.31       153.94 o                         
  -8  12   4       1030.43       1282.08        65.71 o                         
  -7  12   4       1716.29       1705.85        51.74 o                         
  -6  12   4       8344.92       8381.29       141.95 o                         
  -5  12   4       3401.66       3288.48        62.54 o                         
  -4  12   4       7729.54       7544.13       120.97 o                         
  -3  12   4       1381.97       1639.86        41.54 o                         
  -2  12   4         50.16        118.81        11.88 o                         
  -1  12   4       5334.98       5719.23        96.87 o                         
   0  12   4      11233.20      10935.38       168.24 o                         
   1  12   4        637.59        701.01        19.27 o                         
   2  12   4        646.91        785.47        61.86 o                         
   3  12   4       4210.55       4528.07       282.80 o                         
   4  12   4       4930.09       4615.88       241.90 o                         
   5  12   4       3064.29       3115.44       188.84 o                         
   6  12   4       2086.02       2019.79        91.65 o                         
   7  12   4       2300.88       2242.93       112.40 o                         
  -8  13   4       3407.87       3577.53       126.02 o                         
  -7  13   4        979.99       1103.55        52.78 o                         
  -6  13   4        744.85        755.57        47.42 o                         
  -5  13   4       9713.95       9588.97       138.74 o                         
  -4  13   4       4610.38       4631.43        83.39 o                         
  -3  13   4       1376.11       1330.31        44.49 o                         
  -2  13   4      28782.97      29623.44       389.61 o                         
  -1  13   4       9066.65       9498.64       135.72 o                         
   0  13   4       1182.97       1175.96        34.41 o                         
   1  13   4      12399.17      12739.07       191.94 o                         
   2  13   4       8371.79       8736.48       307.85 o                         
   3  13   4        145.26        165.69        26.20 o                         
   4  13   4       7475.66       7561.03       253.92 o                         
   5  13   4        389.07        469.40        75.24 o                         
   6  13   4         10.17         35.18        25.09 o                         
   7  13   4       1899.86       1817.72        98.26 o                         
  -8  14   4        596.64        756.39       150.86 o                         
  -7  14   4       1298.26       1308.15        45.79 o                         
  -6  14   4       4778.95       4743.25        93.77 o                         
  -5  14   4        341.71        473.53        22.60 o                         
  -4  14   4       6912.61       6863.56       113.14 o                         
  -3  14   4      23266.37      23006.15       312.19 o                         
  -2  14   4       1243.04       1366.43        34.29 o                         
  -1  14   4       7602.48       7395.04       109.94 o                         
   0  14   4       8968.78       9221.82       145.84 o                         
   1  14   4         44.18        100.33        14.38 o                         
   2  14   4      10682.60      10158.85       350.45 o                         
   3  14   4       6262.00       6289.92       171.22 o                         
   4  14   4        759.17        821.09        53.03 o                         
   5  14   4       5301.53       5447.26       168.54 o                         
   6  14   4       2807.52       2934.85       129.02 o                         
   7  14   4       1444.92       1333.59        82.30 o                         
  -8  15   4       4119.71       4246.22       142.47 o                         
  -7  15   4        156.61        109.90        19.29 o                         
  -6  15   4       2651.18       2767.74        58.80 o                         
  -5  15   4       9843.49       9725.35       144.60 o                         
  -4  15   4        215.71        302.51        20.58 o                         
  -3  15   4       1395.63       1382.03        35.83 o                         
  -2  15   4      15753.86      15477.27       214.75 o                         
  -1  15   4          6.95         48.69        10.46 o                         
   0  15   4        289.04        319.24        28.19 o                         
   1  15   4       7693.85       8036.31       127.78 o                         
   2  15   4         13.41        121.79        31.53 o                         
   3  15   4       1179.17       1180.23        58.60 o                         
   4  15   4       3943.51       3978.81       131.20 o                         
   5  15   4        188.76        304.85        48.71 o                         
   6  15   4          3.77         38.88        20.98 o                         
   7  15   4       2506.82       2641.76       119.08 o                         
  -8  16   4        659.21        709.64        63.27 o                         
  -7  16   4       2046.42       1948.92        55.86 o                         
  -6  16   4        114.60        143.29        17.09 o                         
  -5  16   4       1366.55       1409.94        39.35 o                         
  -4  16   4       4353.39       4492.63        82.60 o                         
  -3  16   4      11612.07      11979.83       175.22 o                         
  -2  16   4       1765.46       1586.97        37.20 o                         
  -1  16   4       7473.90       7691.59       129.37 o                         
   0  16   4         15.19         48.91        10.78 o                         
   1  16   4        602.19        663.06        20.25 o                         
   2  16   4       5498.50       5633.42       224.87 o                         
   3  16   4       3364.58       3347.53       111.78 o                         
   4  16   4         97.73        239.02        55.52 o                         
   5  16   4        611.85        775.08        60.87 o                         
   6  16   4       1790.34       1655.68        86.43 o                         
   7  16   4        874.59       1104.08        75.51 o                         
  -8  17   4        824.82        810.87        67.86 o                         
  -7  17   4         39.49         34.30        12.01 o                         
  -6  17   4       1404.29       1231.63        50.90 o                         
  -5  17   4       8892.88       8673.71       129.00 o                         
  -4  17   4       2231.70       2036.70        48.59 o                         
  -3  17   4        435.72        508.40        29.19 o                         
  -2  17   4       9843.54       9930.71       146.59 o                         
  -1  17   4       1652.27       1479.69        34.76 o                         
   0  17   4       1317.48       1292.12        35.71 o                         
   1  17   4      32365.40      30729.38       445.24 o                         
   2  17   4         45.74        102.46        31.83 o                         
   3  17   4       1172.71       1215.92        60.70 o                         
   4  17   4      19182.87      21198.97       951.81 o                         
   5  17   4       4549.93       4374.66       392.19 o                         
   6  17   4        498.32        712.18        67.51 o                         
   7  17   4       6231.65       5780.80       198.10 o                         
  -7  18   4       1531.73       1638.80        69.61 o                         
  -6  18   4        663.49        771.71        30.37 o                         
  -5  18   4         13.34         43.75         8.85 o                         
  -4  18   4       4112.67       4006.61        82.62 o                         
  -3  18   4       5160.28       5048.96        88.02 o                         
  -2  18   4       3287.80       3112.97        59.62 o                         
  -1  18   4        522.45        526.83        19.66 o                         
   0  18   4      10314.46       9976.86       142.89 o                         
   1  18   4        597.31        691.21        31.00 o                         
   2  18   4        155.89        155.16        40.50 o                         
   3  18   4       3159.97       3270.68       111.79 o                         
   4  18   4        506.81        641.88        84.18 o                         
   5  18   4        850.70        951.43       106.09 o                         
   6  18   4       4898.18       4550.64       245.23 o                         
  -7  19   4        459.98        407.85        47.71 o                         
  -6  19   4       4153.68       4186.81        77.60 o                         
  -5  19   4       7076.28       6882.92       118.79 o                         
  -4  19   4        943.04       1060.54        34.02 o                         
  -3  19   4        766.68        725.90        27.46 o                         
  -2  19   4      10116.44      10007.46       149.05 o                         
  -1  19   4        259.97        324.35        18.90 o                         
   0  19   4        268.21        318.41        16.12 o                         
   1  19   4      10842.55      11031.36       172.67 o                         
   2  19   4       2788.03       2875.85       147.38 o                         
   3  19   4       1508.08       1376.73        67.05 o                         
   4  19   4      12152.29      11797.57       461.35 o                         
   5  19   4       3554.62       3564.15       134.21 o                         
   6  19   4        177.29        220.18        39.67 o                         
  -7  20   4       1642.00       1555.92        77.52 o                         
  -6  20   4         61.97         96.69        21.84 o                         
  -5  20   4        163.28        221.64        18.72 o                         
  -4  20   4       1048.07       1099.73        50.87 o                         
  -3  20   4        256.79        288.06        20.00 o                         
  -2  20   4        147.92        185.74        22.22 o                         
  -1  20   4       1092.01       1164.76        31.52 o                         
   0  20   4        268.78        290.98        16.82 o                         
   1  20   4       3497.37       3545.66        67.01 o                         
   2  20   4        344.40        248.40        49.00 o                         
   3  20   4         24.58         55.25        19.44 o                         
   4  20   4        102.61        129.15        28.77 o                         
   5  20   4         76.91        118.94        39.42 o                         
   6  20   4       3454.34       3192.64       132.18 o                         
  -7  21   4        185.46        183.83        51.61 o                         
  -6  21   4       3469.01       3379.18        68.75 o                         
  -5  21   4       5723.96       5549.87       102.21 o                         
  -4  21   4       6807.97       6565.37       113.32 o                         
  -3  21   4       2659.66       2826.77        79.55 o                         
  -2  21   4      17718.39      17003.59       267.16 o                         
  -1  21   4       4333.02       4427.34        77.47 o                         
   0  21   4       1751.90       1735.98        39.12 o                         
   1  21   4       9692.51       9709.67       155.71 o                         
   2  21   4      10554.29      10373.35       375.94 o                         
   3  21   4       2053.51       1866.48       143.48 o                         
   4  21   4      11299.46      10904.96       285.24 o                         
   5  21   4       2386.47       2488.19       109.93 o                         
   6  21   4        478.82        572.93       107.79 o                         
  -7  22   4       1619.32       1458.54        86.62 o                         
  -6  22   4         66.14         84.22        18.35 o                         
  -5  22   4         50.63         71.99        14.68 o                         
  -4  22   4        264.21        325.50        25.63 o                         
  -3  22   4        688.76        719.32        39.99 o                         
  -2  22   4       1912.66       1914.58        76.94 o                         
  -1  22   4       6276.53       6236.65       101.59 o                         
   0  22   4       1086.37       1128.93        30.60 o                         
   1  22   4         44.48         71.52         9.92 o                         
   2  22   4       2312.38       2483.70       140.25 o                         
   3  22   4       2944.41       3017.66       111.88 o                         
   4  22   4        371.36        470.33        53.73 o                         
   5  22   4        681.34        807.95        66.38 o                         
   6  22   4        654.95        777.68        75.93 o                         
  -7  23   4        274.38        380.21        46.43 o                         
  -6  23   4       2581.22       2610.97        57.94 o                         
  -5  23   4       3000.16       3025.25        67.53 o                         
  -4  23   4        152.93        169.07        18.81 o                         
  -3  23   4      11093.89      10964.54       220.99 o                         
  -2  23   4       5942.12       6148.50       115.68 o                         
  -1  23   4        958.96        995.54        35.20 o                         
   0  23   4      21086.13      20009.30       272.36 o                         
   1  23   4       5985.12       6246.21       108.23 o                         
   2  23   4        231.65        295.04        54.99 o                         
   3  23   4         15.75          9.20        27.34 o                         
   4  23   4       3576.61       3794.30       137.04 o                         
   5  23   4       6385.48       6450.93       232.04 o                         
   6  23   4        591.73        593.30       144.75 o                         
  -7  24   4        165.78        239.99        50.62 o                         
  -6  24   4        391.28        393.91        27.30 o                         
  -5  24   4          8.24         35.21        10.93 o                         
  -4  24   4          1.46         12.57         9.16 o                         
  -3  24   4        298.43        318.98        27.94 o                         
  -2  24   4        168.55        242.51        20.88 o                         
  -1  24   4       1471.50       1272.81        52.22 o                         
   0  24   4        164.75        180.14        14.60 o                         
   1  24   4       1802.22       1686.62        41.56 o                         
   2  24   4         28.56         17.00        27.76 o                         
   3  24   4        142.31         98.82        41.34 o                         
   4  24   4        110.90        152.76        32.07 o                         
   5  24   4          8.04         34.49        22.23 o                         
   6  24   4        303.13        193.73        84.54 o                         
  -7  25   4        594.94        709.68        63.54 o                         
  -6  25   4       3655.36       3647.51       121.45 o                         
  -5  25   4       7615.29       7746.02       133.76 o                         
  -4  25   4       1998.77       2090.79        92.53 o                         
  -3  25   4       4909.15       5052.10       103.84 o                         
  -2  25   4      15693.39      15232.60       246.88 o                         
  -1  25   4       7855.67       7733.87       138.53 o                         
   0  25   4       3986.04       3749.24        69.23 o                         
   1  25   4      20346.21      19756.67       439.80 o                         
   2  25   4       7370.87       7421.31       418.67 o                         
   3  25   4        519.26        707.93        92.61 o                         
   4  25   4       5653.21       5610.82       179.21 o                         
   5  25   4       4486.48       4608.08       164.81 o                         
   6  25   4         72.68         56.38        31.50 o                         
  -6  26   4         44.52         89.24        27.73 o                         
  -5  26   4        190.89        315.42        31.34 o                         
  -4  26   4        225.22        229.42        22.29 o                         
  -3  26   4        415.26        487.05        29.85 o                         
  -2  26   4        646.43        785.41        54.52 o                         
  -1  26   4        453.34        445.29        26.47 o                         
   0  26   4        887.74        906.15        36.70 o                         
   1  26   4        973.46       1048.60        32.06 o                         
   2  26   4       2192.93       2146.06        86.67 o                         
   3  26   4        908.59        986.32        96.00 o                         
   4  26   4        614.20        780.84        74.65 o                         
   5  26   4        774.21        778.62        66.33 o                         
  -6  27   4       4638.20       4370.12       152.56 o                         
  -5  27   4       4967.60       4943.89       151.16 o                         
  -4  27   4        153.34        159.08        19.96 o                         
  -3  27   4       3168.05       3072.12       125.86 o                         
  -2  27   4       9321.89       9200.05       211.44 o                         
  -1  27   4         75.07        121.24        15.71 o                         
   0  27   4         13.83         28.42        12.92 o                         
   1  27   4       9932.19       9890.28       163.56 o                         
   2  27   4       5118.96       4953.98       239.41 o                         
   3  27   4        593.97        462.52        81.14 o                         
   4  27   4       3133.67       3353.13       201.90 o                         
   5  27   4        465.36        517.12        61.74 o                         
  -6  28   4       1274.53       1280.79        84.14 o                         
  -5  28   4       1661.09       1642.20        50.47 o                         
  -4  28   4        325.41        379.28        28.86 o                         
  -3  28   4       1380.45       1209.07        44.01 o                         
  -2  28   4        710.67        920.91        36.92 o                         
  -1  28   4         44.79         55.02        12.46 o                         
   0  28   4        854.55        891.71        29.97 o                         
   1  28   4         29.52        142.75        24.15 o                         
   2  28   4        524.42        586.95        78.39 o                         
   3  28   4         21.33         99.43        35.46 o                         
   4  28   4         11.65         53.75        38.85 o                         
   5  28   4         53.16         73.80        47.77 o                         
  -6  29   4       1342.21       1271.52        79.08 o                         
  -5  29   4       9171.02       8804.24       175.86 o                         
  -4  29   4        473.46        536.66        33.85 o                         
  -3  29   4       1155.02       1211.53        44.75 o                         
  -2  29   4      13970.83      13792.36       267.69 o                         
  -1  29   4       1224.61       1166.93        40.81 o                         
   0  29   4       1979.55       1974.73        46.85 o                         
   1  29   4      18876.22      18451.93       285.49 o                         
   2  29   4        993.46        981.54        60.44 o                         
   3  29   4        595.46        768.98       107.08 o                         
   4  29   4       9754.99       9794.76       413.82 o                         
   5  29   4       3604.15       3637.59       148.34 o                         
  -6  30   4          1.92          1.48        25.66 o                         
  -5  30   4        806.59        962.61        60.81 o                         
  -4  30   4        261.49        294.35        27.25 o                         
  -3  30   4         45.13         37.55        14.08 o                         
  -2  30   4       2833.73       3016.78        75.12 o                         
  -1  30   4        474.16        490.26        31.78 o                         
   0  30   4         61.39        107.37        14.17 o                         
   1  30   4        918.63       1044.90        33.40 o                         
   2  30   4       2131.27       2035.20       104.65 o                         
   3  30   4         48.05         84.00        42.78 o                         
   4  30   4        231.74        363.02        76.02 o                         
   5  30   4         52.93         79.76        61.06 o                         
  -5  31   4      12160.12      12095.48       271.73 o                         
  -4  31   4        487.09        501.00        41.15 o                         
  -3  31   4       1346.20       1276.65        47.47 o                         
  -2  31   4       9690.23       9613.97       177.80 o                         
  -1  31   4        652.56        688.91        34.62 o                         
   0  31   4       1397.81       1426.64        39.57 o                         
   1  31   4       4912.19       5053.42       116.08 o                         
   2  31   4         92.98         90.06        39.23 o                         
   3  31   4         96.73        198.94        48.33 o                         
   4  31   4       6515.92       6877.27       327.79 o                         
  -5  32   4         12.28        147.41        31.04 o                         
  -4  32   4         16.79         53.13        16.37 o                         
  -3  32   4       1485.89       1509.12        52.29 o                         
  -2  32   4          8.82        127.52        21.06 o                         
  -1  32   4        967.08        992.06        41.10 o                         
   0  32   4       1638.93       1625.06        60.05 o                         
   1  32   4        215.60        276.10        25.42 o                         
   2  32   4       2173.62       2234.48        94.68 o                         
   3  32   4        724.27        730.12        59.13 o                         
  -5  33   4       2928.63       2695.22       109.89 o                         
  -4  33   4       2030.05       1944.59        77.71 o                         
  -3  33   4        995.47        914.57        60.97 o                         
  -2  33   4      11779.59      11683.10       250.82 o                         
  -1  33   4       3715.45       3644.61        86.51 o                         
   0  33   4        514.48        552.85        26.87 o                         
   1  33   4       4767.85       4710.08        92.34 o                         
   2  33   4       4602.38       4677.78       154.11 o                         
   3  33   4        354.71        394.56        50.13 o                         
   4  33   4       6319.35       6054.92       309.33 o                         
  -5  34   4        148.03        317.88        69.58 o                         
  -4  34   4        645.70        720.15        74.12 o                         
  -3  34   4         31.88         32.88        16.42 o                         
  -2  34   4         52.04        151.46        21.90 o                         
  -1  34   4        102.61        148.04        19.16 o                         
   0  34   4        314.86        391.55        25.37 o                         
   1  34   4         17.60        125.79        29.61 o                         
   2  34   4          8.00          2.89        20.15 o                         
   3  34   4         10.76         45.03        39.54 o                         
   4  34   4        309.39        363.28        85.31 o                         
  -4  35   4         32.88         46.49        32.51 o                         
  -3  35   4       3821.61       3824.73        97.64 o                         
  -2  35   4       2963.95       2812.80        76.19 o                         
  -1  35   4        408.75        427.06        31.48 o                         
   0  35   4       4686.42       4828.86        90.44 o                         
   1  35   4       1513.43       1341.54        70.86 o                         
   2  35   4        111.41        131.82        49.71 o                         
   3  35   4        549.90        447.10       130.23 o                         
  -4  36   4        694.10        744.55       168.89 o                         
  -3  36   4       1716.56       1718.75        72.95 o                         
  -2  36   4         10.73         13.91        13.99 o                         
  -1  36   4       3933.93       3904.87        92.30 o                         
   0  36   4       3112.31       3226.49       100.66 o                         
   1  36   4        237.64        313.96        41.42 o                         
   2  36   4       2102.66       2056.83        96.09 o                         
   3  36   4       2969.36       2963.12       123.99 o                         
  -3  37   4        924.59       1058.51        80.59 o                         
  -2  37   4       3761.40       3805.19        93.65 o                         
  -1  37   4       3949.21       4320.98       141.53 o                         
   0  37   4       1832.67       1865.91        88.26 o                         
   1  37   4       3837.18       3662.20       131.75 o                         
   2  37   4       1666.59       1681.80        88.05 o                         
  -3  38   4       1040.18       1105.25       144.32 o                         
  -2  38   4        229.77        282.44        29.40 o                         
  -1  38   4       2410.44       2570.24        64.87 o                         
   0  38   4        276.41        334.98        49.60 o                         
   1  38   4        282.58        406.78        47.47 o                         
   2  38   4         74.37        106.05        91.88 o                         
  -2  39   4       1373.66       1420.12        62.17 o                         
  -1  39   4         35.23         69.02        24.69 o                         
   0  39   4        299.41        354.17        66.16 o                         
   1  39   4       1506.55       1614.29       153.14 o                         
  -1  40   4        974.18       1086.91        70.19 o                         
   0  40   4       2999.12       2953.18       207.61 o                         
  -8   1   5       7893.58       7263.60       152.76 o                         
  -7   1   5         64.13         38.40        13.68 o                         
  -6   1   5      14970.84      14644.52       247.41 o                         
  -5   1   5      14123.98      14138.57       234.33 o                         
  -4   1   5        934.12        991.09        28.54 o                         
  -3   1   5      22486.22      22545.79       303.09 o                         
  -2   1   5      41978.91      41345.92       593.25 o                         
  -1   1   5      28678.77      29514.89       425.00 o                         
   0   1   5      20714.93      20118.41       291.58 o                         
   1   1   5      19000.92      18631.28       396.71 o                         
   2   1   5       9441.71       9243.68       144.22 o                         
   3   1   5      18849.25      19158.67       286.18 o                         
   4   1   5      19774.51      19514.08       295.42 o                         
   5   1   5      11830.39      11886.79       226.13 o                         
   6   1   5       5239.85       5287.37       158.69 o                         
   7   1   5       2945.02       2959.24       191.61 o                         
  -8   2   5          8.95         83.82        23.19 o                         
  -7   2   5        650.21        721.77        41.17 o                         
  -6   2   5       1200.26       1346.84        48.02 o                         
  -5   2   5          6.92         38.62        10.72 o                         
  -4   2   5       7956.85       7592.13       110.66 o                         
  -3   2   5        145.09        127.50        11.83 o                         
  -2   2   5       1565.99       1784.05        41.99 o                         
  -1   2   5         42.03        121.85        10.18 o                         
   0   2   5      17220.09      17238.44       252.17 o                         
   1   2   5      14374.27      14677.17       554.38 o                         
   2   2   5       6459.26       6216.22       125.63 o                         
   3   2   5         61.78        125.71        11.44 o                         
   4   2   5       1044.03       1131.50        36.51 o                         
   5   2   5        218.19        262.67        22.57 o                         
   6   2   5       2652.86       2790.18        76.64 o                         
   7   2   5         22.71         56.19        36.43 o                         
  -8   3   5       2760.51       2963.48        93.02 o                         
  -7   3   5          0.58          1.19        11.62 o                         
  -6   3   5       4726.13       5007.24       108.55 o                         
  -5   3   5       9189.90       9347.00       148.50 o                         
  -4   3   5       1075.74       1087.68        32.58 o                         
  -3   3   5       8669.08       8647.82       145.45 o                         
  -2   3   5      10726.34      11548.96       179.76 o                         
  -1   3   5      23001.21      23869.79       346.91 o                         
   0   3   5      20475.61      21345.59       356.84 o                         
   1   3   5      63147.71      63502.40      1783.68 o                         
   2   3   5       2465.69       2526.58        54.20 o                         
   3   3   5      20486.77      20431.91       303.87 o                         
   4   3   5      14728.43      14976.35       422.36 o                         
   5   3   5       5086.42       5183.96       114.01 o                         
   6   3   5       4489.34       4452.55       107.80 o                         
   7   3   5       6341.03       6377.54       277.24 o                         
  -8   4   5       3369.78       3369.08        96.36 o                         
  -7   4   5        430.42        624.71        42.35 o                         
  -6   4   5         16.17         62.53        16.73 o                         
  -5   4   5        328.34        436.07        26.53 o                         
  -4   4   5       2567.08       2810.65        73.07 o                         
  -3   4   5       3861.42       3998.52        70.49 o                         
  -2   4   5        771.00        650.22        20.81 o                         
  -1   4   5       4109.48       4372.33        75.66 o                         
   0   4   5       3132.53       3052.18        65.37 o                         
   1   4   5       1188.09       1474.62        36.31 o                         
   2   4   5         12.13         25.51         5.64 o                         
   3   4   5        875.97       1092.92        30.35 o                         
   4   4   5        221.77        249.69        18.76 o                         
   5   4   5       5179.83       4762.29       106.01 o                         
   6   4   5        558.10        584.65        30.61 o                         
   7   4   5        572.03        682.26        90.44 o                         
  -8   5   5        907.52       1063.32        48.49 o                         
  -7   5   5         75.40         82.39        17.08 o                         
  -6   5   5      12324.05      12204.18       247.68 o                         
  -5   5   5       9304.70       9043.26       144.35 o                         
  -4   5   5       1141.02       1035.75        31.61 o                         
  -3   5   5       7541.35       7803.92       119.32 o                         
  -2   5   5      41072.56      40396.80       521.09 o                         
  -1   5   5       8633.76       8995.99       140.68 o                         
   0   5   5      28203.25      30070.71       512.61 o                         
   1   5   5      41064.01      42324.88       691.17 o                         
   2   5   5       4924.85       5104.16        86.21 o                         
   3   5   5        527.45        588.14        25.85 o                         
   4   5   5      12960.87      12651.43       230.53 o                         
   5   5   5       2705.95       2708.43        68.88 o                         
   6   5   5        262.33        305.19        22.99 o                         
   7   5   5       8807.84       8054.33       334.97 o                         
  -8   6   5        251.73        342.55        32.89 o                         
  -7   6   5       1032.09       1048.87        44.30 o                         
  -6   6   5       1571.29       1534.31        82.46 o                         
  -5   6   5          5.71         44.21        15.58 o                         
  -4   6   5       3152.20       3119.70        62.71 o                         
  -3   6   5        440.40        434.14        21.19 o                         
  -2   6   5         11.20         62.35        10.20 o                         
  -1   6   5      12674.29      12990.32       196.59 o                         
   0   6   5        961.68       1100.60        27.33 o                         
   1   6   5        464.83        736.44       106.38 o                         
   2   6   5        401.55        378.02        14.94 o                         
   3   6   5        141.75        167.90        12.37 o                         
   4   6   5         16.42        127.91        15.71 o                         
   5   6   5       2031.76       1994.57        54.59 o                         
   6   6   5         37.95         50.91        15.31 o                         
   7   6   5        448.48        599.26        85.30 o                         
  -8   7   5       3679.01       3534.95        93.82 o                         
  -7   7   5         56.82         88.93        17.01 o                         
  -6   7   5      13287.93      13166.15       226.61 o                         
  -5   7   5       9023.97       9310.61       147.94 o                         
  -4   7   5       1368.10       1339.66        40.55 o                         
  -3   7   5       8238.51       8850.63       148.43 o                         
  -2   7   5      32495.29      31274.54       408.26 o                         
  -1   7   5        255.63        241.51        17.21 o                         
   0   7   5      23194.32      23143.51       335.68 o                         
   1   7   5      27143.67      28223.54       405.88 o                         
   2   7   5       7444.72       7543.80       199.12 o                         
   3   7   5        249.49        347.00        19.88 o                         
   4   7   5      20541.62      19800.68       424.18 o                         
   5   7   5        706.52        683.08        27.21 o                         
   6   7   5        324.68        374.92        25.23 o                         
   7   7   5       7282.16       6789.84       302.77 o                         
  -8   8   5       3924.45       4059.35       102.41 o                         
  -7   8   5        522.71        597.52        49.43 o                         
  -6   8   5       2591.38       2560.96        70.76 o                         
  -5   8   5        546.54        540.11        26.58 o                         
  -4   8   5       3610.65       3440.84        74.94 o                         
  -3   8   5       7217.25       7217.19       125.50 o                         
  -2   8   5       1663.41       1475.46        33.85 o                         
  -1   8   5       6767.15       7547.69       109.78 o                         
   0   8   5      20449.94      19822.01       289.89 o                         
   1   8   5        153.65        238.57        11.58 o                         
   2   8   5       4290.25       4411.40        76.42 o                         
   3   8   5       3924.90       4077.71        73.48 o                         
   4   8   5       3715.24       3702.34        80.04 o                         
   5   8   5         16.39         39.68        14.61 o                         
   6   8   5       2603.63       2493.07        94.78 o                         
   7   8   5        519.29        527.88        84.41 o                         
  -8   9   5       3771.89       3455.57        92.38 o                         
  -7   9   5        151.31        174.93        27.02 o                         
  -6   9   5       1824.84       1899.78        57.85 o                         
  -5   9   5       3857.83       3749.85        74.96 o                         
  -4   9   5       3156.83       3161.03        87.00 o                         
  -3   9   5      10563.57      10516.87       172.17 o                         
  -2   9   5       5239.56       5532.67       148.56 o                         
  -1   9   5       1477.38       1486.38        32.04 o                         
   0   9   5       1883.68       2020.05        38.35 o                         
   1   9   5      16290.35      16222.02       239.88 o                         
   2   9   5       5194.33       5479.36       143.25 o                         
   3   9   5       6321.43       6424.41       122.07 o                         
   4   9   5       6639.27       6828.80       131.33 o                         
   5   9   5       1485.94       1496.74        34.41 o                         
   6   9   5        418.17        693.66        99.37 o                         
   7   9   5       5344.02       5724.69       278.40 o                         
  -8  10   5       1581.74       1548.89        58.34 o                         
  -7  10   5       1870.32       2083.58        82.73 o                         
  -6  10   5       2228.15       2342.57        65.79 o                         
  -5  10   5       2441.40       2662.88        59.74 o                         
  -4  10   5        203.09        292.62        27.80 o                         
  -3  10   5       2235.33       2059.63        50.00 o                         
  -2  10   5       4130.06       4314.60        89.44 o                         
  -1  10   5       1708.45       1576.36        33.61 o                         
   0  10   5         19.46         56.51         6.90 o                         
   1  10   5       5516.67       5396.37        88.95 o                         
   2  10   5       2271.22       2450.85        53.42 o                         
   3  10   5       5632.92       5740.83       109.18 o                         
   4  10   5          4.83         33.99         7.95 o                         
   5  10   5       4495.39       4390.69        75.98 o                         
   6  10   5       2827.96       2966.84       174.54 o                         
   7  10   5         76.80         75.52        47.41 o                         
  -8  11   5       3688.26       3388.01        91.59 o                         
  -7  11   5         20.73         54.13        14.85 o                         
  -6  11   5       6560.74       6525.64       116.22 o                         
  -5  11   5       5887.80       5956.34        96.92 o                         
  -4  11   5        155.33        213.42        17.93 o                         
  -3  11   5      12846.23      13031.21       208.21 o                         
  -2  11   5      15159.82      15414.87       237.41 o                         
  -1  11   5       2086.72       1980.17        43.93 o                         
   0  11   5       7343.21       7741.13       125.34 o                         
   1  11   5       7077.08       7030.13       100.46 o                         
   2  11   5       8683.23       8591.84       194.41 o                         
   3  11   5       4601.95       4597.82       117.27 o                         
   4  11   5       7789.16       7846.75       186.97 o                         
   6  11   5        982.52        994.46       100.42 o                         
   7  11   5       2180.54       2347.48       165.51 o                         
  -8  12   5        388.97        490.15        45.77 o                         
  -7  12   5       6407.91       6198.18       132.03 o                         
  -6  12   5       2207.78       2176.78        55.52 o                         
  -5  12   5       5010.99       4882.65        83.99 o                         
  -4  12   5       4561.29       4862.27        87.81 o                         
  -3  12   5       6888.81       7152.71       114.11 o                         
  -2  12   5         49.08        112.69        12.52 o                         
  -1  12   5       9405.94       9552.43       152.76 o                         
   0  12   5       4654.00       4686.90       118.22 o                         
   1  12   5        650.57        630.23        22.88 o                         
   2  12   5       5745.54       5819.94       186.95 o                         
   3  12   5       7468.55       7994.31       301.76 o                         
   4  12   5          0.53         53.80        23.03 o                         
   5  12   5       4383.00       4176.68       214.39 o                         
   6  12   5       2125.86       2176.32       151.44 o                         
   7  12   5         72.50        156.49        59.21 o                         
  -8  13   5       4551.81       4463.58       139.98 o                         
  -7  13   5        195.87        301.70        51.44 o                         
  -6  13   5       7305.59       7376.16       117.99 o                         
  -5  13   5       6056.79       6243.26       103.85 o                         
  -4  13   5          2.75         26.67         9.02 o                         
  -3  13   5       6426.41       6576.62       107.06 o                         
  -2  13   5      13582.05      13475.55       211.48 o                         
  -1  13   5       4276.35       4349.87        80.03 o                         
   0  13   5      13719.14      13378.26       239.03 o                         
   1  13   5       3471.65       3863.71        69.19 o                         
   2  13   5       7704.68       7444.86       124.26 o                         
   3  13   5       6800.75       6742.27       267.85 o                         
   4  13   5       8460.91       8419.96       330.35 o                         
   5  13   5       4083.26       3980.54       208.32 o                         
   6  13   5       1841.42       1814.90       137.86 o                         
   7  13   5       1529.12       1407.30       128.41 o                         
  -8  14   5       1186.57       1475.66       186.87 o                         
  -7  14   5       7584.87       7488.78       153.87 o                         
  -6  14   5        608.04        746.83        31.16 o                         
  -5  14   5        213.77        204.68        21.73 o                         
  -4  14   5      17605.91      17284.19       246.92 o                         
  -3  14   5      11909.74      12403.47       181.49 o                         
  -2  14   5        781.63       1016.73        47.44 o                         
  -1  14   5      14405.56      14901.64       228.82 o                         
   0  14   5      18693.07      18252.88       273.79 o                         
   1  14   5       1210.02       1143.18        28.38 o                         
   2  14   5      22547.41      21272.25       313.28 o                         
   3  14   5       7177.91       7651.66       297.16 o                         
   4  14   5         85.17         70.45        31.21 o                         
   5  14   5       2576.46       2591.43       163.51 o                         
   6  14   5       6157.36       6325.69       296.58 o                         
   7  14   5        765.33        762.43       110.06 o                         
  -8  15   5       1052.28       1198.15       118.24 o                         
  -7  15   5         35.46        114.02        16.45 o                         
  -6  15   5        158.33        225.76        19.21 o                         
  -5  15   5       3202.97       3241.47        63.92 o                         
  -4  15   5        782.42        960.80        32.08 o                         
  -3  15   5       3447.51       3575.50        68.38 o                         
  -2  15   5        920.58       1149.12        31.14 o                         
  -1  15   5       1950.60       2104.17        47.98 o                         
   0  15   5        753.17        874.46        26.77 o                         
   1  15   5       3439.17       3328.26        62.01 o                         
   2  15   5        453.11        543.36        37.23 o                         
   3  15   5       4549.82       4906.38       217.70 o                         
   4  15   5         96.11         89.32        41.65 o                         
   5  15   5       1140.03       1186.15       110.00 o                         
   6  15   5        968.65       1106.78       106.28 o                         
   7  15   5       2426.69       2151.07       167.40 o                         
  -8  16   5        341.02        333.77        56.56 o                         
  -7  16   5       8761.07       8566.87       151.73 o                         
  -6  16   5        100.14        139.73        18.78 o                         
  -5  16   5       1285.34       1282.24        39.89 o                         
  -4  16   5      14781.47      14659.24       214.93 o                         
  -3  16   5       2102.06       2197.15        49.56 o                         
  -2  16   5          7.87         51.36        13.33 o                         
  -1  16   5      22413.48      22580.05       390.28 o                         
   0  16   5       1034.51       1009.20        29.51 o                         
   1  16   5         13.66         18.82         5.90 o                         
   2  16   5      15556.67      15579.82       352.04 o                         
   3  16   5       6639.22       6585.69       270.42 o                         
   4  16   5       1319.72       1448.47       114.23 o                         
   5  16   5      12125.67      11608.97       447.05 o                         
   6  16   5       3365.48       3461.13       206.18 o                         
  -7  17   5          0.52         84.85        15.66 o                         
  -6  17   5       1776.70       1801.10        53.17 o                         
  -5  17   5       7061.31       6947.12       154.84 o                         
  -4  17   5        720.99        735.44        28.87 o                         
  -3  17   5       7123.88       7024.23       114.56 o                         
  -2  17   5       9417.85       9427.73       142.15 o                         
  -1  17   5       1641.56       1704.79        49.85 o                         
   0  17   5       2584.15       2448.27        52.79 o                         
   1  17   5       5912.04       5878.13       104.71 o                         
   2  17   5          6.19         40.79        15.60 o                         
   3  17   5        955.27       1045.92        89.89 o                         
   4  17   5       3158.37       2971.15       169.92 o                         
   5  17   5        398.68        583.43        92.06 o                         
   6  17   5        673.57        564.01        97.81 o                         
  -7  18   5       6406.80       6210.79       120.44 o                         
  -6  18   5        461.19        609.62        39.18 o                         
  -5  18   5        932.13        939.01        64.85 o                         
  -4  18   5       8176.02       8232.50       134.39 o                         
  -3  18   5       3676.48       3569.61        69.75 o                         
  -2  18   5        209.87        209.43        16.13 o                         
  -1  18   5      42535.73      41183.95       597.57 o                         
   0  18   5       9500.54       9452.45       153.62 o                         
   1  18   5         53.84         81.36         9.37 o                         
   2  18   5      11055.20      10750.88       259.06 o                         
   3  18   5      12662.88      12650.32       451.02 o                         
   4  18   5        106.28        246.40        57.28 o                         
   5  18   5       9032.86       8358.90       357.33 o                         
   6  18   5       2988.47       2874.70       189.14 o                         
  -7  19   5         92.10        138.57        20.17 o                         
  -6  19   5       2033.53       2138.65        51.95 o                         
  -5  19   5       1917.11       1901.73        50.57 o                         
  -4  19   5        391.08        498.72        46.25 o                         
  -3  19   5       2379.78       2360.39        66.61 o                         
  -2  19   5       8477.00       8070.54       126.13 o                         
  -1  19   5         19.03         99.39        12.12 o                         
   0  19   5       1001.51       1095.41        32.70 o                         
   1  19   5       2789.94       3028.84        59.59 o                         
   2  19   5        310.44        359.09        35.60 o                         
   3  19   5         19.20         70.66        36.80 o                         
   4  19   5       8109.84       8101.30       335.27 o                         
   5  19   5       1068.45       1202.31       115.61 o                         
   6  19   5         55.88         74.71        45.23 o                         
  -7  20   5       4964.11       4939.81       177.93 o                         
  -6  20   5       2399.47       2311.58        56.20 o                         
  -5  20   5         26.84         33.94        11.13 o                         
  -4  20   5      11659.64      11267.03       177.11 o                         
  -3  20   5      12659.36      12797.78       190.28 o                         
  -2  20   5        191.68        169.78        18.20 o                         
  -1  20   5      26953.72      27112.06       362.60 o                         
   0  20   5      34851.89      34145.06       498.93 o                         
   1  20   5        148.50        166.09        13.09 o                         
   2  20   5      28178.79      27835.88       600.62 o                         
   3  20   5       7634.99       7560.54       307.62 o                         
   4  20   5         54.87         72.84        36.79 o                         
   5  20   5       2555.61       2664.61       176.78 o                         
   6  20   5       5207.13       5124.11       275.09 o                         
  -7  21   5        213.69        411.95        97.23 o                         
  -6  21   5        164.16        168.34        18.31 o                         
  -5  21   5        657.98        631.81        29.88 o                         
  -4  21   5         13.40         43.63        11.68 o                         
  -3  21   5       1622.59       1724.73        66.89 o                         
  -2  21   5        123.34        131.74        16.91 o                         
  -1  21   5        309.16        444.96        21.40 o                         
   0  21   5       1437.24       1348.89        37.98 o                         
   1  21   5       3606.17       3394.22        65.92 o                         
   2  21   5        115.55        169.92        28.37 o                         
   3  21   5         78.97        168.26        49.36 o                         
   4  21   5       1081.53       1167.31       107.61 o                         
   5  21   5        414.23        420.25        81.31 o                         
   6  21   5        309.57        608.65       101.86 o                         
  -7  22   5       2994.67       2887.40       109.94 o                         
  -6  22   5       1808.91       1790.78        57.69 o                         
  -5  22   5       1848.92       1943.71        52.43 o                         
  -4  22   5       8076.01       8108.80       135.43 o                         
  -3  22   5       5159.51       5110.45        92.90 o                         
  -2  22   5       3545.85       3504.14        69.36 o                         
  -1  22   5       6196.77       6209.92       102.54 o                         
   0  22   5      10379.51       9900.34       163.50 o                         
   1  22   5        628.57        627.39        22.34 o                         
   2  22   5      11197.07      11079.77       395.22 o                         
   3  22   5       4315.20       4352.74       138.76 o                         
   4  22   5        417.91        398.44        78.31 o                         
   5  22   5       4867.37       4269.70       236.34 o                         
   6  22   5       3595.13       3443.44       251.89 o                         
  -7  23   5         16.14         18.37        35.61 o                         
  -6  23   5        775.83        718.00        32.14 o                         
  -5  23   5       1561.67       1630.55        47.54 o                         
  -4  23   5        149.71        205.45        18.83 o                         
  -3  23   5        629.89        659.24        36.51 o                         
  -2  23   5        165.68        152.02        15.32 o                         
  -1  23   5        165.39        208.40        17.57 o                         
   0  23   5          1.55         15.30         8.86 o                         
   1  23   5       3658.14       3634.59        70.69 o                         
   2  23   5        339.56        431.50        50.84 o                         
   3  23   5        697.16        749.69        50.75 o                         
   4  23   5        345.15        334.28        71.90 o                         
   5  23   5        379.93        577.71        97.20 o                         
   6  23   5          0.09        105.15        45.95 o                         
  -7  24   5       3366.90       3234.59       118.44 o                         
  -6  24   5       1592.09       1675.84        46.48 o                         
  -5  24   5       3151.58       3111.80        71.34 o                         
  -4  24   5       8076.12       8032.91       135.66 o                         
  -3  24   5       5256.92       5386.13       123.47 o                         
  -2  24   5       3625.44       3550.00        71.46 o                         
  -1  24   5       8765.01       8315.74       130.98 o                         
   0  24   5       7235.41       6901.78       122.64 o                         
   1  24   5         58.58         70.47        10.89 o                         
   2  24   5       7145.03       7325.93       399.44 o                         
   3  24   5      11546.96      11515.61       398.42 o                         
   4  24   5         38.11        110.32        48.79 o                         
   5  24   5       5768.98       5491.12       282.60 o                         
  -6  25   5        366.66        383.42        29.71 o                         
  -5  25   5        203.90        192.11        20.98 o                         
  -4  25   5        163.07        227.03        19.67 o                         
  -3  25   5        195.92        239.26        20.28 o                         
  -2  25   5        932.43        935.62        46.66 o                         
  -1  25   5        473.65        512.64        23.88 o                         
   0  25   5       5161.50       5206.41        99.41 o                         
   1  25   5         86.27        129.43        17.03 o                         
   2  25   5        570.53        644.48        68.57 o                         
   3  25   5         87.68        206.90        51.59 o                         
   4  25   5          5.30         -4.40        39.53 o                         
   5  25   5        143.76        133.95        54.06 o                         
  -6  26   5       1566.11       1511.31        77.64 o                         
  -5  26   5        677.17        725.52        59.31 o                         
  -4  26   5      12062.08      12291.61       220.12 o                         
  -3  26   5       4758.75       4591.27       101.38 o                         
  -2  26   5        226.96        302.55        33.56 o                         
  -1  26   5       8969.92       8734.85       138.11 o                         
   0  26   5      15988.49      15368.00       243.75 o                         
   1  26   5         96.50        101.08        15.39 o                         
   2  26   5      15278.18      14962.27       356.60 o                         
   3  26   5       9259.01       8652.39       235.02 o                         
   4  26   5        260.49        274.84        69.73 o                         
   5  26   5       3831.98       3541.35       299.47 o                         
  -6  27   5        320.33        312.33       105.99 o                         
  -5  27   5        556.87        579.77        45.81 o                         
  -4  27   5         36.02        102.30        15.59 o                         
  -3  27   5        158.17        200.48        20.19 o                         
  -2  27   5         16.64         38.59         9.75 o                         
  -1  27   5         86.49         96.43        13.23 o                         
   0  27   5         46.16         79.49        13.96 o                         
   1  27   5          1.77         15.06         8.08 o                         
   2  27   5        973.07       1036.35        60.60 o                         
   3  27   5         12.09         34.01        18.26 o                         
   4  27   5        398.92        474.60        88.08 o                         
   5  27   5        118.38        158.39        52.95 o                         
  -6  28   5       1753.16       1623.51        82.40 o                         
  -5  28   5         87.26         85.46        16.98 o                         
  -4  28   5      10461.73      10220.10       168.29 o                         
  -3  28   5       1292.89       1278.26        41.34 o                         
  -2  28   5         42.98         77.17        13.23 o                         
  -1  28   5       8692.12       8618.73       138.30 o                         
   0  28   5       2662.07       2619.86        69.47 o                         
   1  28   5        394.42        410.33        22.80 o                         
   2  28   5       7661.12       7572.02       209.53 o                         
   3  28   5       1951.80       2264.34        97.24 o                         
   4  28   5         23.35         51.26        25.10 o                         
   5  28   5       3115.69       2953.06       202.22 o                         
  -6  29   5        420.73        625.58        78.16 o                         
  -5  29   5        549.99        537.61        35.95 o                         
  -4  29   5          2.05         56.16        14.75 o                         
  -3  29   5         13.39         25.65        11.63 o                         
  -2  29   5          6.98         12.32        10.24 o                         
  -1  29   5        161.47        191.54        20.42 o                         
   0  29   5        744.31        729.65        30.79 o                         
   1  29   5        293.52        310.02        19.12 o                         
   2  29   5         84.40        179.30        43.70 o                         
   3  29   5         22.14         34.67        19.77 o                         
   4  29   5        322.99        310.67        45.34 o                         
   5  29   5          9.57         87.47        53.46 o                         
  -5  30   5        146.85        173.05        27.09 o                         
  -4  30   5       6384.06       6116.69       115.83 o                         
  -3  30   5       1353.72       1411.83        44.81 o                         
  -2  30   5         45.54         46.95        13.25 o                         
  -1  30   5      10903.45      10689.51       184.61 o                         
   0  30   5       1085.31       1099.73        37.71 o                         
   1  30   5        170.98        188.87        16.24 o                         
   2  30   5       7584.85       7703.80       239.07 o                         
   3  30   5       4883.39       4824.41       159.98 o                         
   4  30   5          6.26        -26.17        71.73 o                         
  -5  31   5        694.90        723.23        62.50 o                         
  -4  31   5        106.26        222.34        26.72 o                         
  -3  31   5        849.47        905.57        42.65 o                         
  -2  31   5         62.09         89.90        15.49 o                         
  -1  31   5        101.80        188.30        17.66 o                         
   0  31   5        447.38        524.30        34.33 o                         
   1  31   5       2011.85       1967.19        52.83 o                         
   2  31   5        746.91        822.65        58.03 o                         
   3  31   5       1344.23       1498.75        80.51 o                         
   4  31   5         12.72          4.09        35.68 o                         
  -4  32   5       7948.27       7783.33       248.30 o                         
  -3  32   5       5435.45       5214.96       153.20 o                         
  -2  32   5        100.65         85.24        16.85 o                         
  -1  32   5       9157.58       9018.07       146.79 o                         
   0  32   5       6233.26       6088.36       117.60 o                         
   1  32   5          5.22          5.95        11.80 o                         
   2  32   5       8062.62       7928.45       223.33 o                         
   3  32   5       4310.81       4267.98       151.57 o                         
   4  32   5        172.60        196.75        40.98 o                         
  -5  33   5        630.36        709.87        61.05 o                         
  -4  33   5         77.40        107.65        21.03 o                         
  -3  33   5       1699.70       1756.70        80.14 o                         
  -2  33   5       1115.08       1143.69        40.70 o                         
  -1  33   5        428.39        595.05        33.97 o                         
   0  33   5       1875.37       1909.78        53.74 o                         
   1  33   5       1382.88       1462.62        74.02 o                         
   2  33   5       1334.88       1440.63        75.72 o                         
   3  33   5        580.02        753.07        70.13 o                         
  -4  34   5       4938.43       4946.20       143.57 o                         
  -3  34   5       4415.12       4371.24        94.24 o                         
  -2  34   5        851.95        979.77        38.54 o                         
  -1  34   5       3501.24       3498.61        75.05 o                         
   0  34   5       2344.97       2539.17        64.88 o                         
   1  34   5         10.49         17.52        20.84 o                         
   2  34   5       2195.72       2561.47       140.62 o                         
   3  34   5       2449.80       2583.35       120.76 o                         
  -4  35   5        100.38        134.87        30.15 o                         
  -3  35   5       1429.61       1313.47        47.41 o                         
  -2  35   5       4787.19       4927.36        98.69 o                         
  -1  35   5        944.96        954.88        36.44 o                         
   0  35   5       2606.02       2656.74       102.94 o                         
   1  35   5       1786.56       1570.68        79.52 o                         
   2  35   5        956.74       1076.05        70.87 o                         
   3  35   5        617.23        666.18        66.19 o                         
  -3  36   5       2535.73       2387.35        77.82 o                         
  -2  36   5       1602.96       1672.10        51.97 o                         
  -1  36   5       4037.52       3905.30        83.35 o                         
   0  36   5       1365.43       1328.66        71.22 o                         
   1  36   5        164.69        205.12        30.92 o                         
   2  36   5       1600.68       1581.97       112.41 o                         
  -3  37   5       1331.84       1305.76        56.65 o                         
  -2  37   5       1785.17       1723.46        53.27 o                         
  -1  37   5        345.53        449.37        88.93 o                         
   0  37   5        304.06        304.86        39.96 o                         
   1  37   5       2892.69       3147.54       177.20 o                         
   2  37   5        147.59        106.60        46.89 o                         
  -2  38   5        257.04        225.84        24.56 o                         
  -1  38   5       3114.29       3121.30       118.55 o                         
   0  38   5       4447.65       4505.52       173.95 o                         
   1  38   5         99.15        143.79        33.25 o                         
  -2  39   5       3001.39       2772.53       189.83 o                         
  -1  39   5        208.54        295.90        41.92 o                         
   0  39   5        877.29       1074.96        68.97 o                         
  -8   0   6       3372.31       3374.63       172.46 o                         
  -7   0   6       8536.05       8450.74       235.02 o                         
  -6   0   6       3070.60       3001.87       160.94 o                         
  -5   0   6       5834.28       6128.83       172.40 o                         
  -4   0   6      13097.64      13384.28       253.98 o                         
  -3   0   6      11278.31      11018.02       252.49 o                         
  -2   0   6      15538.67      14426.15       313.78 o                         
  -1   0   6      15307.28      14348.94       307.01 o                         
   0   0   6       7201.36       7145.72       161.41 o                         
   1   0   6      10219.96      10903.90       234.94 o                         
   2   0   6      20290.97      19491.63       744.40 o                         
   3   0   6      23148.47      22192.63       467.46 o                         
   4   0   6      11097.51      10458.27       241.20 o                         
   5   0   6       5413.99       5442.33       144.86 o                         
   6   0   6       3498.62       3369.83       105.46 o                         
  -8   1   6        893.35       1106.08        59.84 o                         
  -7   1   6          5.51         50.19        14.35 o                         
  -6   1   6        576.25        776.28        58.89 o                         
  -5   1   6         28.52         50.52        10.84 o                         
  -4   1   6       1389.65       1400.56        35.47 o                         
  -3   1   6         89.92        113.37        12.15 o                         
  -2   1   6        460.78        454.22        19.34 o                         
  -1   1   6       3151.57       3253.49        75.23 o                         
   0   1   6          1.80         33.05         6.23 o                         
   1   1   6          1.75         31.10         8.17 o                         
   2   1   6        406.61        544.35        24.96 o                         
   3   1   6        683.84        878.80        48.76 o                         
   4   1   6        807.11        922.73        29.60 o                         
   5   1   6          1.23         57.54         9.15 o                         
   6   1   6        298.36        355.68        28.02 o                         
  -8   2   6       3671.63       3565.07       115.57 o                         
  -7   2   6       4338.94       4223.06       102.08 o                         
  -6   2   6       2178.51       2123.41        77.05 o                         
  -5   2   6       2903.60       2845.46        79.90 o                         
  -4   2   6       5332.18       5443.58        87.12 o                         
  -3   2   6       2526.93       2768.93        55.46 o                         
  -2   2   6        129.18        116.32        12.15 o                         
  -1   2   6       3882.51       4131.02        74.14 o                         
   0   2   6      21805.91      21797.38       317.80 o                         
   1   2   6       1966.04       2008.84        42.64 o                         
   2   2   6       4509.19       5248.06        90.33 o                         
   3   2   6      10219.75      10330.53       165.00 o                         
   4   2   6        209.20        303.50        18.41 o                         
   5   2   6       3611.15       3429.23        72.25 o                         
   6   2   6       4227.91       4227.56        87.39 o                         
  -8   3   6        527.35        570.41        52.51 o                         
  -7   3   6         99.87        214.63        24.98 o                         
  -6   3   6       1595.75       1615.61        56.42 o                         
  -5   3   6        136.93        162.26        17.36 o                         
  -4   3   6        159.31        223.59        16.40 o                         
  -3   3   6       8526.25       8510.57       129.90 o                         
  -2   3   6        659.33        725.66        32.64 o                         
  -1   3   6        656.21        768.50        23.59 o                         
   0   3   6       5384.26       5199.17        87.06 o                         
   1   3   6       2406.84       2643.37        57.38 o                         
   2   3   6        946.17       1081.20        28.80 o                         
   3   3   6        296.38        355.40        16.73 o                         
   4   3   6       4414.03       4117.67        79.57 o                         
   5   3   6        541.87        639.09        33.38 o                         
   6   3   6        276.48        376.46        45.31 o                         
  -8   4   6       4921.60       4709.58       118.74 o                         
  -7   4   6       4992.70       4920.97       112.92 o                         
  -6   4   6       1280.65       1301.98        49.16 o                         
  -5   4   6       2229.89       2430.17        91.76 o                         
  -4   4   6      16395.51      16317.61       213.28 o                         
  -3   4   6       6113.76       6384.84       103.05 o                         
  -2   4   6       2787.90       3130.33        62.72 o                         
  -1   4   6      22755.13      22259.88       327.28 o                         
   0   4   6       7783.86       7608.32       120.99 o                         
   1   4   6       1004.17        857.46        26.11 o                         
   2   4   6       9131.14       9391.99       148.89 o                         
   3   4   6       2370.17       2498.87        52.77 o                         
   4   4   6          6.54         28.63         7.24 o                         
   5   4   6       7189.81       7240.51       215.97 o                         
   6   4   6       6684.14       6784.23       162.80 o                         
  -8   5   6        613.31        775.17        47.64 o                         
  -7   5   6         40.34         99.08        18.53 o                         
  -6   5   6        546.66        633.84        37.77 o                         
  -5   5   6        167.64        162.59        17.11 o                         
  -4   5   6         24.92         44.40        10.35 o                         
  -3   5   6       3299.14       3613.95        83.43 o                         
  -2   5   6         22.38         29.56         6.87 o                         
  -1   5   6        322.80        404.28        17.45 o                         
   0   5   6       1185.26       1087.91        27.55 o                         
   1   5   6        379.27        422.33        17.67 o                         
   2   5   6       4717.49       4717.91        90.49 o                         
   3   5   6        354.73        403.59        18.54 o                         
   4   5   6       1036.49       1067.64        31.93 o                         
   5   5   6        339.98        477.00        21.74 o                         
   6   5   6         90.87        289.08        64.04 o                         
  -8   6   6       4372.38       4425.54       110.33 o                         
  -7   6   6       5962.68       5679.92       124.50 o                         
  -6   6   6        162.23        208.80        23.48 o                         
  -5   6   6       2568.88       2741.96        62.34 o                         
  -4   6   6      10491.86      10824.40       183.01 o                         
  -3   6   6       5337.41       5481.08        91.74 o                         
  -2   6   6       5046.49       5123.57        83.73 o                         
  -1   6   6      20365.44      20874.34       308.68 o                         
   0   6   6        513.93        617.01        23.21 o                         
   1   6   6       2523.49       2337.03        52.21 o                         
   2   6   6      21487.75      21069.46       363.07 o                         
   3   6   6      10549.40      10494.57       167.80 o                         
   4   6   6        141.42        161.55        14.00 o                         
   5   6   6      13559.03      13328.82       213.67 o                         
   6   6   6       8915.81       8745.71       229.05 o                         
   7   6   6        495.51        641.97        96.75 o                         
  -8   7   6       1436.02       1178.46        52.72 o                         
  -7   7   6         44.82        131.34        22.08 o                         
  -6   7   6       2171.57       2005.91        54.14 o                         
  -5   7   6       3212.40       3149.88        68.20 o                         
  -4   7   6       6456.83       6023.91       185.96 o                         
  -3   7   6       9083.89       9172.69       138.99 o                         
  -2   7   6       4049.55       4176.33        71.62 o                         
  -1   7   6          3.47         97.24        10.60 o                         
   0   7   6       5273.94       4846.32        82.98 o                         
   1   7   6       7921.83       7974.48       147.50 o                         
   2   7   6        366.40        477.27        20.11 o                         
   3   7   6        439.26        630.93        21.96 o                         
   4   7   6       1341.46       1338.19        36.44 o                         
   5   7   6        304.99        457.33        21.29 o                         
   6   7   6       1956.87       2198.43        88.91 o                         
   7   7   6       1824.89       1806.17        85.16 o                         
  -8   8   6       2295.28       2236.91        88.16 o                         
  -7   8   6       5734.52       5636.89       123.81 o                         
  -6   8   6        344.55        438.92        29.26 o                         
  -5   8   6       4731.75       4834.07        91.42 o                         
  -4   8   6      10505.74      10359.56       176.49 o                         
  -3   8   6       2364.05       2307.69        55.25 o                         
  -2   8   6        363.90        343.23        22.54 o                         
  -1   8   6      28380.95      28281.27       370.28 o                         
   0   8   6      10194.90      10786.71       166.43 o                         
   1   8   6       1524.47       1688.88        45.17 o                         
   2   8   6      27469.48      27908.79       407.54 o                         
   3   8   6       4720.06       4838.57        87.50 o                         
   4   8   6         17.34         57.20         8.68 o                         
   5   8   6       7968.26       7819.50       134.97 o                         
   6   8   6       2358.55       2355.51        94.09 o                         
   7   8   6         16.63         56.87        20.71 o                         
  -8   9   6        778.91        798.34        85.40 o                         
  -7   9   6       1510.59       1547.51        70.32 o                         
  -6   9   6        285.67        354.90        27.93 o                         
  -5   9   6       1409.28       1467.14        42.83 o                         
  -4   9   6       3780.26       3662.36        79.44 o                         
  -3   9   6         76.68         90.06        17.27 o                         
  -2   9   6       3312.32       3487.81        63.10 o                         
  -1   9   6         65.10         93.99         9.64 o                         
   0   9   6       1008.03       1056.49        27.85 o                         
   1   9   6       8417.57       8716.83       137.97 o                         
   2   9   6       1317.63       1357.82        45.84 o                         
   3   9   6        190.00        181.99        12.46 o                         
   4   9   6       6597.98       6476.70       112.06 o                         
   5   9   6       6267.86       6052.03       258.89 o                         
   6   9   6        868.12        991.33        58.96 o                         
   7   9   6       2157.86       1952.14        88.97 o                         
  -8  10   6       2823.57       2925.73       104.93 o                         
  -7  10   6       3178.37       3231.12        88.88 o                         
  -6  10   6        294.16        339.88        26.34 o                         
  -5  10   6       4885.62       4879.99        92.55 o                         
  -4  10   6       4008.22       4068.81        85.69 o                         
  -3  10   6         29.48         38.32         9.03 o                         
  -2  10   6          7.20         36.99        10.53 o                         
  -1  10   6        670.67        857.10        24.23 o                         
   0  10   6       6098.96       5972.10        90.52 o                         
   1  10   6        206.95        266.41        17.47 o                         
   2  10   6       4023.08       4342.79        91.79 o                         
   3  10   6       4619.47       4853.08        86.27 o                         
   4  10   6        914.83        979.90        57.24 o                         
   5  10   6        763.26        861.23        24.77 o                         
   6  10   6       3116.31       3155.49       115.76 o                         
   7  10   6          3.98          0.02        22.97 o                         
  -8  11   6       3229.22       3298.75        98.54 o                         
  -7  11   6       2719.81       2677.13       101.34 o                         
  -6  11   6       1729.43       1695.32        49.14 o                         
  -5  11   6       4809.35       4536.93       109.24 o                         
  -4  11   6        931.30        897.53        33.61 o                         
  -3  11   6         93.67        144.05        23.44 o                         
  -2  11   6      11765.38      11535.71       185.78 o                         
  -1  11   6       1739.76       1605.15        35.80 o                         
   0  11   6        121.54        211.66        13.14 o                         
   1  11   6       8183.83       8100.93       135.54 o                         
   2  11   6       2007.99       2020.20        51.67 o                         
   3  11   6       8856.99       8928.18       144.11 o                         
   4  11   6       8220.67       7866.04       157.42 o                         
   5  11   6        127.79        158.50        16.19 o                         
   6  11   6        601.02        712.75        53.94 o                         
  -8  12   6       2622.50       2635.44        80.17 o                         
  -7  12   6       6735.83       6602.78       140.82 o                         
  -6  12   6        264.78        313.18        24.73 o                         
  -5  12   6       6525.66       6899.81       120.89 o                         
  -4  12   6      13343.36      13339.39       219.70 o                         
  -3  12   6       3917.24       3746.70        77.99 o                         
  -2  12   6      24070.57      23545.28       353.65 o                         
  -1  12   6      11475.39      11429.34       181.42 o                         
   0  12   6      10760.07      10989.55       171.79 o                         
   1  12   6       1167.48       1126.70        28.75 o                         
   2  12   6      24127.92      23235.30       399.49 o                         
   3  12   6      30389.86      29868.76       510.59 o                         
   4  12   6       3079.27       3124.93       118.01 o                         
   5  12   6       5991.82       5682.15       168.83 o                         
   6  12   6       5379.38       5526.31       271.92 o                         
  -8  13   6        368.96        336.96        34.53 o                         
  -7  13   6       2257.06       2386.02        80.43 o                         
  -6  13   6       3525.37       3403.82        75.85 o                         
  -5  13   6       4676.89       4711.37        99.88 o                         
  -4  13   6         10.91         39.43        12.84 o                         
  -3  13   6       1218.74       1213.94        44.45 o                         
  -2  13   6        838.51        965.68        31.85 o                         
  -1  13   6         26.67         41.84         8.60 o                         
   0  13   6         20.15         86.10        19.51 o                         
   1  13   6       2726.05       2636.38        54.19 o                         
   2  13   6        164.90        220.08        18.94 o                         
   3  13   6       1016.91       1100.11        41.25 o                         
   4  13   6       5961.35       6154.94       231.79 o                         
   5  13   6        909.64       1061.04        80.15 o                         
   6  13   6        198.28        184.42        50.19 o                         
  -8  14   6        936.21       1061.86        60.19 o                         
  -7  14   6       2432.12       2489.42        73.34 o                         
  -6  14   6        185.40        324.64        25.17 o                         
  -5  14   6       1680.98       1845.87        54.11 o                         
  -4  14   6       1988.52       1962.25        53.86 o                         
  -3  14   6       1476.19       1417.15        41.88 o                         
  -2  14   6       6740.59       6819.32       120.61 o                         
  -1  14   6       1345.16       1405.46        37.77 o                         
   0  14   6       5198.19       5207.92        92.85 o                         
   1  14   6        231.36        233.68        31.98 o                         
   2  14   6        272.43        331.08        21.02 o                         
   3  14   6       8003.20       8206.95       211.23 o                         
   4  14   6        420.40        542.27       122.38 o                         
   5  14   6       1549.78       1706.43       123.01 o                         
   6  14   6       4399.13       4433.73       240.47 o                         
  -7  15   6         57.89         96.33        18.30 o                         
  -6  15   6       6989.11       6953.35       127.20 o                         
  -5  15   6       5365.12       5487.65       112.13 o                         
  -4  15   6         75.11        100.04        17.49 o                         
  -3  15   6       7713.62       7646.89       136.03 o                         
  -2  15   6       5277.82       5257.07        98.70 o                         
  -1  15   6        289.48        294.12        23.35 o                         
   0  15   6       7835.69       7304.27       123.33 o                         
   1  15   6      14935.48      14483.55       221.97 o                         
   2  15   6          6.36         11.24         7.77 o                         
   3  15   6       7937.42       8152.44       211.64 o                         
   4  15   6      10182.28       9977.34       255.84 o                         
   5  15   6        130.81        205.70        33.97 o                         
   6  15   6        447.11        583.98        94.13 o                         
  -7  16   6       2929.74       2728.69       106.77 o                         
  -6  16   6       2644.62       2711.00        88.63 o                         
  -5  16   6       1422.13       1398.30        46.45 o                         
  -4  16   6       5350.50       5258.01       105.33 o                         
  -3  16   6        785.63        903.17        32.96 o                         
  -2  16   6        323.23        392.62        22.79 o                         
  -1  16   6       5496.65       5735.72       103.44 o                         
   0  16   6       3101.03       2959.58        61.44 o                         
   1  16   6       3759.36       3806.49        71.46 o                         
   2  16   6         26.12         77.39        17.02 o                         
   3  16   6        656.05        713.63        65.72 o                         
   4  16   6        252.05        349.49        39.86 o                         
   5  16   6       2950.50       2895.14       111.59 o                         
   6  16   6       2056.82       2001.22       154.43 o                         
  -7  17   6         39.70         60.58        29.05 o                         
  -6  17   6       3129.64       3290.84        91.02 o                         
  -5  17   6        444.38        511.76        31.93 o                         
  -4  17   6       1902.65       1802.18        51.50 o                         
  -3  17   6       3441.66       3427.08        85.40 o                         
  -2  17   6       3807.93       3765.95        88.71 o                         
  -1  17   6        710.97        755.94        32.28 o                         
   0  17   6        259.84        212.81        16.87 o                         
   1  17   6       6069.94       6307.89       107.92 o                         
   2  17   6       3602.64       3479.48        78.69 o                         
   3  17   6       2964.09       3327.78       187.67 o                         
   4  17   6       3980.15       4030.87       133.45 o                         
   5  17   6          7.69         61.85        22.73 o                         
   6  17   6         11.83         28.44        44.13 o                         
  -7  18   6       2384.75       2237.00        61.73 o                         
  -6  18   6         89.64         58.03        22.90 o                         
  -5  18   6       2136.03       2180.41        65.74 o                         
  -4  18   6       2427.10       2539.48        59.45 o                         
  -3  18   6         39.21        109.93        15.17 o                         
  -2  18   6         81.71         79.02        12.90 o                         
  -1  18   6       5048.81       5146.01       111.77 o                         
   0  18   6        385.55        411.32        24.01 o                         
   1  18   6         23.58         52.32         8.13 o                         
   2  18   6       5504.41       5377.86       110.86 o                         
   3  18   6       2752.60       2752.80       100.49 o                         
   4  18   6        379.45        413.51        46.37 o                         
   5  18   6       5057.79       4864.30       159.04 o                         
   6  18   6       3558.98       3350.49       212.96 o                         
  -7  19   6        118.83        164.59        25.29 o                         
  -6  19   6       2410.85       2629.38        83.09 o                         
  -5  19   6       3542.10       3694.43        79.12 o                         
  -4  19   6        195.95        212.75        34.76 o                         
  -3  19   6      17058.30      17116.35       272.42 o                         
  -2  19   6      16282.65      16168.14       255.42 o                         
  -1  19   6         57.67         71.14        12.17 o                         
   0  19   6       8817.57       8356.24       140.74 o                         
   1  19   6      12644.47      12358.72       210.97 o                         
   2  19   6        298.56        430.74        57.89 o                         
   3  19   6       1723.34       1783.46        82.33 o                         
   4  19   6       3739.39       3763.90       146.46 o                         
   5  19   6        544.31        623.45        58.75 o                         
   6  19   6        668.90        744.46        61.40 o                         
  -7  20   6        936.19       1022.88        58.29 o                         
  -6  20   6        155.89        195.20        27.50 o                         
  -5  20   6       1036.99       1030.72        37.81 o                         
  -4  20   6       1373.69       1341.28        41.36 o                         
  -3  20   6        286.75        329.80        22.54 o                         
  -2  20   6       1300.38       1320.00        40.99 o                         
  -1  20   6       6007.77       5940.97       109.76 o                         
   0  20   6         70.55        146.55        15.37 o                         
   1  20   6        543.19        661.44        24.08 o                         
   2  20   6       3312.20       3357.61       345.82 o                         
   3  20   6        131.92        212.88        41.70 o                         
   4  20   6       1171.31       1025.96        61.08 o                         
   5  20   6       1325.49       1238.33       154.04 o                         
   6  20   6        110.87         99.47        64.24 o                         
  -7  21   6        205.71        256.79        39.87 o                         
  -6  21   6       1676.75       1600.58        50.05 o                         
  -5  21   6       4325.42       4430.79       142.10 o                         
  -4  21   6       2200.68       2128.72        54.16 o                         
  -3  21   6       2053.08       2205.92        53.28 o                         
  -2  21   6      10277.63      10152.40       201.26 o                         
  -1  21   6        324.60        333.29        32.27 o                         
   0  21   6       8152.24       7947.93       136.68 o                         
   1  21   6      11371.94      11337.90       186.56 o                         
   2  21   6        152.13        136.10        24.78 o                         
   3  21   6        204.02        245.87        36.55 o                         
   4  21   6       6511.52       6448.81       292.40 o                         
   5  21   6       2126.25       2035.57        95.16 o                         
  -7  22   6         87.54         56.15        32.23 o                         
  -6  22   6        497.89        614.24        43.28 o                         
  -5  22   6          1.75         44.40        12.81 o                         
  -4  22   6        182.33        225.62        20.23 o                         
  -3  22   6         13.57         20.68         8.70 o                         
  -2  22   6       9238.75       8972.74       182.91 o                         
  -1  22   6        133.28        131.66        18.76 o                         
   0  22   6        352.77        373.75        22.81 o                         
   1  22   6        276.97        325.59        28.02 o                         
   2  22   6         30.16         44.05        19.44 o                         
   3  22   6         17.30         32.47        16.76 o                         
   4  22   6       1463.63       1701.80        82.12 o                         
   5  22   6        146.04        199.94        46.68 o                         
  -7  23   6        852.96        996.57        96.00 o                         
  -6  23   6       3391.86       3436.50        80.29 o                         
  -5  23   6       6111.99       6041.84       115.10 o                         
  -4  23   6        111.33        158.50        22.77 o                         
  -3  23   6        393.72        492.09        28.91 o                         
  -2  23   6      18089.34      17625.34       279.90 o                         
  -1  23   6        468.76        545.02        27.09 o                         
   0  23   6       7180.99       6974.69       124.19 o                         
   1  23   6      10099.90      10141.48       336.93 o                         
   2  23   6         67.24        102.70        25.20 o                         
   3  23   6       2304.30       2271.45        96.89 o                         
   4  23   6       6585.68       6482.10       194.42 o                         
   5  23   6        262.74        273.14        42.80 o                         
  -6  24   6         99.68        153.50        19.31 o                         
  -5  24   6         18.05         78.52        20.09 o                         
  -4  24   6       1285.42       1370.25        43.19 o                         
  -3  24   6        634.78        753.33        39.41 o                         
  -2  24   6       4589.76       4697.87        97.42 o                         
  -1  24   6       1355.98       1314.77        41.84 o                         
   0  24   6          7.71         85.38        13.08 o                         
   1  24   6        932.09        986.59        46.50 o                         
   2  24   6       2468.94       2511.83       120.05 o                         
   3  24   6       1837.40       1899.51        85.57 o                         
   4  24   6        535.80        700.98        55.78 o                         
   5  24   6         78.55        154.18        38.56 o                         
  -6  25   6       5153.87       5084.40        98.85 o                         
  -5  25   6       3458.77       3261.13        89.58 o                         
  -4  25   6       1389.05       1381.08        43.88 o                         
  -3  25   6       1503.22       1740.23        69.32 o                         
  -2  25   6       6987.23       6889.19       118.00 o                         
  -1  25   6       1072.46        990.11        55.92 o                         
   0  25   6       2653.03       2635.78        74.13 o                         
   1  25   6      13975.40      13728.16       218.27 o                         
   2  25   6       1638.21       1616.17        74.82 o                         
   3  25   6       1715.93       1608.68        78.33 o                         
   4  25   6       9956.26       9974.23       271.33 o                         
   5  25   6       2813.78       3007.60       131.05 o                         
  -6  26   6         40.83        149.26        38.64 o                         
  -5  26   6         86.27        124.64        18.67 o                         
  -4  26   6         10.64         13.30        14.30 o                         
  -3  26   6        361.26        416.18        27.20 o                         
  -2  26   6       1621.32       1599.07        45.03 o                         
  -1  26   6        866.07        845.97        35.95 o                         
   0  26   6        109.41        137.63        15.65 o                         
   1  26   6       1404.90       1325.43        83.32 o                         
   2  26   6       1716.38       1643.81        77.16 o                         
   3  26   6         36.74         91.73        26.11 o                         
   4  26   6         63.37        183.35        48.94 o                         
   5  26   6       1262.39       1315.65       111.42 o                         
  -6  27   6       7869.27       7712.97       200.68 o                         
  -5  27   6       6979.82       6803.80       126.39 o                         
  -4  27   6        879.02       1030.30        60.34 o                         
  -3  27   6       8604.27       8314.01       143.62 o                         
  -2  27   6       4811.22       4705.05       102.49 o                         
  -1  27   6        284.64        268.68        25.69 o                         
   0  27   6       8742.81       8737.74       152.54 o                         
   1  27   6      13769.72      13197.77       249.43 o                         
   2  27   6         12.09         24.29        16.89 o                         
   3  27   6       3305.30       3363.81       163.45 o                         
   4  27   6      10930.50      10587.25       287.06 o                         
   5  27   6       2448.63       2484.06       113.25 o                         
  -6  28   6        132.40        252.10        39.52 o                         
  -5  28   6         72.21         77.11        22.61 o                         
  -4  28   6          5.39          4.38        12.38 o                         
  -3  28   6        308.64        335.80        26.10 o                         
  -2  28   6        157.88        199.96        21.51 o                         
  -1  28   6        150.70        141.54        18.46 o                         
   0  28   6       1074.43       1035.96        40.24 o                         
   1  28   6        377.88        473.95        28.14 o                         
   2  28   6        704.27        671.27        52.65 o                         
   3  28   6       1324.49       1284.51        71.97 o                         
   4  28   6        307.63        448.50        61.19 o                         
  -5  29   6       1812.44       1738.22        55.87 o                         
  -4  29   6        316.41        348.98        33.63 o                         
  -3  29   6       3234.99       3191.65        89.87 o                         
  -2  29   6       2339.94       2368.33        59.05 o                         
  -1  29   6         27.23         37.22        12.14 o                         
   0  29   6        667.59        650.00        34.50 o                         
   1  29   6       2017.88       2084.54        53.29 o                         
   2  29   6       1319.35       1458.50        74.26 o                         
   3  29   6        700.25        768.88        59.50 o                         
   4  29   6       5387.53       5206.44       200.21 o                         
  -5  30   6        136.30        139.14        35.31 o                         
  -4  30   6        304.81        396.30        36.22 o                         
  -3  30   6        214.31        249.49        23.02 o                         
  -2  30   6         89.89        105.68        16.41 o                         
  -1  30   6         21.99         24.52        11.25 o                         
   0  30   6        647.54        629.88        28.80 o                         
   1  30   6          9.85         40.54         9.85 o                         
   2  30   6         30.25         63.68        34.63 o                         
   3  30   6         89.37        128.98        80.23 o                         
   4  30   6         40.38        185.03        57.23 o                         
  -5  31   6       2629.92       2495.30       160.10 o                         
  -4  31   6          4.09          5.46        14.60 o                         
  -3  31   6       8825.83       8776.24       157.06 o                         
  -2  31   6       7779.23       7458.47       224.87 o                         
  -1  31   6         40.94         50.39        14.23 o                         
   0  31   6       7535.50       7179.39       133.40 o                         
   1  31   6       8214.35       8009.21       220.34 o                         
   2  31   6        537.85        678.42        68.02 o                         
   3  31   6       4231.61       4490.18       156.10 o                         
   4  31   6       7182.98       6708.44       212.17 o                         
  -5  32   6        518.73        610.29        59.62 o                         
  -4  32   6         32.49         31.00        15.65 o                         
  -3  32   6         27.27         78.27        16.31 o                         
  -2  32   6         99.29        163.02        18.35 o                         
  -1  32   6         51.70         40.75        13.53 o                         
   0  32   6       1426.69       1554.69        47.76 o                         
   1  32   6        359.05        444.09        53.91 o                         
   2  32   6         74.19        150.27        30.76 o                         
   3  32   6        893.01       1229.73        96.46 o                         
  -4  33   6        371.04        465.25        64.77 o                         
  -3  33   6       2253.15       2056.08        79.98 o                         
  -2  33   6       2525.94       2493.06        66.62 o                         
  -1  33   6        118.51        153.06        19.61 o                         
   0  33   6       2180.51       2314.03        75.38 o                         
   1  33   6       4309.22       4218.44       142.88 o                         
   2  33   6        427.95        379.34        49.17 o                         
   3  33   6        422.40        392.07        49.77 o                         
  -4  34   6       1548.73       1505.92        84.01 o                         
  -3  34   6        762.30        855.16        42.11 o                         
  -2  34   6       2150.43       2302.81        78.24 o                         
  -1  34   6       2518.68       2498.94        68.13 o                         
   0  34   6       1098.87       1071.98        62.51 o                         
   1  34   6        563.88        711.39        64.19 o                         
   2  34   6       1221.50       1223.33        75.41 o                         
   3  34   6       1595.57       1778.55        93.70 o                         
  -4  35   6          1.61          5.04        44.36 o                         
  -3  35   6       1472.52       1489.21        52.32 o                         
  -2  35   6       5362.77       5395.21       106.42 o                         
  -1  35   6         48.38        101.93        18.59 o                         
   0  35   6       1383.79       1336.77        72.34 o                         
   1  35   6       4456.71       4519.86       202.62 o                         
   2  35   6        135.70        105.13        37.66 o                         
  -3  36   6        558.67        614.92        42.12 o                         
  -2  36   6         25.48         63.22        16.84 o                         
  -1  36   6        344.38        392.31        46.92 o                         
   0  36   6        579.44        653.24        83.18 o                         
   1  36   6         97.56        106.08        28.09 o                         
   2  36   6         10.51         -4.55        23.63 o                         
  -2  37   6       2155.17       1931.14        59.59 o                         
  -1  37   6          6.48        120.42        50.26 o                         
   0  37   6        156.32        169.84        63.06 o                         
   1  37   6       2317.05       2328.54       146.01 o                         
  -2  38   6        217.75        156.52        47.26 o                         
  -1  38   6       5365.12       5468.24       172.96 o                         
   0  38   6        938.52       1062.09        75.75 o                         
  -8   1   7       3139.50       3049.59       115.29 o                         
  -7   1   7        126.85        206.75        33.64 o                         
  -6   1   7       7500.16       7649.63       151.17 o                         
  -5   1   7       8531.40       8454.41       128.41 o                         
  -4   1   7       2315.55       2246.35        48.63 o                         
  -3   1   7      15475.50      15598.97       244.92 o                         
  -2   1   7       4306.22       4463.64        84.02 o                         
  -1   1   7      10248.97      10542.63       166.61 o                         
   0   1   7      16026.29      16673.08       396.53 o                         
   1   1   7      21615.30      21297.86       313.22 o                         
   2   1   7         17.68         25.27         8.86 o                         
   3   1   7       3613.03       3513.49        95.41 o                         
   4   1   7       8550.16       8591.80       146.21 o                         
   5   1   7       1474.36       1591.42        44.30 o                         
   6   1   7       2802.01       3030.72        88.11 o                         
  -8   2   7         62.94        107.57        22.85 o                         
  -7   2   7        304.87        316.34        30.70 o                         
  -6   2   7        675.56        785.41        45.75 o                         
  -5   2   7       1132.36       1233.63        40.31 o                         
  -4   2   7        995.05        968.03        29.92 o                         
  -3   2   7         33.80         88.36        13.83 o                         
  -2   2   7        129.99        161.81        16.01 o                         
  -1   2   7       1884.54       1802.44        41.99 o                         
   0   2   7         40.41         81.65         9.64 o                         
   1   2   7        839.33        817.99        37.23 o                         
   2   2   7        276.99        305.70        29.30 o                         
   3   2   7        504.67        510.62        21.16 o                         
   4   2   7        303.21        365.89        19.86 o                         
   5   2   7        703.18        742.17        28.69 o                         
   6   2   7        115.69        159.46        24.22 o                         
  -8   3   7       3043.83       3177.68        91.55 o                         
  -7   3   7         12.73         40.05        15.94 o                         
  -6   3   7      19329.35      19193.49       316.34 o                         
  -5   3   7       9330.32       9291.00       151.47 o                         
  -4   3   7          4.64         29.68         7.89 o                         
  -3   3   7       8077.04       8213.40       128.12 o                         
  -2   3   7      33417.83      32751.68       479.17 o                         
  -1   3   7       4136.71       4329.47        79.23 o                         
   0   3   7      21559.88      21554.28       317.40 o                         
   1   3   7       9446.46      10539.15       163.84 o                         
   2   3   7       5954.88       6057.72       126.16 o                         
   3   3   7       1539.68       1536.33        56.66 o                         
   4   3   7      19137.24      18612.44       286.76 o                         
   5   3   7       3549.81       3344.91        72.06 o                         
   6   3   7       2536.06       2425.21        95.61 o                         
  -8   4   7        873.85        960.58        52.58 o                         
  -7   4   7        686.18        709.39        43.70 o                         
  -6   4   7       1726.61       1845.34        59.85 o                         
  -5   4   7       2323.84       2287.40        72.72 o                         
  -4   4   7        836.61        763.65        28.16 o                         
  -3   4   7         43.18         58.11         9.51 o                         
  -2   4   7        811.37        806.72        27.87 o                         
  -1   4   7        230.93        347.19        21.24 o                         
   0   4   7      10500.53      10652.39       186.10 o                         
   1   4   7       5999.79       5806.89       112.02 o                         
   2   4   7        296.65        398.14        17.73 o                         
   3   4   7        562.25        574.14        22.41 o                         
   4   4   7       4526.29       4519.24        87.30 o                         
   5   4   7         88.37        172.51        17.35 o                         
   6   4   7        104.86        196.60        28.18 o                         
  -8   5   7        902.28       1052.36        58.73 o                         
  -7   5   7        592.83        579.52        41.32 o                         
  -6   5   7      12977.86      13056.24       204.55 o                         
  -5   5   7       2155.28       2181.29        55.51 o                         
  -4   5   7        262.95        233.58        18.75 o                         
  -3   5   7      15422.83      15217.80       216.68 o                         
  -2   5   7       3911.89       4094.39       114.15 o                         
  -1   5   7       3523.57       3627.42        86.61 o                         
   0   5   7      16780.70      16906.66       253.29 o                         
   1   5   7       3549.35       3565.48        75.31 o                         
   2   5   7       1069.19       1130.09        31.27 o                         
   3   5   7      15550.51      14934.78       232.51 o                         
   4   5   7      10308.65      10220.15       268.18 o                         
   5   5   7       5108.93       5132.88        98.46 o                         
   6   5   7       2453.76       2368.33        90.81 o                         
  -8   6   7        375.20        507.83        44.55 o                         
  -7   6   7       1664.51       1580.79        59.78 o                         
  -6   6   7        198.51        286.23        24.28 o                         
  -5   6   7       2565.69       2567.51        64.60 o                         
  -4   6   7        123.34        111.82        16.92 o                         
  -3   6   7         11.07         85.29        11.00 o                         
  -2   6   7         48.55         86.09         9.97 o                         
  -1   6   7       2108.43       2182.09        48.14 o                         
   0   6   7       1256.43       1286.38        36.57 o                         
   1   6   7        210.09        207.44        33.31 o                         
   2   6   7        493.19        489.69        20.04 o                         
   3   6   7       1409.17       1556.62        59.82 o                         
   4   6   7        172.60        251.66        17.09 o                         
   5   6   7       2158.94       2162.54        52.88 o                         
   6   6   7          7.06         96.54        27.32 o                         
  -8   7   7        931.09        944.75        96.30 o                         
  -7   7   7       1062.75       1111.76        96.40 o                         
  -6   7   7       7184.33       6937.73       125.49 o                         
  -5   7   7       2842.85       2937.15        95.17 o                         
  -4   7   7         94.09        122.02        15.81 o                         
  -3   7   7      28485.85      28754.62       386.01 o                         
  -2   7   7       2319.69       2604.57        75.50 o                         
  -1   7   7       6521.41       6557.44       116.66 o                         
   0   7   7      11375.12      11592.96       179.95 o                         
   1   7   7      10984.15      10873.71       193.83 o                         
   2   7   7        944.21        945.49        44.62 o                         
   3   7   7      18922.12      18879.18       349.74 o                         
   4   7   7       4724.10       4656.31        88.31 o                         
   5   7   7       4233.88       4048.84       154.27 o                         
   6   7   7       3097.07       3070.57       240.98 o                         
  -8   8   7         67.09         59.03        24.84 o                         
  -7   8   7       2084.93       2115.13        81.10 o                         
  -6   8   7        327.88        370.31        28.60 o                         
  -5   8   7       1777.95       1766.15        63.98 o                         
  -4   8   7        734.56        891.29        34.64 o                         
  -3   8   7        746.81        906.11        41.57 o                         
  -2   8   7         93.09         87.76        10.65 o                         
  -1   8   7      10369.86      10307.65       164.66 o                         
   0   8   7          7.91         36.93         7.02 o                         
   1   8   7       2532.40       2642.14        53.60 o                         
   2   8   7        185.13        305.03        40.75 o                         
   3   8   7       2950.93       2816.74        59.48 o                         
   4   8   7       1332.05       1280.16        35.75 o                         
   5   8   7       2944.16       2949.88        79.38 o                         
   6   8   7        485.89        543.77        46.77 o                         
  -8   9   7       1968.29       2028.08        80.24 o                         
  -7   9   7         79.24         96.13        18.87 o                         
  -6   9   7       8272.17       8215.79       142.33 o                         
  -5   9   7       6812.47       6706.58       118.37 o                         
  -4   9   7       2194.20       2103.20        56.53 o                         
  -3   9   7      17163.89      17318.83       272.48 o                         
  -2   9   7      20978.91      19944.08       272.72 o                         
  -1   9   7       2391.97       2438.08        48.25 o                         
   0   9   7       8606.88       8489.71       137.37 o                         
   1   9   7       3639.66       4075.60        74.50 o                         
   2   9   7       6255.80       6118.61       123.82 o                         
   3   9   7       1807.42       1900.97        45.86 o                         
   4   9   7       5478.26       5353.80        98.35 o                         
   5   9   7       1677.21       1506.95        53.05 o                         
   6   9   7       2165.73       2102.79        90.23 o                         
  -8  10   7        859.60        822.23        54.46 o                         
  -7  10   7       3566.72       3638.02        94.24 o                         
  -6  10   7         33.02         83.55        14.88 o                         
  -5  10   7        509.17        647.28        30.48 o                         
  -4  10   7      10616.99      10297.80       178.23 o                         
  -3  10   7       1782.98       1868.83        50.35 o                         
  -2  10   7         24.10         49.06         9.28 o                         
  -1  10   7       4993.88       4895.13        80.92 o                         
   0  10   7      11659.74      11295.94       176.81 o                         
   1  10   7        285.32        335.18        22.30 o                         
   2  10   7       6549.42       6728.70       136.64 o                         
   3  10   7       8371.12       8453.07       142.96 o                         
   4  10   7        126.45        211.99        42.32 o                         
   5  10   7        563.73        618.72        61.50 o                         
   6  10   7       4920.67       5204.67       163.25 o                         
  -8  11   7       1734.75       1742.92        96.57 o                         
  -7  11   7        579.53        694.68        64.89 o                         
  -6  11   7       3832.51       3676.96       101.66 o                         
  -5  11   7       2922.93       2906.05        73.31 o                         
  -4  11   7        460.85        533.68        29.30 o                         
  -3  11   7       6704.11       6554.56       121.19 o                         
  -2  11   7       4072.71       4258.86        75.64 o                         
  -1  11   7          8.89         23.36         6.45 o                         
   0  11   7       2290.87       2504.74        47.87 o                         
   1  11   7      16816.69      16178.41       308.56 o                         
   2  11   7       2302.18       2506.50        67.02 o                         
   3  11   7       1229.84       1348.10        34.96 o                         
   4  11   7       5698.94       5657.17       116.45 o                         
   5  11   7        740.39        769.15       151.72 o                         
   6  11   7       2586.28       2664.18       120.10 o                         
  -8  12   7       1272.87       1354.81        64.79 o                         
  -7  12   7       4048.45       3814.12        97.95 o                         
  -6  12   7        248.87        312.71        25.59 o                         
  -5  12   7        564.91        706.76        54.83 o                         
  -4  12   7       7446.60       7392.82       137.33 o                         
  -3  12   7        475.10        546.49        26.63 o                         
  -2  12   7         50.57         84.06        15.72 o                         
  -1  12   7        924.04       1046.12        36.83 o                         
   0  12   7       3859.53       3763.49        72.03 o                         
   1  12   7       1874.57       2025.69        44.94 o                         
   2  12   7      11580.62      11421.56       249.88 o                         
   3  12   7       1404.50       1444.41        35.46 o                         
   4  12   7        339.32        419.55        39.92 o                         
   5  12   7       3386.11       3264.72       261.14 o                         
   6  12   7       5121.82       5004.32       161.53 o                         
  -7  13   7        770.90        987.64        48.54 o                         
  -6  13   7       2462.31       2369.38        61.69 o                         
  -5  13   7       4084.37       4055.09        91.83 o                         
  -4  13   7       2455.68       2501.66        64.17 o                         
  -3  13   7       4283.03       4198.55        87.13 o                         
  -2  13   7       1987.39       2095.19        52.32 o                         
  -1  13   7        384.14        398.55        20.76 o                         
   0  13   7        147.33        200.42        21.06 o                         
   1  13   7      32383.40      31159.16       406.28 o                         
   2  13   7        871.03       1014.62        50.10 o                         
   3  13   7       2238.17       2252.08        60.34 o                         
   4  13   7       4840.09       4814.04       147.46 o                         
   5  13   7        499.99        690.29        80.24 o                         
   6  13   7        779.51        878.09        77.27 o                         
  -7  14   7       3403.69       3233.63        78.37 o                         
  -6  14   7        667.45        794.15        43.62 o                         
  -5  14   7       3712.35       3763.02        87.65 o                         
  -4  14   7       3708.16       3794.66       105.76 o                         
  -3  14   7        536.73        562.24        28.06 o                         
  -2  14   7       3717.48       3729.72        77.79 o                         
  -1  14   7       7252.13       6951.25       121.81 o                         
   0  14   7         62.59        113.02        13.62 o                         
   1  14   7       6743.51       6567.16       112.66 o                         
   2  14   7       6562.43       6335.54       131.56 o                         
   3  14   7       1161.73       1244.09        57.13 o                         
   4  14   7        303.87        332.44        90.24 o                         
   5  14   7       7145.35       7257.96       232.11 o                         
   6  14   7       2719.29       2516.35       106.13 o                         
  -7  15   7          1.90         42.45        15.29 o                         
  -6  15   7       5473.86       5612.70       108.43 o                         
  -5  15   7       5618.25       5449.21       115.23 o                         
  -4  15   7         97.15         91.90        14.59 o                         
  -3  15   7       1468.96       1508.40        45.14 o                         
  -2  15   7       8377.86       8253.05       143.89 o                         
  -1  15   7          4.49         41.59         9.01 o                         
   0  15   7       1948.42       1955.88        47.26 o                         
   1  15   7       1449.67       1630.58        40.05 o                         
   2  15   7         78.47        167.91        17.71 o                         
   3  15   7        364.83        536.94        51.13 o                         
   4  15   7       4372.71       4164.97       135.71 o                         
   5  15   7        171.63        206.00        34.33 o                         
   6  15   7         66.69         88.89        26.55 o                         
  -7  16   7       3072.77       3065.50        76.36 o                         
  -6  16   7       2426.80       2400.16        63.22 o                         
  -5  16   7       3976.49       3846.16       117.29 o                         
  -4  16   7      10269.07      10336.79       293.57 o                         
  -3  16   7       1585.35       1649.02        51.87 o                         
  -2  16   7       5710.63       5626.75       106.69 o                         
  -1  16   7       6676.86       6619.98       118.12 o                         
   0  16   7       6365.41       6384.41       112.81 o                         
   1  16   7          7.48          8.61         6.14 o                         
   2  16   7      14418.09      14406.03       263.96 o                         
   3  16   7       5699.32       5667.81       163.41 o                         
   4  16   7        415.00        356.89        41.09 o                         
   5  16   7       5424.50       5422.35       170.62 o                         
   6  16   7       3501.61       3359.37       129.80 o                         
  -7  17   7        222.31        272.24        31.59 o                         
  -6  17   7       2867.58       2953.47        87.52 o                         
  -5  17   7        178.53        309.28        41.94 o                         
  -4  17   7         53.03        126.05        17.04 o                         
  -3  17   7        507.40        591.34        29.77 o                         
  -2  17   7       1759.13       1671.88        51.82 o                         
  -1  17   7        106.58         66.51        15.36 o                         
   0  17   7       4442.59       4345.30        98.07 o                         
   1  17   7        854.18        772.54        29.63 o                         
   2  17   7        729.80        685.53        31.05 o                         
   3  17   7       3684.87       3740.36       210.71 o                         
   4  17   7       6071.57       5852.11       175.33 o                         
   5  17   7        170.33        266.00        36.88 o                         
   6  17   7        820.31        796.56        64.72 o                         
  -7  18   7       2885.52       2717.99        84.09 o                         
  -6  18   7       1205.08       1219.33        44.28 o                         
  -5  18   7       4674.92       4628.50       119.32 o                         
  -4  18   7       9515.26       9792.21       174.62 o                         
  -3  18   7        253.83        327.04        26.55 o                         
  -2  18   7       4711.12       4749.26        94.95 o                         
  -1  18   7       5097.11       5144.56       149.26 o                         
   0  18   7       4024.85       3795.87        85.36 o                         
   1  18   7        236.52        339.44        26.58 o                         
   2  18   7       6759.49       6529.27       139.13 o                         
   3  18   7       2389.14       2476.24        95.26 o                         
   4  18   7        323.05        438.01        54.39 o                         
   5  18   7       5511.21       5299.38       223.29 o                         
  -7  19   7       1226.83       1166.31        46.08 o                         
  -6  19   7        855.48        924.40        39.37 o                         
  -5  19   7          4.89         28.10        14.03 o                         
  -4  19   7        506.80        528.59        31.11 o                         
  -3  19   7       4572.51       4745.51        98.30 o                         
  -2  19   7        116.69        148.94        16.39 o                         
  -1  19   7         26.31         62.83        18.92 o                         
   0  19   7       3346.12       3322.64        70.04 o                         
   1  19   7       1736.06       1743.88        54.26 o                         
   2  19   7       1867.47       1833.32        55.64 o                         
   3  19   7       4711.72       4538.94       142.77 o                         
   4  19   7       1446.16       1373.45        72.92 o                         
   5  19   7       1074.92       1295.67        72.81 o                         
  -7  20   7       4541.27       4485.24       125.41 o                         
  -6  20   7          2.04         -0.65        10.12 o                         
  -5  20   7       4702.68       4804.54       105.93 o                         
  -4  20   7       3519.76       3595.05       102.86 o                         
  -3  20   7        691.62        703.40        31.71 o                         
  -2  20   7       3040.99       3047.86        70.54 o                         
  -1  20   7      21009.12      20540.82       317.20 o                         
   0  20   7       1673.70       1701.35        45.76 o                         
   1  20   7       2624.08       2652.44       111.11 o                         
   2  20   7       4915.21       4767.04       144.54 o                         
   3  20   7       4583.36       4646.09       146.46 o                         
   4  20   7        723.19        749.42        56.79 o                         
   5  20   7       5875.74       5790.75       184.27 o                         
  -7  21   7         40.16        151.06        24.49 o                         
  -6  21   7        363.78        490.38        32.87 o                         
  -5  21   7        980.38        956.16        41.05 o                         
  -4  21   7       2953.42       3129.97        98.23 o                         
  -3  21   7       2336.42       2438.47        63.40 o                         
  -2  21   7       2799.35       2759.70        66.59 o                         
  -1  21   7         53.12        121.20        15.39 o                         
   0  21   7       3523.70       3369.46        71.62 o                         
   1  21   7         34.09         34.70        12.08 o                         
   2  21   7        712.99        792.76        53.07 o                         
   3  21   7        824.48        901.64       127.20 o                         
   4  21   7        326.30        435.44        51.03 o                         
   5  21   7        142.52        241.67        69.31 o                         
  -6  22   7         48.61         73.34        19.13 o                         
  -5  22   7       1352.51       1228.05        46.30 o                         
  -4  22   7      11858.87      11923.47       214.40 o                         
  -3  22   7       1497.13       1492.59        68.06 o                         
  -2  22   7       5214.10       5212.92       122.52 o                         
  -1  22   7      14608.42      14447.66       233.97 o                         
   0  22   7       4168.95       4257.23       115.80 o                         
   1  22   7        405.11        464.15        29.84 o                         
   2  22   7       6839.49       6703.52       186.86 o                         
   3  22   7       5434.93       5396.25       165.82 o                         
   4  22   7        198.88        244.73        36.51 o                         
   5  22   7       1884.91       1684.13       134.72 o                         
  -6  23   7        167.21        242.16        29.90 o                         
  -5  23   7         17.13         17.18        13.17 o                         
  -4  23   7        196.70        323.47        26.96 o                         
  -3  23   7        246.16        245.23        36.71 o                         
  -2  23   7        962.34       1001.61        58.51 o                         
  -1  23   7        305.11        370.76        38.40 o                         
   0  23   7       1271.20       1216.77        38.34 o                         
   1  23   7        182.17        185.61        22.22 o                         
   2  23   7         10.47         71.84        20.03 o                         
   3  23   7        310.65        407.73        70.63 o                         
   4  23   7        447.70        464.14        52.40 o                         
   5  23   7        217.12        215.97        41.09 o                         
  -6  24   7        449.84        494.30        44.20 o                         
  -5  24   7        364.55        423.06        40.21 o                         
  -4  24   7      16244.82      16193.46       269.93 o                         
  -3  24   7       3760.20       3674.59        90.88 o                         
  -2  24   7       2982.82       2921.71        91.11 o                         
  -1  24   7       7057.24       7075.18       133.13 o                         
   0  24   7       3183.46       3202.55        70.62 o                         
   1  24   7         47.35         63.42        12.93 o                         
   2  24   7       5663.09       5645.25       167.20 o                         
   3  24   7       4358.59       4320.14       144.91 o                         
   4  24   7        171.54        233.24        40.98 o                         
   5  24   7       2518.89       2220.64       104.82 o                         
  -6  25   7          0.18        -13.18        30.08 o                         
  -5  25   7         23.75         45.36        19.24 o                         
  -4  25   7       2393.27       2587.72        70.70 o                         
  -3  25   7         72.50        110.50        21.27 o                         
  -2  25   7         19.69         25.74        17.33 o                         
  -1  25   7        206.36        282.74        23.03 o                         
   0  25   7        226.81        272.99        29.68 o                         
   1  25   7       1196.29       1264.74        46.40 o                         
   2  25   7        878.88        958.54       123.94 o                         
   3  25   7         81.96        204.89        33.45 o                         
   4  25   7        300.00        360.34        58.05 o                         
  -6  26   7        145.64        116.58        22.13 o                         
  -5  26   7       3597.32       3436.81        96.82 o                         
  -4  26   7       5254.43       5429.96       116.08 o                         
  -3  26   7       3407.60       3330.66       103.02 o                         
  -2  26   7        769.39        871.08        36.75 o                         
  -1  26   7      12504.97      12116.12       204.41 o                         
   0  26   7       1352.16       1249.52        41.43 o                         
   1  26   7       1238.03       1205.32        45.19 o                         
   2  26   7       6994.50       7203.09       203.66 o                         
   3  26   7       7668.67       7793.79       222.44 o                         
   4  26   7       1020.25       1279.73       127.45 o                         
  -6  27   7         33.41         11.92        35.22 o                         
  -5  27   7        792.06        890.60        46.27 o                         
  -4  27   7          3.55         25.40        30.66 o                         
  -3  27   7        100.09        101.07        17.83 o                         
  -2  27   7       1297.71       1182.37        43.36 o                         
  -1  27   7         34.18         78.01        13.44 o                         
   0  27   7        854.36        811.02        32.13 o                         
   1  27   7         41.04         54.67        13.04 o                         
   2  27   7        369.85        440.91        48.02 o                         
   3  27   7        510.98        717.76       155.40 o                         
   4  27   7        139.08        130.52        39.27 o                         
  -5  28   7       4288.17       4125.52       172.25 o                         
  -4  28   7       4551.56       4582.08       125.56 o                         
  -3  28   7       2051.71       1985.40        60.47 o                         
  -2  28   7        716.83        695.92        34.03 o                         
  -1  28   7       5887.01       5754.46       114.90 o                         
   0  28   7       2247.44       2269.21        58.07 o                         
   1  28   7         53.10         42.08        13.56 o                         
   2  28   7       6572.14       6534.74       192.19 o                         
   3  28   7       7089.71       7066.84       209.79 o                         
   4  28   7          6.89        102.93        49.79 o                         
  -5  29   7         17.74         65.92        25.33 o                         
  -4  29   7         52.08        113.82        20.27 o                         
  -3  29   7         71.71         94.65        18.97 o                         
  -2  29   7         61.91        129.15        20.87 o                         
  -1  29   7        262.74        359.22        27.69 o                         
   0  29   7         68.32         77.50        13.92 o                         
   1  29   7        191.94        141.63        60.23 o                         
   2  29   7         69.92         80.58        25.41 o                         
   3  29   7       1160.47       1232.89        74.88 o                         
   4  29   7        599.35        495.70        73.64 o                         
  -5  30   7       2608.71       2345.01       202.27 o                         
  -4  30   7       7226.04       6929.07       168.67 o                         
  -3  30   7       1024.71       1189.82        79.47 o                         
  -2  30   7       1559.36       1457.32        59.24 o                         
  -1  30   7       1999.68       2018.50        58.50 o                         
   0  30   7       3621.77       3768.72        96.59 o                         
   1  30   7         21.08        -17.75        26.24 o                         
   2  30   7       7451.70       7851.42       223.92 o                         
   3  30   7       1470.82       1482.08        99.20 o                         
  -5  31   7        393.45        351.45        48.08 o                         
  -4  31   7          0.13         32.82        18.60 o                         
  -3  31   7         12.09         15.37        14.51 o                         
  -2  31   7       2376.19       2378.48        67.42 o                         
  -1  31   7        198.80        253.51        26.50 o                         
   0  31   7          4.34         -2.68        10.24 o                         
   1  31   7        132.52        140.04        29.76 o                         
   2  31   7        667.21        924.91       105.29 o                         
   3  31   7         92.39        111.06        31.10 o                         
  -4  32   7       2569.62       2353.12        73.73 o                         
  -3  32   7        711.94        771.87        50.52 o                         
  -2  32   7       1378.55       1438.18        51.47 o                         
  -1  32   7       6782.87       6600.62       135.17 o                         
   0  32   7       2279.17       2216.41       102.66 o                         
   1  32   7       1887.35       2032.12       149.05 o                         
   2  32   7       6116.35       5444.41       194.85 o                         
   3  32   7       1350.76       1324.48        83.49 o                         
  -4  33   7        896.04        886.91        50.85 o                         
  -3  33   7       1141.85       1056.61        46.90 o                         
  -2  33   7        555.11        670.93        52.49 o                         
  -1  33   7        739.66        840.90        37.74 o                         
   0  33   7        149.52        150.47        31.35 o                         
   1  33   7        559.17        610.11        59.33 o                         
   2  33   7         42.68         82.69        26.63 o                         
  -3  34   7        626.03        784.39        49.35 o                         
  -2  34   7       1538.54       1433.69        56.85 o                         
  -1  34   7       6062.28       5970.66       211.77 o                         
   0  34   7       1652.34       1658.46        82.03 o                         
   1  34   7        211.46        276.81        63.10 o                         
   2  34   7       2889.40       2626.45       113.10 o                         
  -3  35   7       1186.52       1104.00        68.29 o                         
  -2  35   7        451.71        448.58        35.02 o                         
  -1  35   7          6.12         79.39        27.52 o                         
   0  35   7        564.50        637.97        64.26 o                         
   1  35   7       1554.16       1745.52       220.66 o                         
  -2  36   7        564.61        585.60        58.76 o                         
  -1  36   7       2019.24       1940.95        92.85 o                         
   0  36   7       2787.85       2904.71       126.65 o                         
   1  36   7          6.87         37.61        28.35 o                         
  -1  37   7         31.60         84.73        29.61 o                         
  -8   0   8       2195.47       2167.93       125.88 o                         
  -7   0   8      13280.04      12819.98       363.40 o                         
  -6   0   8        232.94        346.96        45.05 o                         
  -5   0   8       8269.81       7943.47       202.82 o                         
  -4   0   8      15287.80      15685.73       297.23 o                         
  -3   0   8       3399.45       3174.36        99.32 o                         
  -2   0   8       7574.40       8129.77       296.85 o                         
  -1   0   8      22836.84      22936.08       599.61 o                         
   0   0   8        610.24        726.19        41.22 o                         
   1   0   8        591.18        654.77        32.44 o                         
   2   0   8       6776.34       6689.45       224.64 o                         
   3   0   8       5048.92       4719.69       246.73 o                         
   4   0   8        202.37        244.16        27.36 o                         
   5   0   8      12247.21      12209.70       287.06 o                         
  -8   1   8        113.50        276.78        43.23 o                         
  -7   1   8         76.07        209.62        42.23 o                         
  -6   1   8        323.84        342.57        29.69 o                         
  -5   1   8        440.81        491.58        29.06 o                         
  -4   1   8        373.05        469.47        25.09 o                         
  -3   1   8         38.11         41.03         9.91 o                         
  -2   1   8        229.29        218.18        17.45 o                         
  -1   1   8       5662.36       5505.77        98.41 o                         
   0   1   8         91.55         70.65         9.02 o                         
   1   1   8       3222.45       3357.56        65.33 o                         
   2   1   8        644.40        725.15        25.94 o                         
   3   1   8       1209.18       1102.09        34.27 o                         
   4   1   8         41.31         47.81        16.08 o                         
   5   1   8        232.40        362.66        22.91 o                         
  -8   2   8       5781.56       5901.74       174.76 o                         
  -7   2   8      12104.14      12327.20       301.67 o                         
  -6   2   8         24.38         67.72        16.70 o                         
  -5   2   8       5105.18       4958.50        99.36 o                         
  -4   2   8      17815.26      17400.30       229.86 o                         
  -3   2   8        288.95        335.08        23.58 o                         
  -2   2   8      15022.15      14851.73       232.87 o                         
  -1   2   8      18920.32      18929.87       286.34 o                         
   0   2   8         11.02         12.13         5.70 o                         
   1   2   8        391.11        379.56        17.47 o                         
   2   2   8      16934.40      17099.35       262.45 o                         
   3   2   8       5940.94       5783.65       142.34 o                         
   4   2   8       1022.50        997.51        33.50 o                         
   5   2   8       6704.49       6466.57       120.93 o                         
  -8   3   8        311.63        484.39        49.31 o                         
  -7   3   8        645.82        805.34        69.24 o                         
  -6   3   8          2.02          1.85         9.75 o                         
  -5   3   8        164.28        233.20        20.07 o                         
  -4   3   8        174.53        278.22        31.58 o                         
  -3   3   8        194.73        208.26        17.10 o                         
  -2   3   8        895.15       1006.85        32.65 o                         
  -1   3   8        121.75        176.26        14.91 o                         
   0   3   8         45.58         50.75         8.24 o                         
   1   3   8         73.16         93.25        11.56 o                         
   2   3   8       6781.76       7004.72       170.18 o                         
   3   3   8       1000.21       1132.28        42.34 o                         
   4   3   8        893.13        963.56        40.95 o                         
   5   3   8         96.02        187.81        17.28 o                         
  -8   4   8       6816.71       6535.24       150.30 o                         
  -7   4   8       5389.88       5293.57       125.47 o                         
  -6   4   8        140.37        188.97        21.04 o                         
  -5   4   8       2731.83       2733.80        77.71 o                         
  -4   4   8      15429.25      15321.79       224.49 o                         
  -3   4   8      11270.62      11204.97       210.56 o                         
  -2   4   8      12302.85      12261.04       196.97 o                         
  -1   4   8      15988.25      15856.96       243.75 o                         
   0   4   8       4070.15       4057.76        75.77 o                         
   1   4   8       2366.59       2534.23        63.82 o                         
   2   4   8      22210.09      22211.37       333.59 o                         
   3   4   8      10561.29       9748.71       287.03 o                         
   4   4   8        970.76        976.87        53.70 o                         
   5   4   8       5117.17       5291.68       130.38 o                         
   6   4   8       4770.15       4637.61       243.37 o                         
  -8   5   8        171.09        208.61        28.97 o                         
  -7   5   8       2408.96       2255.66       104.13 o                         
  -6   5   8       2104.58       2094.06        58.37 o                         
  -5   5   8        591.24        668.21        33.65 o                         
  -4   5   8       3291.53       3279.88        69.04 o                         
  -3   5   8       3338.87       3444.23        68.20 o                         
  -2   5   8       1034.16       1102.08        35.77 o                         
  -1   5   8        346.83        459.44        22.12 o                         
   0   5   8       5320.23       4915.59        88.33 o                         
   1   5   8        949.72       1101.86        57.36 o                         
   2   5   8          5.67         78.70        10.79 o                         
   3   5   8       1722.04       1606.76        42.91 o                         
   4   5   8         25.53         55.73        14.35 o                         
   5   5   8         66.97        175.64        29.19 o                         
   6   5   8        657.34        778.34       133.94 o                         
  -8   6   8       4888.33       4638.28       117.80 o                         
  -7   6   8       2962.19       2906.26        84.04 o                         
  -6   6   8        533.50        613.50        35.29 o                         
  -5   6   8      16815.95      16103.53       245.58 o                         
  -4   6   8       9002.81       8812.03       142.27 o                         
  -3   6   8        408.48        450.36        25.70 o                         
  -2   6   8      13495.13      13571.83       215.67 o                         
  -1   6   8       7673.53       7823.28       131.67 o                         
   0   6   8        734.55        689.20        31.25 o                         
   1   6   8      26056.99      25972.51       439.73 o                         
   2   6   8       2644.98       2681.21        67.25 o                         
   3   6   8         73.73        152.82        14.62 o                         
   4   6   8        844.67        814.94        29.89 o                         
   5   6   8       4614.38       4379.09       136.17 o                         
   6   6   8       1809.01       1925.42        83.49 o                         
  -8   7   8         96.38        237.09        29.43 o                         
  -7   7   8        592.43        590.71        39.49 o                         
  -6   7   8         11.96         32.49        12.02 o                         
  -5   7   8         96.60        182.20        18.76 o                         
  -4   7   8       1136.60       1186.56        37.65 o                         
  -3   7   8        223.60        272.67        19.69 o                         
  -2   7   8       1837.82       2037.41        50.60 o                         
  -1   7   8       2267.72       2254.22        87.55 o                         
   0   7   8       1343.44       1390.21        36.23 o                         
   1   7   8       2887.70       2895.17        66.84 o                         
   2   7   8        459.89        453.52        31.13 o                         
   3   7   8       4656.08       4578.62        88.12 o                         
   4   7   8        624.46        719.86        36.68 o                         
   5   7   8        552.78        764.98        48.37 o                         
   6   7   8        173.48        191.53        32.49 o                         
  -8   8   8       2790.13       2892.94        87.99 o                         
  -7   8   8       2913.46       2992.91        85.18 o                         
  -6   8   8        393.03        462.57        32.17 o                         
  -5   8   8      10995.27      11120.69       178.28 o                         
  -4   8   8       6520.03       6582.42       126.60 o                         
  -3   8   8       3132.09       3009.12        70.70 o                         
  -2   8   8       3890.47       3948.60        87.99 o                         
  -1   8   8      11418.40      11287.10       180.96 o                         
   0   8   8      10269.39       9873.40       158.96 o                         
   1   8   8       6592.18       6841.18       116.67 o                         
   2   8   8       7155.20       7166.07       143.74 o                         
   3   8   8       2208.11       2259.51        52.95 o                         
   4   8   8       2070.85       2107.01        63.73 o                         
   5   8   8       7137.73       7097.14       249.93 o                         
   6   8   8       3594.63       3433.93       129.16 o                         
  -7   9   8       1040.59       1058.70        50.26 o                         
  -6   9   8       3313.58       3292.63        76.89 o                         
  -5   9   8        144.59        199.04        24.09 o                         
  -4   9   8        407.19        495.16        29.33 o                         
  -3   9   8       4996.39       4987.68        89.74 o                         
  -2   9   8       4350.92       4301.37        82.65 o                         
  -1   9   8       2908.59       2924.01        62.25 o                         
   0   9   8       1378.03       1424.89        37.20 o                         
   1   9   8       1481.82       1512.08        38.46 o                         
   2   9   8       2430.74       2434.55        85.71 o                         
   3   9   8        197.30        206.76        16.64 o                         
   4   9   8       1011.35       1007.80        32.68 o                         
   5   9   8        400.16        493.32        69.21 o                         
   6   9   8          4.61         84.53        34.23 o                         
  -7  10   8       2941.02       2897.78        74.90 o                         
  -6  10   8         49.25        110.04        16.27 o                         
  -5  10   8       8979.02       9196.92       258.70 o                         
  -4  10   8      12002.75      11697.71       200.66 o                         
  -3  10   8         64.25        125.98        25.55 o                         
  -2  10   8      15083.61      14901.64       212.70 o                         
  -1  10   8      15170.53      15286.50       214.56 o                         
   0  10   8        577.07        689.41        33.08 o                         
   1  10   8       2466.46       2783.00        58.33 o                         
   2  10   8       7616.39       7632.33       151.97 o                         
   3  10   8        355.60        389.65        20.36 o                         
   4  10   8       3607.19       3610.88        91.37 o                         
   5  10   8       4543.16       3996.46       133.43 o                         
   6  10   8       2498.25       2372.26        99.51 o                         
  -7  11   8        214.13        265.64        38.58 o                         
  -6  11   8       5433.68       5496.21       108.34 o                         
  -5  11   8       2977.64       2992.89       111.91 o                         
  -4  11   8       1970.40       2034.81        77.32 o                         
  -3  11   8       5047.86       4932.71        99.42 o                         
  -2  11   8      12956.98      12622.21       184.59 o                         
  -1  11   8       1323.04       1305.87        41.81 o                         
   0  11   8       8907.11       8502.12       140.65 o                         
   1  11   8      15340.40      15180.92       274.26 o                         
   2  11   8        408.29        438.79        24.47 o                         
   3  11   8       1534.86       1373.31        53.72 o                         
   4  11   8      10043.61       9755.28       162.66 o                         
   5  11   8          6.43        117.94        23.93 o                         
   6  11   8        336.49        468.60        52.77 o                         
  -7  12   8       1579.64       1416.10        50.61 o                         
  -6  12   8         41.18        108.32        16.07 o                         
  -5  12   8       1392.62       1381.27        58.11 o                         
  -4  12   8       8323.34       8131.94       179.05 o                         
  -3  12   8        274.03        288.03        35.06 o                         
  -2  12   8         16.14         64.25        10.08 o                         
  -1  12   8      12464.72      11967.59       173.54 o                         
   0  12   8       5127.30       4968.68        92.01 o                         
   1  12   8        275.76        370.92        18.66 o                         
   2  12   8       6247.02       6400.74       221.90 o                         
   3  12   8        549.65        495.41        22.46 o                         
   4  12   8        305.00        415.34        40.34 o                         
   5  12   8       8547.36       8418.53       231.53 o                         
   6  12   8        751.70        864.82        62.06 o                         
  -7  13   8        179.73        249.39        40.33 o                         
  -6  13   8       1616.99       1607.89        51.44 o                         
  -5  13   8       2487.84       2549.99        69.35 o                         
  -4  13   8       1552.49       1518.21        52.92 o                         
  -3  13   8       7955.14       7841.60       142.60 o                         
  -2  13   8        659.18        718.74        29.36 o                         
  -1  13   8       9337.43       8935.57       135.82 o                         
   0  13   8       4001.32       4013.07        78.15 o                         
   1  13   8         82.14        146.45        15.88 o                         
   2  13   8       2253.90       2305.51        68.89 o                         
   3  13   8       3389.72       3310.27        79.21 o                         
   4  13   8       3434.11       3331.45       116.83 o                         
   5  13   8          1.18         97.70        23.82 o                         
  -7  14   8       3383.84       3302.49        99.53 o                         
  -6  14   8        295.28        264.31        28.89 o                         
  -5  14   8       1306.10       1452.21        50.49 o                         
  -4  14   8       5211.05       5718.12       174.57 o                         
  -3  14   8        513.67        562.11        30.74 o                         
  -2  14   8       1840.65       1942.75        51.82 o                         
  -1  14   8       7648.75       7822.32       136.56 o                         
   0  14   8       1147.46       1051.21        32.23 o                         
   1  14   8       2311.22       2341.03        46.73 o                         
   2  14   8       6122.88       6241.32       171.47 o                         
   3  14   8        898.61        895.29        44.32 o                         
   4  14   8         63.87        141.47        25.76 o                         
   5  14   8       3600.08       3485.25       126.37 o                         
  -7  15   8       1043.56       1037.27        80.51 o                         
  -6  15   8       3205.28       3240.35        93.46 o                         
  -5  15   8       5264.86       5183.91       111.36 o                         
  -4  15   8        343.46        425.63        39.09 o                         
  -3  15   8       6396.36       6540.65       124.79 o                         
  -2  15   8       4242.76       4052.75        85.11 o                         
  -1  15   8        535.99        579.64        26.71 o                         
   0  15   8       2635.71       2618.10        59.34 o                         
   1  15   8       3153.33       3454.10        70.25 o                         
   2  15   8       1495.18       1522.29        67.49 o                         
   3  15   8       4134.38       4126.68        79.12 o                         
   4  15   8       5320.07       5415.29       165.79 o                         
   5  15   8        671.86        681.46        75.40 o                         
  -7  16   8       2065.59       2097.76        75.40 o                         
  -6  16   8         84.93        201.60        27.60 o                         
  -5  16   8         59.68        113.00        23.35 o                         
  -4  16   8       1895.34       1834.12        57.02 o                         
  -3  16   8       1412.27       1469.57        46.55 o                         
  -2  16   8       2550.27       2516.74        62.00 o                         
  -1  16   8       4716.02       4655.20        91.99 o                         
   0  16   8        180.69        227.10        25.90 o                         
   1  16   8       2211.38       2141.44        63.27 o                         
   2  16   8      15958.91      15089.00       280.66 o                         
   3  16   8       3457.84       3395.81        65.82 o                         
   4  16   8        108.75        140.12        27.31 o                         
   5  16   8        882.05        948.39        64.28 o                         
  -7  17   8       3535.37       3484.55        90.78 o                         
  -6  17   8      10124.91      10102.29       171.53 o                         
  -5  17   8       7090.51       6713.89       135.21 o                         
  -4  17   8       6553.12       6615.50       130.25 o                         
  -3  17   8      10456.78      10237.05       180.38 o                         
  -2  17   8       3277.23       3507.35        77.78 o                         
  -1  17   8         84.30        111.61        14.30 o                         
   0  17   8      14545.22      13910.92       251.54 o                         
   1  17   8      10434.04      10214.10       265.67 o                         
   2  17   8         78.19        174.12        28.11 o                         
   3  17   8       2722.39       2757.79       102.84 o                         
   4  17   8       4133.78       4074.85       138.65 o                         
   5  17   8       2048.20       1942.03       122.32 o                         
  -7  18   8        982.34       1016.64        47.18 o                         
  -6  18   8        681.61        942.37        42.48 o                         
  -5  18   8       2440.69       2492.64        70.10 o                         
  -4  18   8        324.00        320.41        26.84 o                         
  -3  18   8        155.60        194.35        43.31 o                         
  -2  18   8        359.82        456.75        29.23 o                         
  -1  18   8        594.24        573.02        30.70 o                         
   0  18   8       1360.15       1372.92        42.74 o                         
   1  18   8       5483.80       5376.26        99.33 o                         
   2  18   8       1307.96       1295.21        45.23 o                         
   3  18   8         10.94         42.96        19.60 o                         
   4  18   8        129.50        202.33        43.51 o                         
   5  18   8         41.84         94.96        31.41 o                         
  -7  19   8       1184.36       1062.12        48.41 o                         
  -6  19   8       2403.25       2276.90        63.59 o                         
  -5  19   8       4500.12       4728.12       106.40 o                         
  -4  19   8          3.24         22.05        11.23 o                         
  -3  19   8       4708.16       4705.83       101.11 o                         
  -2  19   8       4591.98       4388.78       130.09 o                         
  -1  19   8        490.10        524.15        35.64 o                         
   0  19   8       4674.66       4509.85        90.89 o                         
   1  19   8       6114.45       5748.70       104.82 o                         
   2  19   8        204.83        243.93        19.78 o                         
   3  19   8       1677.47       1832.59        81.68 o                         
   4  19   8       4011.74       4252.72       179.82 o                         
   5  19   8        658.13        707.93        63.88 o                         
  -6  20   8       1547.44       1520.21        57.04 o                         
  -5  20   8       2381.12       2521.02        71.06 o                         
  -4  20   8         93.38        155.67        27.04 o                         
  -3  20   8       1357.62       1289.80        54.05 o                         
  -2  20   8        214.65        254.81        40.83 o                         
  -1  20   8       1619.49       1574.91        74.46 o                         
   0  20   8       4078.56       4175.66        85.39 o                         
   1  20   8        978.50        942.44        40.15 o                         
   2  20   8        425.53        493.48        45.11 o                         
   3  20   8       1574.72       1714.93        80.08 o                         
   4  20   8         54.14        102.78        24.67 o                         
   5  20   8       1064.12       1270.30       192.66 o                         
  -6  21   8       6458.64       6367.38       136.36 o                         
  -5  21   8       2048.88       2087.71        65.56 o                         
  -4  21   8       1304.01       1271.75        59.04 o                         
  -3  21   8      11266.55      11164.32       229.52 o                         
  -2  21   8       6685.29       6461.55       124.06 o                         
  -1  21   8       4412.41       4228.84        89.04 o                         
   0  21   8       4877.51       4701.35        93.37 o                         
   1  21   8       3695.89       3614.57       103.71 o                         
   2  21   8        448.62        388.19        23.15 o                         
   3  21   8       2540.37       2663.05       104.66 o                         
   4  21   8       3281.06       3283.77       125.16 o                         
   5  21   8        193.22        293.69        91.55 o                         
  -6  22   8         34.55        216.69        35.30 o                         
  -5  22   8       1738.82       1749.54        75.49 o                         
  -4  22   8        664.81        708.91        37.28 o                         
  -3  22   8        249.06        304.05        26.47 o                         
  -2  22   8       4080.32       3978.21       102.84 o                         
  -1  22   8       1172.34       1062.67        38.15 o                         
   0  22   8        208.29        256.20        29.30 o                         
   1  22   8         78.40        131.27        14.55 o                         
   2  22   8        330.02        335.23        20.38 o                         
   3  22   8        508.33        591.03        66.57 o                         
   4  22   8        698.60        828.00        89.52 o                         
  -6  23   8      13298.94      12821.95       282.82 o                         
  -5  23   8       3662.34       3654.70        92.27 o                         
  -4  23   8       5951.48       5986.55       124.68 o                         
  -3  23   8      10066.37       9763.00       176.40 o                         
  -2  23   8       9256.63       9262.12       193.20 o                         
  -1  23   8         11.19          2.21         8.72 o                         
   0  23   8       8999.81       9036.79       157.25 o                         
   1  23   8      11381.53      11205.95       183.96 o                         
   2  23   8        212.97        210.42        32.67 o                         
   3  23   8       1386.58       1331.84        72.70 o                         
   4  23   8      10358.46      10686.27       290.70 o                         
  -6  24   8          3.41        137.53        22.60 o                         
  -5  24   8         20.02         14.23        13.77 o                         
  -4  24   8       1818.64       1812.00        57.55 o                         
  -3  24   8        108.77        178.54        28.64 o                         
  -2  24   8         51.96         75.99        14.98 o                         
  -1  24   8         70.29         64.12        13.04 o                         
   0  24   8        192.52        256.14        21.41 o                         
   1  24   8       1305.34       1241.25        36.16 o                         
   2  24   8         38.57         51.30        28.94 o                         
   3  24   8         63.03         64.30        25.23 o                         
   4  24   8          0.24        370.26       128.52 o                         
  -6  25   8       6231.18       6186.63       167.11 o                         
  -5  25   8       2856.22       2883.74       115.51 o                         
  -4  25   8       2244.33       2360.99       130.69 o                         
  -3  25   8       6375.75       6063.49       236.50 o                         
  -2  25   8       3232.70       3284.31        79.66 o                         
  -1  25   8        990.64        991.70        37.91 o                         
   0  25   8       3411.95       3456.67        76.62 o                         
   1  25   8       2901.01       2822.18        62.05 o                         
   2  25   8        796.39        924.45        62.52 o                         
   3  25   8       3165.13       2983.53       264.77 o                         
   4  25   8       4433.08       4541.98       159.18 o                         
  -5  26   8         91.82         58.88        18.60 o                         
  -4  26   8        960.04        969.84        50.40 o                         
  -3  26   8        326.32        587.76        44.12 o                         
  -2  26   8        150.78        205.91        22.56 o                         
  -1  26   8        125.01        159.10        23.25 o                         
   0  26   8        402.41        416.44        25.13 o                         
   1  26   8         68.41        142.25        21.80 o                         
   2  26   8        182.78        175.49        56.72 o                         
   3  26   8         99.31        127.05        29.16 o                         
   4  26   8        228.07        369.06        51.20 o                         
  -5  27   8       2642.07       2506.81        80.33 o                         
  -4  27   8         31.49          9.43        18.54 o                         
  -3  27   8       7865.76       7759.75       151.91 o                         
  -2  27   8       5557.32       5246.59       126.74 o                         
  -1  27   8        474.69        497.76        32.80 o                         
   0  27   8       3511.72       3324.72        75.88 o                         
   1  27   8       6726.80       6606.84       191.17 o                         
   2  27   8          1.54         28.42        21.11 o                         
  -5  28   8        530.95        787.03        90.66 o                         
  -4  28   8         42.93        114.29        51.34 o                         
  -3  28   8        453.97        630.17        50.47 o                         
  -2  28   8       1513.87       1405.59        59.29 o                         
  -1  28   8        127.99        195.53        20.78 o                         
   0  28   8        364.53        381.76        24.91 o                         
   1  28   8       1434.48       1476.95        75.03 o                         
   2  28   8        538.29        555.33        75.75 o                         
   3  28   8       1490.02       1613.98        85.16 o                         
  -5  29   8       2221.31       2246.24        96.85 o                         
  -4  29   8       3543.02       3400.12       158.78 o                         
  -3  29   8       8625.64       8381.95       169.60 o                         
  -2  29   8       2636.82       2778.12        74.68 o                         
  -1  29   8       1424.73       1316.69        45.79 o                         
   0  29   8      11010.91      10855.74       190.69 o                         
   1  29   8       3616.51       3712.88       130.77 o                         
   2  29   8        213.60        210.73        35.53 o                         
   3  29   8       4650.67       4510.20       158.09 o                         
  -4  30   8        623.48        607.42        54.42 o                         
  -3  30   8        680.10        701.20        42.73 o                         
  -2  30   8         33.85         47.30        15.28 o                         
  -1  30   8       1584.83       1643.60        52.98 o                         
   0  30   8        619.72        901.86        97.51 o                         
   1  30   8         61.45        147.47        39.88 o                         
   3  30   8        520.64        728.16        69.80 o                         
  -4  31   8         99.43         78.44        21.72 o                         
  -3  31   8       1000.50       1046.89        64.93 o                         
  -2  31   8       2909.24       2725.17        74.39 o                         
  -1  31   8         22.73         65.89        15.37 o                         
   0  31   8       5075.97       5060.23       162.34 o                         
   1  31   8       3632.49       3344.98       149.77 o                         
   2  31   8        127.87        120.92        32.55 o                         
  -4  32   8       2121.46       2114.64        89.72 o                         
  -3  32   8         34.46         21.40        18.07 o                         
  -2  32   8        422.01        525.98        54.63 o                         
  -1  32   8        930.17        925.44        65.24 o                         
   0  32   8        324.36        454.18        49.62 o                         
   1  32   8         65.14        102.73        54.33 o                         
   2  32   8        374.56        406.53        52.53 o                         
  -3  33   8       4072.65       3945.52       114.23 o                         
  -2  33   8       1580.07       1538.50        65.25 o                         
  -1  33   8       1493.40       1417.13        76.12 o                         
   0  33   8       3491.76       3375.73       178.35 o                         
   1  33   8       2033.76       1890.20       199.44 o                         
  -3  34   8         10.07         39.63        22.05 o                         
  -2  34   8         43.68        101.98        56.71 o                         
  -1  34   8        984.91       1014.24        69.88 o                         
   0  34   8         51.86        226.67        86.13 o                         
   1  34   8        215.53        226.14        35.70 o                         
  -2  35   8       3076.78       3078.62       144.56 o                         
  -1  35   8        514.81        662.30        99.11 o                         
   0  35   8       3708.48       3791.50       139.84 o                         
  -7   1   9        514.00        537.69        40.97 o                         
  -6   1   9      10397.71      10366.19       174.25 o                         
  -5   1   9       1149.31       1079.18        44.05 o                         
  -4   1   9         32.15         21.52        23.92 o                         
  -3   1   9      15948.87      15830.59       253.15 o                         
  -2   1   9       1304.55       1220.42        37.82 o                         
  -1   1   9        409.82        488.76        23.00 o                         
   0   1   9      10565.27      10535.43       170.13 o                         
   1   1   9       6671.68       6660.83       115.55 o                         
   2   1   9         59.75         79.52        16.42 o                         
   3   1   9      14463.75      13525.99       219.06 o                         
   4   1   9       6720.79       6436.23       120.63 o                         
   5   1   9        111.43        100.82        23.73 o                         
  -7   2   9         88.35         94.23        35.04 o                         
  -6   2   9        165.86        253.70        24.42 o                         
  -5   2   9        104.52        135.65        15.95 o                         
  -4   2   9       1813.14       1819.10       113.67 o                         
  -3   2   9        178.99        262.81        21.52 o                         
  -2   2   9         17.95         35.31         9.92 o                         
  -1   2   9       2811.59       2908.67        62.92 o                         
   0   2   9       8685.88       8411.51       140.32 o                         
   1   2   9        187.32        338.46        21.38 o                         
   2   2   9       2235.56       1998.16        49.97 o                         
   3   2   9        219.01        383.62        28.73 o                         
   4   2   9         22.47         86.12        12.64 o                         
   5   2   9        898.81        896.18        51.12 o                         
  -7   3   9        783.27        860.79        52.67 o                         
  -6   3   9       5212.88       5102.28       104.40 o                         
  -5   3   9       2339.46       2272.49        54.45 o                         
  -4   3   9       1767.80       1788.12        84.00 o                         
  -3   3   9      17255.55      16823.54       267.33 o                         
  -2   3   9        155.96        258.19        33.81 o                         
  -1   3   9       1481.31       1426.63        42.17 o                         
   0   3   9      14564.29      14734.81       228.97 o                         
   1   3   9      10944.17      10890.17       201.61 o                         
   2   3   9        565.90        573.63        24.57 o                         
   3   3   9      10535.54      10105.83       199.40 o                         
   4   3   9       4320.97       4028.72       134.85 o                         
   5   3   9       1286.11       1330.50        67.57 o                         
  -7   4   9        401.57        447.39        37.08 o                         
  -6   4   9          0.39         78.76        15.08 o                         
  -5   4   9        827.94        888.78        32.76 o                         
  -4   4   9       1375.58       1511.20        88.13 o                         
  -3   4   9       2109.41       2070.57        50.37 o                         
  -2   4   9        592.87        680.48        28.93 o                         
  -1   4   9         10.56         31.18        11.69 o                         
   0   4   9        282.47        424.28        25.63 o                         
   1   4   9       3780.37       3768.22        84.93 o                         
   2   4   9        440.58        557.74        24.29 o                         
   3   4   9        863.47        902.16        42.20 o                         
   4   4   9       1290.93       1374.74        58.90 o                         
   5   4   9         20.03         30.33        17.24 o                         
  -7   5   9        789.95        890.29        58.03 o                         
  -6   5   9       9184.93       9025.73       157.15 o                         
  -5   5   9       5296.06       5293.05       102.91 o                         
  -4   5   9       2346.43       2334.01       106.81 o                         
  -3   5   9       6119.91       6127.00       106.13 o                         
  -2   5   9      11232.44      11003.32       182.07 o                         
  -1   5   9        669.04        672.14        26.09 o                         
   0   5   9      15530.25      15242.38       236.38 o                         
   1   5   9       6956.76       6993.14       138.08 o                         
   2   5   9        188.50        169.10        16.17 o                         
   3   5   9       3403.90       3293.64       103.04 o                         
   4   5   9       3603.41       3569.30        78.74 o                         
   5   5   9        128.49        194.82        29.00 o                         
  -7   6   9        343.71        462.04        40.14 o                         
  -6   6   9          1.72         80.56        15.48 o                         
  -5   6   9       1188.99       1345.22        50.23 o                         
  -4   6   9       2073.66       2039.87        56.71 o                         
  -3   6   9       1234.51       1237.96        63.47 o                         
  -2   6   9       2501.08       2444.65        58.50 o                         
  -1   6   9       4840.79       4703.23        89.71 o                         
   0   6   9        182.57        303.01        28.58 o                         
   1   6   9       1770.80       1814.29        50.68 o                         
   2   6   9       1245.34       1166.45        41.35 o                         
   3   6   9        772.87        794.20        45.52 o                         
   4   6   9        551.52        546.09        27.89 o                         
   5   6   9        291.20        292.02        35.64 o                         
  -7   7   9       1831.84       1776.08        64.44 o                         
  -6   7   9       4840.69       4791.22       100.15 o                         
  -5   7   9       2639.86       2586.05        64.43 o                         
  -4   7   9       1283.03       1256.31        40.21 o                         
  -3   7   9       2762.43       2841.56        84.02 o                         
  -2   7   9      15580.95      15385.27       220.65 o                         
  -1   7   9         83.71        111.91        13.68 o                         
   0   7   9       9366.47       9332.47       154.07 o                         
   1   7   9       5451.33       5485.31       164.55 o                         
   2   7   9          5.89         42.50        13.37 o                         
   3   7   9       3784.86       3755.80        78.86 o                         
   4   7   9       3104.82       3116.57        70.04 o                         
   5   7   9          5.65         14.40        17.49 o                         
  -7   8   9        171.12        271.68        27.30 o                         
  -6   8   9        363.07        426.86        31.95 o                         
  -5   8   9        393.94        387.45        31.54 o                         
  -4   8   9       6003.63       5827.38       134.74 o                         
  -3   8   9          5.28         37.67        10.91 o                         
  -2   8   9       2496.55       2575.46        56.04 o                         
  -1   8   9       2233.64       2371.42        55.56 o                         
   0   8   9        803.80        919.37        41.09 o                         
   1   8   9         23.75         44.44         8.84 o                         
   2   8   9       2253.64       2367.39        65.14 o                         
   3   8   9        709.20        767.33        30.95 o                         
   4   8   9        235.70        314.60        21.07 o                         
   5   8   9        396.94        505.39        50.02 o                         
  -7   9   9       2652.47       2588.87        72.70 o                         
  -6   9   9       2684.74       2733.95        77.81 o                         
  -5   9   9       1472.16       1584.83        52.99 o                         
  -4   9   9       4711.63       4681.50       100.91 o                         
  -3   9   9      20112.05      20143.90       284.46 o                         
  -2   9   9       3567.05       3660.12        70.90 o                         
  -1   9   9       2617.69       2658.97        66.00 o                         
   0   9   9       9898.30      10107.31       165.38 o                         
   1   9   9       3288.71       3388.07        70.66 o                         
   2   9   9       1139.70       1196.91        42.77 o                         
   3   9   9       5633.01       5696.18       108.88 o                         
   4   9   9       4173.59       3901.90       101.71 o                         
   5   9   9        472.85        404.36        41.55 o                         
  -7  10   9       1053.11       1078.29       111.76 o                         
  -6  10   9         80.64        137.42        21.52 o                         
  -5  10   9       1163.67       1211.51        46.20 o                         
  -4  10   9       2568.97       2689.67        70.06 o                         
  -3  10   9        809.71       1010.79        34.49 o                         
  -2  10   9        456.43        525.46        25.21 o                         
  -1  10   9      14617.86      14071.79       201.87 o                         
   0  10   9        123.17        248.03        18.15 o                         
   1  10   9       1101.71       1154.41        43.31 o                         
   2  10   9       4540.12       4579.00       173.37 o                         
   3  10   9         54.80        148.64        16.75 o                         
   4  10   9        222.53        256.01        33.83 o                         
   5  10   9       4251.19       3889.59       291.37 o                         
  -7  11   9        327.83        358.97        33.96 o                         
  -6  11   9       7787.84       7660.90       141.21 o                         
  -5  11   9       2186.89       2077.05        71.91 o                         
  -4  11   9         10.49         37.90        11.19 o                         
  -3  11   9      14710.97      14334.34       277.91 o                         
  -2  11   9       9923.50      10060.63       154.47 o                         
  -1  11   9       1359.90       1424.24        37.78 o                         
   0  11   9       7463.64       7593.06       130.37 o                         
   1  11   9       3027.89       2865.01        61.91 o                         
   2  11   9        107.94        176.59        32.65 o                         
   3  11   9       4031.04       3989.56        85.06 o                         
   4  11   9       4825.98       4649.90       146.88 o                         
   5  11   9        196.84        183.16        29.69 o                         
  -7  12   9       1934.33       2043.96        63.76 o                         
  -6  12   9          8.89        125.14        17.38 o                         
  -5  12   9       3369.81       3339.27        93.77 o                         
  -4  12   9       1777.27       1861.07        78.52 o                         
  -3  12   9          1.54         46.53        13.33 o                         
  -2  12   9       3061.56       2952.99        62.25 o                         
  -1  12   9      13166.05      13018.85       189.25 o                         
   0  12   9        301.50        362.29        21.19 o                         
   1  12   9       3312.52       3192.73        67.29 o                         
   2  12   9       6043.95       5835.86       125.88 o                         
   3  12   9        570.11        591.46        25.99 o                         
   4  12   9        194.19        295.03       105.95 o                         
   5  12   9       2948.10       2853.80       111.30 o                         
  -7  13   9         13.65         56.86        18.74 o                         
  -6  13   9       7245.78       7206.67       134.52 o                         
  -5  13   9        547.26        685.23        42.76 o                         
  -4  13   9       1012.36        993.53        70.64 o                         
  -3  13   9       2872.68       3035.12       108.74 o                         
  -2  13   9       4573.89       4561.91       131.93 o                         
  -1  13   9       2490.18       2264.49        50.59 o                         
   0  13   9       6713.40       6897.66       122.28 o                         
   1  13   9       1665.64       1590.01        45.56 o                         
   2  13   9        640.08        707.44        33.34 o                         
   3  13   9       3853.40       3728.99        94.13 o                         
   4  13   9       3546.80       3509.67       123.23 o                         
   5  13   9         31.13         69.56        22.13 o                         
  -7  14   9       1701.95       1596.95        56.13 o                         
  -6  14   9        537.17        712.85        39.16 o                         
  -5  14   9       2415.73       2293.69        74.58 o                         
  -4  14   9       4952.70       4882.63       105.59 o                         
  -3  14   9        631.82        701.48        32.98 o                         
  -2  14   9       5260.95       5188.69       130.23 o                         
  -1  14   9        338.41        447.42        25.51 o                         
   0  14   9        740.01        766.22        45.75 o                         
   1  14   9       3614.84       3626.32        70.41 o                         
   2  14   9       3048.44       2960.87        65.64 o                         
   3  14   9        437.88        474.28        18.86 o                         
   4  14   9        318.65        303.30        38.36 o                         
   5  14   9        989.32        893.64        62.79 o                         
  -7  15   9        212.77        261.98        28.41 o                         
  -6  15   9       2588.22       2457.37        66.95 o                         
  -5  15   9        614.56        670.52        38.83 o                         
  -4  15   9        616.18        693.68        34.42 o                         
  -3  15   9      10383.49      10290.03       185.01 o                         
  -2  15   9         18.05         27.88        11.05 o                         
  -1  15   9       4149.10       3978.12        99.42 o                         
   0  15   9      13551.50      13298.41       247.23 o                         
   1  15   9       3563.10       3538.35        95.46 o                         
   2  15   9        131.61        185.05        22.89 o                         
   3  15   9       4500.43       4554.98       165.92 o                         
   4  15   9       2014.86       2030.82        91.40 o                         
   5  15   9        372.84        430.78        48.24 o                         
  -7  16   9       1558.26       1493.83        53.77 o                         
  -6  16   9        266.58        255.66        26.97 o                         
  -5  16   9       2462.17       2443.25        70.56 o                         
  -4  16   9       2583.42       2719.60        71.74 o                         
  -3  16   9        899.74        943.57        42.45 o                         
  -2  16   9       2511.98       2554.32        64.36 o                         
  -1  16   9       4659.99       4497.73        91.87 o                         
   0  16   9       1953.88       1903.59        50.69 o                         
   1  16   9       6851.01       6673.05       120.47 o                         
   2  16   9       4757.95       4795.84       113.13 o                         
   3  16   9       4777.84       4722.13       220.20 o                         
   4  16   9       4151.53       4055.22       139.36 o                         
   5  16   9       3646.61       3500.03       132.38 o                         
  -6  17   9       1117.80       1062.76        56.49 o                         
  -5  17   9       1143.08       1115.46        46.20 o                         
  -4  17   9         44.85         79.98        14.86 o                         
  -3  17   9       1188.83       1346.03        88.91 o                         
  -2  17   9       1786.97       1785.87        51.99 o                         
  -1  17   9        758.29        830.53        32.34 o                         
   0  17   9       4264.93       4136.26        94.99 o                         
   1  17   9       3404.43       3518.03        74.44 o                         
   2  17   9         77.43        131.54        18.26 o                         
   3  17   9        963.91       1053.44       152.65 o                         
   4  17   9       1296.24       1234.64        80.09 o                         
  -6  18   9         96.38         68.36        41.83 o                         
  -5  18   9       4793.95       4444.46       107.97 o                         
  -4  18   9       3422.04       3278.54        82.23 o                         
  -3  18   9       1334.75       1233.68        45.21 o                         
  -2  18   9       4865.66       4793.11        99.77 o                         
  -1  18   9      10577.10      10100.97       200.60 o                         
   0  18   9        898.43        932.62        72.05 o                         
   1  18   9       4447.60       4432.74        88.10 o                         
   2  18   9       3318.07       3406.88        88.41 o                         
   3  18   9       5720.78       5547.30       202.41 o                         
   4  18   9       1883.58       1908.65        89.63 o                         
  -6  19   9        296.83        340.75        46.25 o                         
  -5  19   9        498.47        590.53        70.14 o                         
  -4  19   9        156.44        147.29        20.68 o                         
  -3  19   9         31.80         34.38        11.22 o                         
  -2  19   9       4742.24       4832.19       101.09 o                         
  -1  19   9        523.34        508.95        32.70 o                         
   0  19   9        282.68        305.10        22.15 o                         
   1  19   9        209.20        261.96        19.39 o                         
   2  19   9        150.61        195.24        21.91 o                         
   3  19   9        368.23        285.45        80.63 o                         
   4  19   9        886.05        872.58        61.68 o                         
  -6  20   9         17.27         30.46        18.18 o                         
  -5  20   9       3574.90       3383.39        89.05 o                         
  -4  20   9       5303.60       5440.96       116.77 o                         
  -3  20   9         62.28         77.46        15.00 o                         
  -2  20   9       1998.73       1935.53        56.40 o                         
  -1  20   9       2393.61       2436.79        71.11 o                         
   0  20   9        721.13        802.11        31.25 o                         
   1  20   9       1003.49        954.20        33.41 o                         
   2  20   9       4266.65       4586.78       145.87 o                         
   3  20   9        316.06        413.61        46.17 o                         
   4  20   9        619.40        655.68        61.37 o                         
  -6  21   9        198.19        233.37        30.09 o                         
  -5  21   9          2.67         21.42        14.77 o                         
  -4  21   9       1568.19       1691.69        56.31 o                         
  -3  21   9       2604.85       2597.93        69.78 o                         
  -2  21   9        151.43        211.89        21.02 o                         
  -1  21   9       1645.47       1669.35        50.59 o                         
   0  21   9         43.36        102.81        16.02 o                         
   1  21   9       1648.77       1627.35        44.01 o                         
   2  21   9        358.15        594.19        55.83 o                         
   3  21   9       1689.85       1700.62       162.73 o                         
   4  21   9        583.31        736.25       132.96 o                         
  -6  22   9        400.53        398.57        36.07 o                         
  -5  22   9       3901.02       3834.95        97.18 o                         
  -4  22   9       6775.68       6655.37       136.23 o                         
  -3  22   9        443.18        570.47        37.04 o                         
  -2  22   9       2869.45       2860.44       120.43 o                         
  -1  22   9       8811.97       9020.93       161.99 o                         
   0  22   9        559.23        594.10        28.84 o                         
   1  22   9       2772.85       2844.82        83.32 o                         
   2  22   9      12125.86      11745.22       424.48 o                         
   3  22   9         23.47         22.68        29.94 o                         
   4  22   9       1382.51       1517.29       111.76 o                         
  -6  23   9        161.30        157.00        26.34 o                         
  -5  23   9         36.88         79.39        24.47 o                         
  -4  23   9        358.36        378.33        31.63 o                         
  -3  23   9        689.15        675.60        36.62 o                         
  -2  23   9         32.10         46.44        14.47 o                         
  -1  23   9        279.69        372.89        29.22 o                         
   0  23   9        113.19        157.43        18.80 o                         
   1  23   9        185.00        255.01        19.15 o                         
   2  23   9         48.82        184.79        30.09 o                         
   3  23   9        231.89        316.32        43.03 o                         
   4  23   9        140.66        185.88        56.78 o                         
  -5  24   9       3295.81       3008.85        85.31 o                         
  -4  24   9       4876.57       4850.85       121.12 o                         
  -3  24   9        756.13        773.31        38.22 o                         
  -2  24   9       4562.64       4527.10       113.63 o                         
  -1  24   9      11491.49      11301.75       195.60 o                         
   0  24   9        108.52        114.22        15.37 o                         
   1  24   9        919.19        988.19        59.94 o                         
   2  24   9       7755.12       7521.59       214.68 o                         
   3  24   9       1894.03       1965.08        99.37 o                         
  -5  25   9         58.64        102.75        22.23 o                         
  -4  25   9         12.58         65.13        16.98 o                         
  -3  25   9         43.72         34.77        21.42 o                         
  -2  25   9         29.40         33.81        14.30 o                         
  -1  25   9        118.41        187.04        20.49 o                         
   0  25   9         54.07         68.61        13.59 o                         
   1  25   9       1186.93       1263.68        68.19 o                         
   2  25   9        513.23        782.16        59.28 o                         
   3  25   9        214.31        221.18        39.40 o                         
  -5  26   9       1535.46       1542.63        66.96 o                         
  -4  26   9       5762.92       5641.15       193.93 o                         
  -3  26   9        857.11        891.12        73.03 o                         
  -2  26   9       3714.62       3745.52        92.50 o                         
  -1  26   9       4734.00       4632.39        99.87 o                         
   0  26   9       1331.24       1321.70        54.46 o                         
   1  26   9        313.90        402.55        47.48 o                         
   2  26   9       4736.81       4721.71       181.48 o                         
   3  26   9       1740.21       1648.13        86.47 o                         
  -5  27   9         68.34        156.14        28.42 o                         
  -4  27   9          1.27         41.33        21.61 o                         
  -3  27   9        144.10        181.05        24.00 o                         
  -2  27   9        430.01        550.15        36.40 o                         
  -1  27   9          0.56         53.35        13.85 o                         
   0  27   9        225.13        398.50        47.41 o                         
   1  27   9        175.84        242.68        39.09 o                         
   2  27   9        224.60        261.54        49.96 o                         
   3  27   9          0.99          8.92        21.93 o                         
  -4  28   9       5586.11       5598.46       148.99 o                         
  -3  28   9         74.51         50.63        19.97 o                         
  -2  28   9       7814.56       7717.41       150.62 o                         
  -1  28   9       5536.92       5529.10       115.19 o                         
   0  28   9        724.69        656.23        62.48 o                         
   1  28   9       3268.50       3193.53       121.62 o                         
   2  28   9       3172.86       3143.13       123.34 o                         
  -4  29   9        122.88        200.81        27.89 o                         
  -3  29   9        424.74        457.12        36.18 o                         
  -2  29   9        427.03        627.56        45.82 o                         
  -1  29   9        692.20        863.06        39.26 o                         
   0  29   9        571.53        628.24        58.59 o                         
   1  29   9         83.60        154.67        32.39 o                         
   2  29   9          7.53         90.33        25.54 o                         
  -4  30   9       2763.19       2396.35        76.37 o                         
  -3  30   9        416.01        502.50        37.82 o                         
  -2  30   9       4836.81       4551.14       104.64 o                         
  -1  30   9       8101.56       7602.73       215.72 o                         
   0  30   9       1339.16       1271.07        72.69 o                         
   1  30   9       4129.10       4110.58       158.91 o                         
   2  30   9       4142.18       3859.94       181.25 o                         
  -3  31   9       3102.34       2985.94       156.37 o                         
  -2  31   9         61.83         57.60        17.41 o                         
  -1  31   9        475.56        521.89        54.30 o                         
   0  31   9        636.34        521.55        94.04 o                         
   1  31   9        100.05        176.39        36.73 o                         
  -3  32   9        539.79        502.50        50.70 o                         
  -2  32   9        891.43        989.59        65.45 o                         
  -1  32   9       2865.54       2620.39       126.67 o                         
   0  32   9       1897.08       1883.82        96.40 o                         
   1  32   9       1531.70       1501.83        81.72 o                         
  -2  33   9         79.71         63.59        45.10 o                         
  -1  33   9        197.86        277.63        48.53 o                         
   0  33   9        608.85        509.84        76.23 o                         
  -7   0  10       2529.60       2333.25       115.74 o                         
  -6   0  10        446.80        559.33        55.16 o                         
  -5   0  10       9887.73       9973.94       216.04 o                         
  -4   0  10       7729.50       7542.04       169.53 o                         
  -3   0  10       4301.73       3953.05       250.14 o                         
  -2   0  10      12235.00      11995.42       280.82 o                         
  -1   0  10      12649.04      12469.53       285.91 o                         
   0   0  10         11.00         28.20        11.57 o                         
   1   0  10       5390.72       5195.85       137.99 o                         
   2   0  10      16150.05      16432.55       369.06 o                         
   3   0  10       2959.79       2898.04       121.08 o                         
   4   0  10       1381.98       1405.86        64.06 o                         
  -7   1  10        116.55        144.61        31.33 o                         
  -6   1  10        343.22        411.52        75.15 o                         
  -5   1  10       2665.22       2820.73        63.61 o                         
  -4   1  10         13.63         71.73        11.90 o                         
  -3   1  10        520.15        534.85       112.56 o                         
  -2   1  10       7187.64       7147.61       129.89 o                         
  -1   1  10         91.26        193.78        17.26 o                         
   0   1  10       2164.70       2100.29        58.67 o                         
   1   1  10        818.60        831.04        36.02 o                         
   2   1  10         43.68        244.67        21.81 o                         
   3   1  10        399.55        457.39        25.78 o                         
   4   1  10       1138.79       1123.95        43.74 o                         
  -7   2  10       1816.75       1889.26        93.93 o                         
  -6   2  10         87.57         95.18        19.13 o                         
  -5   2  10       9666.52       9599.01       148.17 o                         
  -4   2  10       7774.14       7518.36       129.42 o                         
  -3   2  10        293.12        337.46        40.44 o                         
  -2   2  10       9280.23       9517.14       163.73 o                         
  -1   2  10      17594.93      17164.43       267.92 o                         
   0   2  10        908.48        878.28        30.61 o                         
   1   2  10      14475.97      14407.04       309.40 o                         
   2   2  10      20261.29      19589.27       530.39 o                         
   3   2  10        991.00        927.80        34.71 o                         
   4   2  10       3798.66       3686.22       105.50 o                         
  -7   3  10          7.61        108.39        31.34 o                         
  -6   3  10         15.88         -0.22        16.84 o                         
  -5   3  10       1336.36       1428.19        42.70 o                         
  -4   3  10          1.48         40.24        10.36 o                         
  -3   3  10         11.51          8.60        10.54 o                         
  -2   3  10       1352.44       1498.11        50.81 o                         
  -1   3  10       3061.96       3132.25        69.17 o                         
   0   3  10        439.61        449.36        24.04 o                         
   1   3  10         18.39        100.10        14.46 o                         
   2   3  10        647.52        800.55        36.63 o                         
   3   3  10        787.50        751.96        36.33 o                         
   4   3  10       1144.07       1238.43        62.39 o                         
  -7   4  10       3021.18       2627.94       122.87 o                         
  -6   4  10        595.46        618.72        44.44 o                         
  -5   4  10       5390.31       5225.30        95.12 o                         
  -4   4  10       5415.20       5305.46       100.24 o                         
  -3   4  10       1342.83       1346.65        91.43 o                         
  -2   4  10       4266.17       4284.58        88.31 o                         
  -1   4  10      10666.68      10819.62       179.44 o                         
   0   4  10       1791.92       1693.02        44.63 o                         
   1   4  10       5143.13       5100.38       110.65 o                         
   2   4  10       9010.80       9027.17       156.18 o                         
   3   4  10       1152.78       1146.87        45.28 o                         
   4   4  10       2652.61       2520.30        80.87 o                         
   5   4  10       9755.99       9306.63       385.47 o                         
  -7   5  10        800.38        902.01        54.05 o                         
  -6   5  10          3.54         33.94        17.21 o                         
  -5   5  10        343.65        458.23        29.44 o                         
  -4   5  10          2.58         97.51        15.27 o                         
  -3   5  10        582.42        664.62        41.88 o                         
  -2   5  10        284.54        385.66        25.62 o                         
  -1   5  10       3906.95       4028.58       134.87 o                         
   0   5  10         94.87        124.67        17.96 o                         
   1   5  10        463.17        551.17        34.13 o                         
   2   5  10       2786.74       2803.14        65.28 o                         
   3   5  10       2058.96       1964.06       150.26 o                         
   4   5  10        684.29        638.74        40.79 o                         
   5   5  10        676.26       1050.32       103.11 o                         
  -7   6  10       7540.96       7351.83       142.74 o                         
  -6   6  10       1220.73       1260.94        52.41 o                         
  -5   6  10       1309.66       1455.28        47.74 o                         
  -4   6  10      10604.18      10329.75       166.54 o                         
  -3   6  10        523.57        578.81        45.95 o                         
  -2   6  10       8406.82       8094.09       144.19 o                         
  -1   6  10      21582.12      21249.05       325.53 o                         
   0   6  10       2381.28       2374.19        55.96 o                         
   1   6  10       1783.02       1899.61        67.32 o                         
   2   6  10      13612.71      13638.10       251.96 o                         
   3   6  10       1629.97       1636.41        87.56 o                         
   4   6  10       4437.90       4560.70       175.60 o                         
   5   6  10       3092.86       3107.43       115.84 o                         
  -7   7  10        959.80       1029.82        49.68 o                         
  -6   7  10       1968.80       2066.17        83.06 o                         
  -5   7  10        809.73        796.44        40.91 o                         
  -4   7  10       1759.34       1813.92        50.51 o                         
  -3   7  10       2996.50       2867.43       127.76 o                         
  -2   7  10       1224.12       1319.43        51.26 o                         
  -1   7  10       1197.39       1250.98        39.14 o                         
   0   7  10       1352.65       1260.82        54.80 o                         
   1   7  10        747.20        717.44        31.33 o                         
   2   7  10        351.31        476.83        31.15 o                         
   3   7  10        145.20        162.65        26.23 o                         
   4   7  10        791.88        943.11        55.82 o                         
   5   7  10        347.20        400.59        42.98 o                         
  -7   8  10       3690.52       3446.51        88.84 o                         
  -6   8  10       1269.76       1293.31        52.06 o                         
  -5   8  10       4393.07       4299.62       108.94 o                         
  -4   8  10       3107.90       3129.22        70.59 o                         
  -3   8  10       1267.42       1341.46        58.18 o                         
  -2   8  10       3685.73       3853.68        85.27 o                         
  -1   8  10       7802.54       7853.52       138.52 o                         
   0   8  10          4.68         56.18        10.65 o                         
   1   8  10       3777.17       3870.84        99.60 o                         
   2   8  10       4854.07       4955.40       113.55 o                         
   3   8  10        250.66        318.58        31.67 o                         
   4   8  10       3013.69       2807.34       105.50 o                         
   5   8  10       3242.78       3045.97       245.71 o                         
  -7   9  10        136.77        189.52        26.66 o                         
  -6   9  10       2857.17       2658.45        86.26 o                         
  -5   9  10        754.40        886.90        40.73 o                         
  -4   9  10        377.74        437.63        32.14 o                         
  -3   9  10       5070.01       5179.17       109.86 o                         
  -2   9  10        951.12        991.02        38.46 o                         
  -1   9  10         43.23         82.94        15.24 o                         
   0   9  10       8139.82       8326.16       183.18 o                         
   1   9  10        342.07        490.24        26.14 o                         
   2   9  10        210.22        286.86        25.87 o                         
   3   9  10       3230.80       3193.99        89.05 o                         
   4   9  10        528.71        564.88        64.11 o                         
   5   9  10         41.22        141.00        27.71 o                         
  -7  10  10       3109.68       2943.82       103.98 o                         
  -6  10  10        234.48        342.14        31.09 o                         
  -5  10  10       9764.45       9637.50       180.76 o                         
  -4  10  10       8028.18       8183.80       155.45 o                         
  -3  10  10          4.07         26.21        10.65 o                         
  -2  10  10       4032.38       3958.19        77.31 o                         
  -1  10  10      10166.68       9841.79       201.21 o                         
   0  10  10          2.17         78.77        18.73 o                         
   1  10  10       7856.43       8042.39       139.91 o                         
   2  10  10       5971.87       5898.20       130.32 o                         
   3  10  10        422.98        493.70        26.07 o                         
   4  10  10       2896.55       2846.08       107.82 o                         
  -7  11  10       1130.86       1251.71        66.52 o                         
  -6  11  10        439.47        592.44        52.79 o                         
  -5  11  10        437.85        558.56        37.81 o                         
  -4  11  10         33.11         69.08        14.32 o                         
  -3  11  10       1235.36       1298.88        43.61 o                         
  -2  11  10         12.14         45.85        11.19 o                         
  -1  11  10       1085.20       1103.11        33.90 o                         
   0  11  10       2582.63       2525.12        83.55 o                         
   1  11  10        525.16        576.44        25.81 o                         
   2  11  10        621.01        707.94        35.03 o                         
   3  11  10       5399.18       5320.33       125.71 o                         
   4  11  10        296.68        394.73        44.65 o                         
  -7  12  10        836.83        947.67        67.30 o                         
  -6  12  10         32.21         87.85        17.07 o                         
  -5  12  10       1643.76       1597.57       109.34 o                         
  -4  12  10       3090.22       3091.77       115.30 o                         
  -3  12  10       5259.58       5227.18       109.02 o                         
  -2  12  10       2642.76       2706.59        60.29 o                         
  -1  12  10       2265.75       2098.98        49.45 o                         
   0  12  10         46.75        134.92        19.34 o                         
   1  12  10        136.80        196.68        17.62 o                         
   2  12  10       4643.02       4830.73       126.36 o                         
   3  12  10       1196.50       1237.49        71.08 o                         
   4  12  10        281.73        151.36        52.60 o                         
  -6  13  10       4657.88       4728.58       102.92 o                         
  -5  13  10       1620.73       1675.62        58.24 o                         
  -4  13  10       2665.74       2840.00        85.53 o                         
  -3  13  10       9744.52       9879.09       177.30 o                         
  -2  13  10       5797.14       5573.82       100.09 o                         
  -1  13  10       3650.35       3416.51        86.65 o                         
   0  13  10      14162.40      13916.92       224.51 o                         
   1  13  10       6615.59       6459.78       121.28 o                         
   2  13  10         52.73        104.98        16.23 o                         
   3  13  10       2501.03       2621.57       101.36 o                         
   4  13  10       3920.27       3820.40       133.75 o                         
  -6  14  10        123.30        221.68        24.76 o                         
  -5  14  10       3877.73       3804.16       107.90 o                         
  -4  14  10       4698.54       4631.42       112.01 o                         
  -3  14  10        610.42        721.90        36.33 o                         
  -2  14  10       9533.38       9703.56       241.91 o                         
  -1  14  10       5358.56       5242.36        93.38 o                         
   0  14  10         95.97        178.40        17.68 o                         
   1  14  10       4340.01       4211.66        76.88 o                         
   2  14  10       4240.65       4329.44        89.70 o                         
   3  14  10         99.77        117.22        26.77 o                         
   4  14  10       1394.23       1670.36       121.52 o                         
  -6  15  10       3131.36       3035.21        80.30 o                         
  -5  15  10        586.32        700.08        52.18 o                         
  -4  15  10       3558.19       3475.49        86.15 o                         
  -3  15  10       1390.10       1367.18        47.55 o                         
  -2  15  10       3858.70       3650.11        83.27 o                         
  -1  15  10       4502.28       4380.43        91.95 o                         
   0  15  10       6578.82       6327.73       106.31 o                         
   1  15  10       4087.59       4293.03        77.94 o                         
   2  15  10        408.72        437.88        26.09 o                         
   3  15  10        869.60        857.97        54.46 o                         
   4  15  10       7216.96       6658.72       199.06 o                         
  -6  16  10          0.28          1.57        34.97 o                         
  -5  16  10       3902.91       4002.34       104.56 o                         
  -4  16  10       1609.32       1594.36        62.00 o                         
  -3  16  10       2062.98       2200.32        62.43 o                         
  -2  16  10       2439.90       2343.48        63.03 o                         
  -1  16  10       1599.62       1707.74        49.91 o                         
   0  16  10        230.56        267.25        24.12 o                         
   1  16  10       2923.97       3034.95        69.41 o                         
   2  16  10       1653.41       1610.37        90.08 o                         
   3  16  10          4.38         86.96        24.59 o                         
   4  16  10        246.86        369.52        45.84 o                         
  -6  17  10       2302.22       2301.78        75.08 o                         
  -5  17  10        854.82       1027.61        58.54 o                         
  -4  17  10        626.60        701.64        40.91 o                         
  -3  17  10       4087.21       4149.59        94.50 o                         
  -2  17  10       9298.09       8869.61       161.70 o                         
  -1  17  10       3386.90       3343.34       102.01 o                         
   0  17  10       3788.93       3761.04        82.01 o                         
   1  17  10       9212.41       9167.48       159.54 o                         
   2  17  10       2378.24       2211.36        95.67 o                         
   3  17  10       9782.03       9634.45       257.96 o                         
   4  17  10       5184.88       5225.10       272.05 o                         
  -6  18  10          9.35         69.03        23.59 o                         
  -5  18  10        116.50        115.25        21.32 o                         
  -4  18  10       2547.68       2588.84        72.39 o                         
  -3  18  10          0.49         49.30        13.35 o                         
  -2  18  10        584.91        750.17        40.80 o                         
  -1  18  10       3586.76       3511.47        92.16 o                         
   0  18  10       2304.43       2210.78        59.99 o                         
   1  18  10       1033.79       1187.54        38.76 o                         
   2  18  10       5460.85       5290.34       163.86 o                         
   3  18  10        333.87        568.23        54.77 o                         
   4  18  10        196.30        322.66       123.28 o                         
  -6  19  10       4918.29       4588.62       112.33 o                         
  -5  19  10       1628.60       1612.63        60.11 o                         
  -4  19  10       3519.42       3497.63        88.18 o
[truncated: 62,209 more chars]
